# Supplementary material for: Adaptation of Rhizobium leguminosarum to pea, alfalfa and sugar beet rhizospheres investigated by comparative transcriptomics
Source: Genome Biol. 2011 Oct 21;12(10):R106. doi: 10.1186/gb-2011-12-10-r106 (PMC3333776; doi:10.1186/gb-2011-12-10-r106)
Supplement: Additional file 1 — Figure S2 - effect of length of incubation in the pea rhizosphere. (a, b) Venn diagrams of Rlv3841 genes up-regulated (a) and down-regulated (b) in the pea rhizosphere at 1, 3 and 7 dpi of 7-day-old plants. Total genes differentially regulated in each rhizosphere are shown in brackets. Venn diagrams were drawn in GeneSpring by selecting differentially regulated genes (by three-fold or more, filtered on confidence P ≤ 0.05) for each condition. [file gb-2011-12-10-r106-S1.XLS]

## Sheet: UP 3x pea alf+SB rh v FL (106)
Table S2. i) Genes up-regulated ≥3-fold, p≤0.05 in pea, alfalfa and sugar beet rhizospheres measured against free-living Rlv3841
Gene_ID	Norm*	P value	Microarray	Gene	Product	Riley code
pRL100163	3.6405	0.0490937	7 d PR 7 d PI vs G/A Rlv3841		hypothetical protein	0.0.0
pRL100163	11.7975	0.0299368	7 d AR 7 d PI vs G/A Rlv3841		hypothetical protein	0.0.0
pRL100163	11.2711	0.000656806	7 d SBR 7 d PI vs G/A Rlv3841		hypothetical protein	0.0.0
pRL110424	5.4638	0.0139015	7 d PR 7 d PI vs G/A Rlv3841		hypothetical protein	0.0.0
pRL110424	7.91174	0.00172298	7 d AR 7 d PI vs G/A Rlv3841		hypothetical protein	0.0.0
pRL110424	6.20382	0.0352349	7 d SBR 7 d PI vs G/A Rlv3841		hypothetical protein	0.0.0
pRL110469	4.47095	0.0166215	7 d PR 7 d PI vs G/A Rlv3841		hypothetical protein	0.0.0
pRL110469	9.84955	0.009189	7 d AR 7 d PI vs G/A Rlv3841		hypothetical protein	0.0.0
pRL110469	9.64885	0.0215378	7 d SBR 7 d PI vs G/A Rlv3841		hypothetical protein	0.0.0
pRL110603	3.29833	0.00321437	7 d PR 7 d PI vs G/A Rlv3841		hypothetical protein	0.0.0
pRL110603	7.31766	0.0137244	7 d AR 7 d PI vs G/A Rlv3841		hypothetical protein	0.0.0
pRL110603	9.10979	1.32917e-07	7 d SBR 7 d PI vs G/A Rlv3841		hypothetical protein	0.0.0
pRL120398	65.9457	0.00357856	7 d PR 7 d PI vs G/A Rlv3841		hypothetical exported protein	0.0.0
pRL120398	73.5794	0.000431947	7 d AR 7 d PI vs G/A Rlv3841		hypothetical exported protein	0.0.0
pRL120398	40.8299	0.0254534	7 d SBR 7 d PI vs G/A Rlv3841		hypothetical exported protein	0.0.0
RL1249	8.13144	0.00874313	7 d PR 7 d PI vs G/A Rlv3841		hypothetical protein	0.0.0
RL1249	7.89563	0.0105619	7 d AR 7 d PI vs G/A Rlv3841		hypothetical protein	0.0.0
RL1249	9.21234	0.00169399	7 d SBR 7 d PI vs G/A Rlv3841		hypothetical protein	0.0.0
RL1390	4.81481	0.0143785	7 d PR 7 d PI vs G/A Rlv3841		hypothetical protein	0.0.0
RL1390	3.46427	0.0101734	7 d AR 7 d PI vs G/A Rlv3841		hypothetical protein	0.0.0
RL1390	6.30367	0.000177186	7 d SBR 7 d PI vs G/A Rlv3841		hypothetical protein	0.0.0
RL2119	3.64413	0.00173483	7 d PR 7 d PI vs G/A Rlv3841		hypothetical protein	0.0.0
RL2119	6.00802	0.0322602	7 d AR 7 d PI vs G/A Rlv3841		hypothetical protein	0.0.0
RL2119	5.74528	0.0152403	7 d SBR 7 d PI vs G/A Rlv3841		hypothetical protein	0.0.0
RL2479	5.49112	0.0100112	7 d PR 7 d PI vs G/A Rlv3841		hypothetical protein	0.0.0
RL2479	6.44245	0.042334	7 d AR 7 d PI vs G/A Rlv3841		hypothetical protein	0.0.0
RL2479	5.89669	0.010329	7 d SBR 7 d PI vs G/A Rlv3841		hypothetical protein	0.0.0
RL2554	87.2443	5.69531e-05	7 d PR 7 d PI vs G/A Rlv3841		hypothetical exported protein	0.0.0
RL2554	13.2851	0.00719914	7 d AR 7 d PI vs G/A Rlv3841		hypothetical exported protein	0.0.0
RL2554	16.9001	0.0353442	7 d SBR 7 d PI vs G/A Rlv3841		hypothetical exported protein	0.0.0
RL3172	3.15676	0.0105613	7 d PR 7 d PI vs G/A Rlv3841		hypothetical protein	0.0.0
RL3172	8.6823	0.0107145	7 d AR 7 d PI vs G/A Rlv3841		hypothetical protein	0.0.0
RL3172	8.14557	0.0294017	7 d SBR 7 d PI vs G/A Rlv3841		hypothetical protein	0.0.0
RL4098	6.02592	0.00286984	7 d PR 7 d PI vs G/A Rlv3841		hypothetical protein	0.0.0
RL4098	4.33125	0.00403962	7 d AR 7 d PI vs G/A Rlv3841		hypothetical protein	0.0.0
RL4098	6.91872	3.01593e-07	7 d SBR 7 d PI vs G/A Rlv3841		hypothetical protein	0.0.0
RL4099	6.55984	0.00276908	7 d PR 7 d PI vs G/A Rlv3841		hypothetical protein	0.0.0
RL4099	3.84012	0.00149481	7 d AR 7 d PI vs G/A Rlv3841		hypothetical protein	0.0.0
RL4099	6.3342	2.71105e-08	7 d SBR 7 d PI vs G/A Rlv3841		hypothetical protein	0.0.0
pRL110257A	30.4976	0.000602386	7 d PR 7 d PI vs G/A Rlv3841		conserved hypothetical protein	0.0.1
pRL110257A	9.69443	0.00724091	7 d AR 7 d PI vs G/A Rlv3841		conserved hypothetical protein	0.0.1
pRL110257A	14.8606	0.0374558	7 d SBR 7 d PI vs G/A Rlv3841		conserved hypothetical protein	0.0.1
pRL110267	10.9341	0.00108587	7 d PR 7 d PI vs G/A Rlv3841		conserved hypothetical protein	0.0.1
pRL110267	23.7098	0.0066951	7 d AR 7 d PI vs G/A Rlv3841		conserved hypothetical protein	0.0.1
pRL110267	20.4127	0.0321278	7 d SBR 7 d PI vs G/A Rlv3841		conserved hypothetical protein	0.0.1
pRL110268	66.3418	0.000217399	7 d PR 7 d PI vs G/A Rlv3841		conserved hypothetical protein	0.0.1
pRL110268	152.479	0.00359213	7 d AR 7 d PI vs G/A Rlv3841		conserved hypothetical protein	0.0.1
pRL110268	110.622	0.0105451	7 d SBR 7 d PI vs G/A Rlv3841		conserved hypothetical protein	0.0.1
pRL110321	25.7856	0.000433074	7 d PR 7 d PI vs G/A Rlv3841		conserved hypothetical protein	0.0.1
pRL110321	27.9952	0.000824522	7 d AR 7 d PI vs G/A Rlv3841		conserved hypothetical protein	0.0.1
pRL110321	25.9697	0.00663668	7 d SBR 7 d PI vs G/A Rlv3841		conserved hypothetical protein	0.0.1
pRL110422	17.3005	0.000482213	7 d PR 7 d PI vs G/A Rlv3841		conserved hypothetical protein	0.0.1
pRL110422	12.4043	0.031277	7 d AR 7 d PI vs G/A Rlv3841		conserved hypothetical protein	0.0.1
pRL110422	16.0787	0.0317884	7 d SBR 7 d PI vs G/A Rlv3841		conserved hypothetical protein	0.0.1
pRL110522	3.63032	0.00557552	7 d PR 7 d PI vs G/A Rlv3841		conserved hypothetical protein	0.0.1
pRL110522	4.70313	0.0209697	7 d AR 7 d PI vs G/A Rlv3841		conserved hypothetical protein	0.0.1
pRL110522	4.51265	0.035661	7 d SBR 7 d PI vs G/A Rlv3841		conserved hypothetical protein	0.0.1
RL0271	4.03318	0.0173985	7 d PR 7 d PI vs G/A Rlv3841		conserved hypothetical protein	0.0.1
RL0271	4.35936	0.0295405	7 d AR 7 d PI vs G/A Rlv3841		conserved hypothetical protein	0.0.1
RL0271	6.21311	0.0233941	7 d SBR 7 d PI vs G/A Rlv3841		conserved hypothetical protein	0.0.1
RL0274	9.3865	0.00800722	7 d PR 7 d PI vs G/A Rlv3841		conserved hypothetical protein	0.0.1
RL0274	8.53987	0.00653031	7 d AR 7 d PI vs G/A Rlv3841		conserved hypothetical protein	0.0.1
RL0274	7.73615	0.0299865	7 d SBR 7 d PI vs G/A Rlv3841		conserved hypothetical protein	0.0.1
RL0787	15.6652	1.87716e-05	7 d PR 7 d PI vs G/A Rlv3841		conserved hypothetical protein	0.0.1
RL0787	17.9457	0.00127949	7 d AR 7 d PI vs G/A Rlv3841		conserved hypothetical protein	0.0.1
RL0787	24.1061	0.0165875	7 d SBR 7 d PI vs G/A Rlv3841		conserved hypothetical protein	0.0.1
RL1259	4.57259	0.00790811	7 d PR 7 d PI vs G/A Rlv3841		conserved hypothetical protein	0.0.1
RL1259	13.0211	0.00197795	7 d AR 7 d PI vs G/A Rlv3841		conserved hypothetical protein	0.0.1
RL1259	13.0205	0.0236964	7 d SBR 7 d PI vs G/A Rlv3841		conserved hypothetical protein	0.0.1
RL1610	5.38748	0.0180532	7 d PR 7 d PI vs G/A Rlv3841		conserved hypothetical protein	0.0.1
RL1610	7.56518	0.0105485	7 d AR 7 d PI vs G/A Rlv3841		conserved hypothetical protein	0.0.1
RL1610	9.67569	0.0105521	7 d SBR 7 d PI vs G/A Rlv3841		conserved hypothetical protein	0.0.1
RL1631	113.134	4.39826e-05	7 d PR 7 d PI vs G/A Rlv3841		conserved hypothetical exported protein	0.0.1
RL1631	15.1008	0.0182626	7 d AR 7 d PI vs G/A Rlv3841		conserved hypothetical exported protein	0.0.1
RL1631	10.048	0.0244793	7 d SBR 7 d PI vs G/A Rlv3841		conserved hypothetical exported protein	0.0.1
RL1644	11.3336	0.012673	7 d PR 7 d PI vs G/A Rlv3841		conserved hypothetical exported protein	0.0.1
RL1644	12.1597	0.00974613	7 d AR 7 d PI vs G/A Rlv3841		conserved hypothetical exported protein	0.0.1
RL1644	9.34504	0.0405266	7 d SBR 7 d PI vs G/A Rlv3841		conserved hypothetical exported protein	0.0.1
RL2259	5.20526	0.006038	7 d PR 7 d PI vs G/A Rlv3841		conserved hypothetical exported protein	0.0.1
RL2259	13.405	0.000155559	7 d AR 7 d PI vs G/A Rlv3841		conserved hypothetical exported protein	0.0.1
RL2259	32.7561	0.0034718	7 d SBR 7 d PI vs G/A Rlv3841		conserved hypothetical exported protein	0.0.1
RL2260	5.2151	0.0255121	7 d PR 7 d PI vs G/A Rlv3841		conserved hypothetical protein	0.0.1
RL2260	8.73197	0.0338743	7 d AR 7 d PI vs G/A Rlv3841		conserved hypothetical protein	0.0.1
RL2260	17.3004	0.0185226	7 d SBR 7 d PI vs G/A Rlv3841		conserved hypothetical protein	0.0.1
RL2261	5.20515	0.0188669	7 d PR 7 d PI vs G/A Rlv3841		conserved hypothetical exported protein	0.0.1
RL2261	16.0491	0.0159777	7 d AR 7 d PI vs G/A Rlv3841		conserved hypothetical exported protein	0.0.1
RL2261	13.5596	0.0333853	7 d SBR 7 d PI vs G/A Rlv3841		conserved hypothetical exported protein	0.0.1
RL2307	22.5559	0.01048	7 d PR 7 d PI vs G/A Rlv3841		conserved hypothetical protein	0.0.1
RL2307	23.7624	0.00578342	7 d AR 7 d PI vs G/A Rlv3841		conserved hypothetical protein	0.0.1
RL2307	20.2168	0.0145047	7 d SBR 7 d PI vs G/A Rlv3841		conserved hypothetical protein	0.0.1
RL2482	7.94609	0.00328966	7 d PR 7 d PI vs G/A Rlv3841		conserved hypothetical exported protein	0.0.1
RL2482	13.0487	0.00239968	7 d AR 7 d PI vs G/A Rlv3841		conserved hypothetical exported protein	0.0.1
RL2482	14.6577	0.0181483	7 d SBR 7 d PI vs G/A Rlv3841		conserved hypothetical exported protein	0.0.1
RL2553	8.51569	0.0131387	7 d PR 7 d PI vs G/A Rlv3841		conserved hypothetical protein	0.0.1
RL2553	6.76073	0.0157686	7 d AR 7 d PI vs G/A Rlv3841		conserved hypothetical protein	0.0.1
RL2553	6.7844	0.0351977	7 d SBR 7 d PI vs G/A Rlv3841		conserved hypothetical protein	0.0.1
RL2865	8.34483	0.00863491	7 d PR 7 d PI vs G/A Rlv3841		conserved hypothetical protein	0.0.1
RL2865	37.8334	0.00419728	7 d AR 7 d PI vs G/A Rlv3841		conserved hypothetical protein	0.0.1
RL2865	33.3912	0.0368564	7 d SBR 7 d PI vs G/A Rlv3841		conserved hypothetical protein	0.0.1
RL2872	3.357	0.0285435	7 d PR 7 d PI vs G/A Rlv3841		conserved hypothetical protein	0.0.1
RL2872	7.25385	0.000161344	7 d AR 7 d PI vs G/A Rlv3841		conserved hypothetical protein	0.0.1
RL2872	12.8032	0.0169963	7 d SBR 7 d PI vs G/A Rlv3841		conserved hypothetical protein	0.0.1
RL3959	5.56322	0.00583091	7 d PR 7 d PI vs G/A Rlv3841		conserved hypothetical protein	0.0.1
RL3959	5.36777	0.00866605	7 d AR 7 d PI vs G/A Rlv3841		conserved hypothetical protein	0.0.1
RL3959	11.3872	0.00777457	7 d SBR 7 d PI vs G/A Rlv3841		conserved hypothetical protein	0.0.1
RL4689	3.45149	0.00197537	7 d PR 7 d PI vs G/A Rlv3841		conserved hypothetical protein	0.0.1
RL4689	4.05343	0.00914771	7 d AR 7 d PI vs G/A Rlv3841		conserved hypothetical protein	0.0.1
RL4689	8.34991	0.0113661	7 d SBR 7 d PI vs G/A Rlv3841		conserved hypothetical protein	0.0.1
pRL100022	4.68217	0.000596743	7 d PR 7 d PI vs G/A Rlv3841		conserved hypothetical protein	0.0.2
pRL100022	16.892	0.0199406	7 d AR 7 d PI vs G/A Rlv3841		conserved hypothetical protein	0.0.2
pRL100022	10.4261	0.0235431	7 d SBR 7 d PI vs G/A Rlv3841		conserved hypothetical protein	0.0.2
pRL110311	8.89048	0.000303364	7 d PR 7 d PI vs G/A Rlv3841		conserved hypothetical protein	0.0.2
pRL110311	14.2413	0.00138904	7 d AR 7 d PI vs G/A Rlv3841		conserved hypothetical protein	0.0.2
pRL110311	16.3283	2.06495e-06	7 d SBR 7 d PI vs G/A Rlv3841		conserved hypothetical protein	0.0.2
pRL70166	3.12586	0.0043615	7 d PR 7 d PI vs G/A Rlv3841		conserved hypothetical protein	0.0.2
pRL70166	6.37792	0.00113189	7 d AR 7 d PI vs G/A Rlv3841		conserved hypothetical protein	0.0.2
pRL70166	6.46693	7.09376e-06	7 d SBR 7 d PI vs G/A Rlv3841		conserved hypothetical protein	0.0.2
pRL70167	3.47271	0.00396184	7 d PR 7 d PI vs G/A Rlv3841		conserved hypothetical protein	0.0.2
pRL70167	6.22588	0.00183652	7 d AR 7 d PI vs G/A Rlv3841		conserved hypothetical protein	0.0.2
pRL70167	7.30979	5.40852e-06	7 d SBR 7 d PI vs G/A Rlv3841		conserved hypothetical protein	0.0.2
RL0231	4.33221	0.0154228	7 d PR 7 d PI vs G/A Rlv3841		conserved hypothetical protein	0.0.2
RL0231	3.01616	0.00235373	7 d AR 7 d PI vs G/A Rlv3841		conserved hypothetical protein	0.0.2
RL0231	3.59613	0.00297921	7 d SBR 7 d PI vs G/A Rlv3841		conserved hypothetical protein	0.0.2
RL0324	3.44219	0.0325542	7 d PR 7 d PI vs G/A Rlv3841		conserved hypothetical protein	0.0.2
RL0324	11.6716	0.0123146	7 d AR 7 d PI vs G/A Rlv3841		conserved hypothetical protein	0.0.2
RL0324	8.72568	0.0417319	7 d SBR 7 d PI vs G/A Rlv3841		conserved hypothetical protein	0.0.2
RL0447	15.0014	0.000586288	7 d PR 7 d PI vs G/A Rlv3841		conserved hypothetical exported protein	0.0.2
RL0447	3.04943	0.0488713	7 d AR 7 d PI vs G/A Rlv3841		conserved hypothetical exported protein	0.0.2
RL0447	20.0959	0.0301326	7 d SBR 7 d PI vs G/A Rlv3841		conserved hypothetical exported protein	0.0.2
RL0506	42.8906	0.00371966	7 d PR 7 d PI vs G/A Rlv3841		conserved hypothetical protein	0.0.2
RL0506	35.4599	0.00851027	7 d AR 7 d PI vs G/A Rlv3841		conserved hypothetical protein	0.0.2
RL0506	35.9521	0.0201711	7 d SBR 7 d PI vs G/A Rlv3841		conserved hypothetical protein	0.0.2
RL1034	12.5049	0.00602679	7 d PR 7 d PI vs G/A Rlv3841		conserved hypothetical protein	0.0.2
RL1034	7.88777	0.0136781	7 d AR 7 d PI vs G/A Rlv3841		conserved hypothetical protein	0.0.2
RL1034	9.93082	0.00201517	7 d SBR 7 d PI vs G/A Rlv3841		conserved hypothetical protein	0.0.2
RL1165	24.3097	0.00685323	7 d PR 7 d PI vs G/A Rlv3841		conserved hypothetical protein	0.0.2
RL1165	23.3805	0.00739903	7 d AR 7 d PI vs G/A Rlv3841		conserved hypothetical protein	0.0.2
RL1165	8.30975	0.0315429	7 d SBR 7 d PI vs G/A Rlv3841		conserved hypothetical protein	0.0.2
RL1248	4.00867	0.00409725	7 d PR 7 d PI vs G/A Rlv3841		conserved hypothetical protein	0.0.2
RL1248	4.57219	0.00448126	7 d AR 7 d PI vs G/A Rlv3841		conserved hypothetical protein	0.0.2
RL1248	3.96428	0.00186416	7 d SBR 7 d PI vs G/A Rlv3841		conserved hypothetical protein	0.0.2
RL1274	20.0011	0.001233	7 d PR 7 d PI vs G/A Rlv3841		conserved hypothetical protein	0.0.2
RL1274	27.5593	0.00374915	7 d AR 7 d PI vs G/A Rlv3841		conserved hypothetical protein	0.0.2
RL1274	46.7184	0.000759093	7 d SBR 7 d PI vs G/A Rlv3841		conserved hypothetical protein	0.0.2
RL1402	9.79173	0.00444034	7 d PR 7 d PI vs G/A Rlv3841		conserved hypothetical protein	0.0.2
RL1402	25.3728	0.0137343	7 d AR 7 d PI vs G/A Rlv3841		conserved hypothetical protein	0.0.2
RL1402	28.107	0.0288787	7 d SBR 7 d PI vs G/A Rlv3841		conserved hypothetical protein	0.0.2
RL1483	3.22542	0.0158299	7 d PR 7 d PI vs G/A Rlv3841		conserved hypothetical protein	0.0.2
RL1483	8.4015	0.000158934	7 d AR 7 d PI vs G/A Rlv3841		conserved hypothetical protein	0.0.2
RL1483	6.54574	0.0338234	7 d SBR 7 d PI vs G/A Rlv3841		conserved hypothetical protein	0.0.2
RL1485	8.43904	0.0148012	7 d PR 7 d PI vs G/A Rlv3841		conserved hypothetical protein	0.0.2
RL1485	10.647	0.0173992	7 d AR 7 d PI vs G/A Rlv3841		conserved hypothetical protein	0.0.2
RL1485	6.93221	0.0286479	7 d SBR 7 d PI vs G/A Rlv3841		conserved hypothetical protein	0.0.2
RL1487	4.33843	0.000358983	7 d PR 7 d PI vs G/A Rlv3841		conserved hypothetical protein	0.0.2
RL1487	10.4951	0.000248803	7 d AR 7 d PI vs G/A Rlv3841		conserved hypothetical protein	0.0.2
RL1487	5.3394	0.037378	7 d SBR 7 d PI vs G/A Rlv3841		conserved hypothetical protein	0.0.2
RL2362	3.75069	0.00821808	7 d PR 7 d PI vs G/A Rlv3841		conserved hypothetical protein	0.0.2
RL2362	3.39843	0.00971565	7 d AR 7 d PI vs G/A Rlv3841		conserved hypothetical protein	0.0.2
RL2362	4.50673	0.0369418	7 d SBR 7 d PI vs G/A Rlv3841		conserved hypothetical protein	0.0.2
RL2391	20.6905	0.000534059	7 d PR 7 d PI vs G/A Rlv3841		conserved hypothetical protein	0.0.2
RL2391	26.5343	6.78595e-07	7 d AR 7 d PI vs G/A Rlv3841		conserved hypothetical protein	0.0.2
RL2391	25.164	0.0047068	7 d SBR 7 d PI vs G/A Rlv3841		conserved hypothetical protein	0.0.2
RL2430	6.88476	0.00417736	7 d PR 7 d PI vs G/A Rlv3841		conserved hypothetical protein	0.0.2
RL2430	7.49519	0.0232981	7 d AR 7 d PI vs G/A Rlv3841		conserved hypothetical protein	0.0.2
RL2430	10.5759	0.0428807	7 d SBR 7 d PI vs G/A Rlv3841		conserved hypothetical protein	0.0.2
RL2431	5.59868	0.0250449	7 d PR 7 d PI vs G/A Rlv3841		conserved hypothetical exported protein	0.0.2
RL2431	4.33255	0.0209888	7 d AR 7 d PI vs G/A Rlv3841		conserved hypothetical exported protein	0.0.2
RL2431	6.13204	0.0403778	7 d SBR 7 d PI vs G/A Rlv3841		conserved hypothetical exported protein	0.0.2
RL2878	12.2521	0.0140754	7 d PR 7 d PI vs G/A Rlv3841		conserved hypothetical protein	0.0.2
RL2878	30.8152	0.0137888	7 d AR 7 d PI vs G/A Rlv3841		conserved hypothetical protein	0.0.2
RL2878	5.67802	0.00581744	7 d SBR 7 d PI vs G/A Rlv3841		conserved hypothetical protein	0.0.2
RL2949	3.24437	0.00945596	7 d PR 7 d PI vs G/A Rlv3841		putative repetitive exported protein	0.0.2
RL2949	4.835	0.0148818	7 d AR 7 d PI vs G/A Rlv3841		putative repetitive exported protein	0.0.2
RL2949	3.2324	0.0074714	7 d SBR 7 d PI vs G/A Rlv3841		putative repetitive exported protein	0.0.2
RL3072	16.4086	0.0123819	7 d PR 7 d PI vs G/A Rlv3841		conserved hypothetical protein	0.0.2
RL3072	15.6074	0.0251408	7 d AR 7 d PI vs G/A Rlv3841		conserved hypothetical protein	0.0.2
RL3072	7.42296	0.0357202	7 d SBR 7 d PI vs G/A Rlv3841		conserved hypothetical protein	0.0.2
RL3098	7.69491	0.0231233	7 d PR 7 d PI vs G/A Rlv3841		putative glycine-asparagine rich protein	0.0.2
RL3098	4.83696	0.00808251	7 d AR 7 d PI vs G/A Rlv3841		putative glycine-asparagine rich protein	0.0.2
RL3098	3.07033	0.00913888	7 d SBR 7 d PI vs G/A Rlv3841		putative glycine-asparagine rich protein	0.0.2
RL3151	9.74313	0.00136597	7 d PR 7 d PI vs G/A Rlv3841		conserved hypothetical exported protein	0.0.2
RL3151	5.19862	0.0071875	7 d AR 7 d PI vs G/A Rlv3841		conserved hypothetical exported protein	0.0.2
RL3151	10.1083	0.000137462	7 d SBR 7 d PI vs G/A Rlv3841		conserved hypothetical exported protein	0.0.2
RL3154	13.0047	6.87648e-05	7 d PR 7 d PI vs G/A Rlv3841		conserved hypothetical protein	0.0.2
RL3154	23.7236	0.00232347	7 d AR 7 d PI vs G/A Rlv3841		conserved hypothetical protein	0.0.2
RL3154	14.6418	0.00882944	7 d SBR 7 d PI vs G/A Rlv3841		conserved hypothetical protein	0.0.2
RL3272	3.64958	0.00424892	7 d PR 7 d PI vs G/A Rlv3841		conserved hypothetical protein	0.0.2
RL3272	11.8139	0.000374805	7 d AR 7 d PI vs G/A Rlv3841		conserved hypothetical protein	0.0.2
RL3272	6.04718	0.00687825	7 d SBR 7 d PI vs G/A Rlv3841		conserved hypothetical protein	0.0.2
RL3273	3.05467	0.00355106	7 d PR 7 d PI vs G/A Rlv3841		conserved hypothetical protein	0.0.2
RL3273	9.68688	0.00175847	7 d AR 7 d PI vs G/A Rlv3841		conserved hypothetical protein	0.0.2
RL3273	5.59294	0.0400509	7 d SBR 7 d PI vs G/A Rlv3841		conserved hypothetical protein	0.0.2
RL3384	32.5982	1.31377e-05	7 d PR 7 d PI vs G/A Rlv3841		conserved hypothetical exported protein	0.0.2
RL3384	22.1915	2.97397e-05	7 d AR 7 d PI vs G/A Rlv3841		conserved hypothetical exported protein	0.0.2
RL3384	17.5586	0.00921033	7 d SBR 7 d PI vs G/A Rlv3841		conserved hypothetical exported protein	0.0.2
RL3437	3.9817	0.00924655	7 d PR 7 d PI vs G/A Rlv3841		conserved hypothetical protein	0.0.2
RL3437	8.91567	0.0389766	7 d AR 7 d PI vs G/A Rlv3841		conserved hypothetical protein	0.0.2
RL3437	14.5681	0.0123525	7 d SBR 7 d PI vs G/A Rlv3841		conserved hypothetical protein	0.0.2
RL3489	10.0631	0.00622754	7 d PR 7 d PI vs G/A Rlv3841		conserved hypothetical protein	0.0.2
RL3489	4.06478	0.000784842	7 d AR 7 d PI vs G/A Rlv3841		conserved hypothetical protein	0.0.2
RL3489	5.71473	5.1873e-05	7 d SBR 7 d PI vs G/A Rlv3841		conserved hypothetical protein	0.0.2
RL3495	24.4308	4.48131e-05	7 d PR 7 d PI vs G/A Rlv3841		conserved hypothetical protein	0.0.2
RL3495	11.8799	0.000399375	7 d AR 7 d PI vs G/A Rlv3841		conserved hypothetical protein	0.0.2
RL3495	32.3971	0.00807046	7 d SBR 7 d PI vs G/A Rlv3841		conserved hypothetical protein	0.0.2
RL3982	27.33	0.00396487	7 d PR 7 d PI vs G/A Rlv3841		conserved hypothetical protein	0.0.2
RL3982	15.5311	0.0153908	7 d AR 7 d PI vs G/A Rlv3841		conserved hypothetical protein	0.0.2
RL3982	15.1833	0.0418508	7 d SBR 7 d PI vs G/A Rlv3841		conserved hypothetical protein	0.0.2
RL4535	6.34665	0.01033	7 d PR 7 d PI vs G/A Rlv3841		conserved hypothetical exported protein	0.0.2
RL4535	6.48435	0.00141874	7 d AR 7 d PI vs G/A Rlv3841		conserved hypothetical exported protein	0.0.2
RL4535	8.80844	0.00158475	7 d SBR 7 d PI vs G/A Rlv3841		conserved hypothetical exported protein	0.0.2
pRL110484	5.88553	0.00994689	7 d PR 7 d PI vs G/A Rlv3841		putative dienelactone hydrolase family protein	1.4.2
pRL110484	12.4389	0.00658637	7 d AR 7 d PI vs G/A Rlv3841		putative dienelactone hydrolase family protein	1.4.2
pRL110484	10.5441	0.049929	7 d SBR 7 d PI vs G/A Rlv3841		putative dienelactone hydrolase family protein	1.4.2
RL3016	284.447	0.000113272	7 d PR 7 d PI vs G/A Rlv3841	pcaH2	protocatechuate 3,4-dioxygenase beta chain (3,4-pcd)	1.4.2
RL3016	133.704	0.000700303	7 d AR 7 d PI vs G/A Rlv3841	pcaH2	protocatechuate 3,4-dioxygenase beta chain (3,4-pcd)	1.4.2
RL3016	25.167	0.0237805	7 d SBR 7 d PI vs G/A Rlv3841	pcaH2	protocatechuate 3,4-dioxygenase beta chain (3,4-pcd)	1.4.2
RL4640	5.14787	0.00482343	7 d PR 7 d PI vs G/A Rlv3841		putative Beta-(1-->2) glucan export ATP-binding component of ABC transporter	1.5.0
RL4640	5.2539	0.0020602	7 d AR 7 d PI vs G/A Rlv3841		putative Beta-(1-->2) glucan export ATP-binding component of ABC transporter	1.5.0
RL4640	5.06923	0.00837635	7 d SBR 7 d PI vs G/A Rlv3841		putative Beta-(1-->2) glucan export ATP-binding component of ABC transporter	1.5.0
RL4709	4.1303	0.00958384	7 d PR 7 d PI vs G/A Rlv3841		putative transmembrane MFS family permease protein	1.5.0
RL4709	12.9341	0.0141382	7 d AR 7 d PI vs G/A Rlv3841		putative transmembrane MFS family permease protein	1.5.0
RL4709	6.63376	0.00686054	7 d SBR 7 d PI vs G/A Rlv3841		putative transmembrane MFS family permease protein	1.5.0
RL3424	30.9063	0.00444628	7 d PR 7 d PI vs G/A Rlv3841	dctA	putative C4-dicarboxylate transport protein	1.5.3
RL3424	137.685	0.0139386	7 d AR 7 d PI vs G/A Rlv3841	dctA	putative C4-dicarboxylate transport protein	1.5.3
RL3424	21.1748	0.0482164	7 d SBR 7 d PI vs G/A Rlv3841	dctA	putative C4-dicarboxylate transport protein	1.5.3
RL2711	5.78999	0.00270277	7 d PR 7 d PI vs G/A Rlv3841	moaA2	putative molybdenum cofactor biosynthesis protein A	3.2.9
RL2711	5.62277	0.00845758	7 d AR 7 d PI vs G/A Rlv3841	moaA2	putative molybdenum cofactor biosynthesis protein A	3.2.9
RL2711	4.92621	0.0425001	7 d SBR 7 d PI vs G/A Rlv3841	moaA2	putative molybdenum cofactor biosynthesis protein A	3.2.9
RL1365	3.35651	2.46678e-05	7 d PR 7 d PI vs G/A Rlv3841		putative glyoxylase	3.3.15
RL1365	4.12216	0.00887489	7 d AR 7 d PI vs G/A Rlv3841		putative glyoxylase	3.3.15
RL1365	4.51496	5.63943e-05	7 d SBR 7 d PI vs G/A Rlv3841		putative glyoxylase	3.3.15
RL1911	13.4687	0.00951348	7 d PR 7 d PI vs G/A Rlv3841		putative arylsulfatase	3.3.15
RL1911	90.9683	0.00709866	7 d AR 7 d PI vs G/A Rlv3841		putative arylsulfatase	3.3.15
RL1911	34.7543	0.02406	7 d SBR 7 d PI vs G/A Rlv3841		putative arylsulfatase	3.3.15
RL2264	8.35998	0.00580944	7 d PR 7 d PI vs G/A Rlv3841		putative arylsulfatase	3.3.15
RL2264	35.7684	0.00323772	7 d AR 7 d PI vs G/A Rlv3841		putative arylsulfatase	3.3.15
RL2264	40.2628	0.033568	7 d SBR 7 d PI vs G/A Rlv3841		putative arylsulfatase	3.3.15
pRL100170	9.16499	0.0292372	7 d PR 7 d PI vs G/A Rlv3841	rhiB	putative rhizosphere induced protein RhiB	3.3.22
pRL100170	32.38	0.0315166	7 d AR 7 d PI vs G/A Rlv3841	rhiB	putative rhizosphere induced protein RhiB	3.3.22
pRL100170	31.8007	0.00292248	7 d SBR 7 d PI vs G/A Rlv3841	rhiB	putative rhizosphere induced protein RhiB	3.3.22
RL0400	3.25531	0.00180913	7 d PR 7 d PI vs G/A Rlv3841	fssA	putative nifU iron-sulphur cluster scaffold protein	3.3.22
RL0400	4.26641	0.0267667	7 d AR 7 d PI vs G/A Rlv3841	fssA	putative nifU iron-sulphur cluster scaffold protein	3.3.22
RL0400	4.14199	0.043594	7 d SBR 7 d PI vs G/A Rlv3841	fssA	putative nifU iron-sulphur cluster scaffold protein	3.3.22
RL0037	6.82231	0.00248501	7 d PR 7 d PI vs G/A Rlv3841	pckA	putative phosphoenolpyruvate carboxykinase	3.3.4
RL0037	23.7925	0.0243097	7 d AR 7 d PI vs G/A Rlv3841	pckA	putative phosphoenolpyruvate carboxykinase	3.3.4
RL0037	14.5124	0.0260164	7 d SBR 7 d PI vs G/A Rlv3841	pckA	putative phosphoenolpyruvate carboxykinase	3.3.4
RL1860	32.4447	0.00455704	7 d PR 7 d PI vs G/A Rlv3841	phhA	putative phenylalanine-4-hydroxylase	3.4.2
RL1860	167.624	0.00122656	7 d AR 7 d PI vs G/A Rlv3841	phhA	putative phenylalanine-4-hydroxylase	3.4.2
RL1860	32.6676	0.0155211	7 d SBR 7 d PI vs G/A Rlv3841	phhA	putative phenylalanine-4-hydroxylase	3.4.2
RL3045	4.91707	0.00486553	7 d PR 7 d PI vs G/A Rlv3841	ctaC2	putative cytochrome c oxidase subunit II	3.5.1
RL3045	10.5285	0.00299766	7 d AR 7 d PI vs G/A Rlv3841	ctaC2	putative cytochrome c oxidase subunit II	3.5.1
RL3045	11.5209	0.026256	7 d SBR 7 d PI vs G/A Rlv3841	ctaC2	putative cytochrome c oxidase subunit II	3.5.1
RL4393	5.70784	0.000121818	7 d PR 7 d PI vs G/A Rlv3841	fdsG	putative NAD-dependent formate dehydrogenase gamma subunit	3.5.2
RL4393	14.008	0.00616598	7 d AR 7 d PI vs G/A Rlv3841	fdsG	putative NAD-dependent formate dehydrogenase gamma subunit	3.5.2
RL4393	22.8356	0.0130998	7 d SBR 7 d PI vs G/A Rlv3841	fdsG	putative NAD-dependent formate dehydrogenase gamma subunit	3.5.2
RL3046	4.86074	0.00996264	7 d PR 7 d PI vs G/A Rlv3841		putative exported cytochrome c	3.5.3
RL3046	10.2403	0.00432675	7 d AR 7 d PI vs G/A Rlv3841		putative exported cytochrome c	3.5.3
RL3046	9.5186	0.0301038	7 d SBR 7 d PI vs G/A Rlv3841		putative exported cytochrome c	3.5.3
pRL90066	45.7601	0.00182615	7 d PR 7 d PI vs G/A Rlv3841		putative transmembrane protein	4.1.1
pRL90066	44.8891	0.00158705	7 d AR 7 d PI vs G/A Rlv3841		putative transmembrane protein	4.1.1
pRL90066	53.3483	0.0320364	7 d SBR 7 d PI vs G/A Rlv3841		putative transmembrane protein	4.1.1
RL0018	11.852	0.000211502	7 d PR 7 d PI vs G/A Rlv3841		putative transmembrane protein	4.1.1
RL0018	13.8374	0.0275166	7 d AR 7 d PI vs G/A Rlv3841		putative transmembrane protein	4.1.1
RL0018	14.7646	0.0123028	7 d SBR 7 d PI vs G/A Rlv3841		putative transmembrane protein	4.1.1
RL0190	11.0707	0.0192759	7 d PR 7 d PI vs G/A Rlv3841		putative transmembrane protein	4.1.1
RL0190	4.09767	0.00798921	7 d AR 7 d PI vs G/A Rlv3841		putative transmembrane protein	4.1.1
RL0190	4.65747	0.0342817	7 d SBR 7 d PI vs G/A Rlv3841		putative transmembrane protein	4.1.1
RL0933	50.8589	0.000922433	7 d PR 7 d PI vs G/A Rlv3841		putative transmembrane protein	4.1.1
RL0933	253.498	0.00175699	7 d AR 7 d PI vs G/A Rlv3841		putative transmembrane protein	4.1.1
RL0933	126.991	0.0162545	7 d SBR 7 d PI vs G/A Rlv3841		putative transmembrane protein	4.1.1
RL1172	31.9168	0.00570186	7 d PR 7 d PI vs G/A Rlv3841		putative transmembrane protein	4.1.1
RL1172	35.9042	0.00833007	7 d AR 7 d PI vs G/A Rlv3841		putative transmembrane protein	4.1.1
RL1172	27.0748	0.0252662	7 d SBR 7 d PI vs G/A Rlv3841		putative transmembrane protein	4.1.1
RL1273	4.27527	0.0172105	7 d PR 7 d PI vs G/A Rlv3841		putative transmembrane protein	4.1.1
RL1273	6.73445	0.0179745	7 d AR 7 d PI vs G/A Rlv3841		putative transmembrane protein	4.1.1
RL1273	8.38534	0.0415297	7 d SBR 7 d PI vs G/A Rlv3841		putative transmembrane protein	4.1.1
RL2603	15.3601	0.00307731	7 d PR 7 d PI vs G/A Rlv3841		putative transmembrane protein	4.1.1
RL2603	50.7065	0.000991507	7 d AR 7 d PI vs G/A Rlv3841		putative transmembrane protein	4.1.1
RL2603	46.4437	0.0105617	7 d SBR 7 d PI vs G/A Rlv3841		putative transmembrane protein	4.1.1
RL2969	10.7689	0.00380501	7 d PR 7 d PI vs G/A Rlv3841		putative transmembrane protein	4.1.1
RL2969	5.62605	0.000822778	7 d AR 7 d PI vs G/A Rlv3841		putative transmembrane protein	4.1.1
RL2969	6.96944	0.0447353	7 d SBR 7 d PI vs G/A Rlv3841		putative transmembrane protein	4.1.1
RL3186	56.4988	0.000258482	7 d PR 7 d PI vs G/A Rlv3841		putative transmembrane protein	4.1.1
RL3186	48.6265	0.000795687	7 d AR 7 d PI vs G/A Rlv3841		putative transmembrane protein	4.1.1
RL3186	44.2763	0.0212381	7 d SBR 7 d PI vs G/A Rlv3841		putative transmembrane protein	4.1.1
RL3450	5.02407	0.000901506	7 d PR 7 d PI vs G/A Rlv3841		putative transmembrane protein	4.1.1
RL3450	4.75928	0.000267176	7 d AR 7 d PI vs G/A Rlv3841		putative transmembrane protein	4.1.1
RL3450	5.19369	0.0112004	7 d SBR 7 d PI vs G/A Rlv3841		putative transmembrane protein	4.1.1
RL3456	56.769	0.000432548	7 d PR 7 d PI vs G/A Rlv3841		putative transmembrane protein	4.1.1
RL3456	94.4137	0.000930353	7 d AR 7 d PI vs G/A Rlv3841		putative transmembrane protein	4.1.1
RL3456	84.6042	0.0148744	7 d SBR 7 d PI vs G/A Rlv3841		putative transmembrane protein	4.1.1
RL3701	6.90915	0.0173429	7 d PR 7 d PI vs G/A Rlv3841		putative transmembrane protein	4.1.1
RL3701	4.44726	0.0263553	7 d AR 7 d PI vs G/A Rlv3841		putative transmembrane protein	4.1.1
RL3701	7.63976	0.027839	7 d SBR 7 d PI vs G/A Rlv3841		putative transmembrane protein	4.1.1
RL4532	3.72641	0.000179797	7 d PR 7 d PI vs G/A Rlv3841		putative transmembrane protein	4.1.1
RL4532	6.84022	0.00125312	7 d AR 7 d PI vs G/A Rlv3841		putative transmembrane protein	4.1.1
RL4532	3.45635	0.0022117	7 d SBR 7 d PI vs G/A Rlv3841		putative transmembrane protein	4.1.1
RL0963	6.46561	0.00141797	7 d PR 7 d PI vs G/A Rlv3841		putative transmembrane/surface protein	4.1.3
RL0963	3.86375	0.0024199	7 d AR 7 d PI vs G/A Rlv3841		putative transmembrane/surface protein	4.1.3
RL0963	4.56299	3.18222e-06	7 d SBR 7 d PI vs G/A Rlv3841		putative transmembrane/surface protein	4.1.3
RL3234	45.6013	4.27266e-05	7 d PR 7 d PI vs G/A Rlv3841		putative lipoprotein	4.1.3
RL3234	28.401	0.000804434	7 d AR 7 d PI vs G/A Rlv3841		putative lipoprotein	4.1.3
RL3234	28.5307	0.00589016	7 d SBR 7 d PI vs G/A Rlv3841		putative lipoprotein	4.1.3
RL3751	3.84545	0.00382518	7 d PR 7 d PI vs G/A Rlv3841	pssB	putative inositol monophosphatase involved in exopolysaccharide production	4.1.4
RL3751	6.05228	0.000396957	7 d AR 7 d PI vs G/A Rlv3841	pssB	putative inositol monophosphatase involved in exopolysaccharide production	4.1.4
RL3751	7.69421	0.000495621	7 d SBR 7 d PI vs G/A Rlv3841	pssB	putative inositol monophosphatase involved in exopolysaccharide production	4.1.4
pRL100164	21.685	0.00300306	7 d PR 7 d PI vs G/A Rlv3841		putative autoinducer synthesis protein	6.0.0
pRL100164	51.3685	0.0293477	7 d AR 7 d PI vs G/A Rlv3841		putative autoinducer synthesis protein	6.0.0
pRL100164	85.4053	9.88784e-08	7 d SBR 7 d PI vs G/A Rlv3841		putative autoinducer synthesis protein	6.0.0
RL4211	10.4669	0.00168122	7 d PR 7 d PI vs G/A Rlv3841		putative transcriptional regulator	6.0.0
RL4211	51.5872	0.00461179	7 d AR 7 d PI vs G/A Rlv3841		putative transcriptional regulator	6.0.0
RL4211	35.5906	0.0264245	7 d SBR 7 d PI vs G/A Rlv3841		putative transcriptional regulator	6.0.0
RL0913	49.0281	0.000459936	7 d PR 7 d PI vs G/A Rlv3841		putative PRC family protein	7.0.0
RL0913	20.022	0.00344958	7 d AR 7 d PI vs G/A Rlv3841		putative PRC family protein	7.0.0
RL0913	16.7851	0.0388015	7 d SBR 7 d PI vs G/A Rlv3841		putative PRC family protein	7.0.0
RL2469	58.5926	0.00414131	7 d PR 7 d PI vs G/A Rlv3841			7.2.1
RL2469	53.0012	0.000296781	7 d AR 7 d PI vs G/A Rlv3841			7.2.1
RL2469	23.2083	0.0488163	7 d SBR 7 d PI vs G/A Rlv3841			7.2.1
SB, sugar beet; PR, pea rhizosphere; AR, alfalfa rhizosphere; SBR, sugar beet rhizosphere;
G/A, glucose ammonia grown laboratorycells; PI, post inoculation
*The normalised expression ratio of experimental sample to control was
calculated by taking the natural log of the ratio for each replicate experiment,
averaging this for all replicates and then calculating the natural antilog.

## Sheet: UP pea rh v FL (283)
Table S2. ii) Genes up-regulated ≥3-fold, p≤0.05 in pea rhizosphere measured against free-living Rlv3841
Gene_ID	Norm*	P value	Microarray	Gene	Product	Riley code
pRL100163	3.6405	0.0490937	7 d PR 7 d PI vs G/A Rlv3841		hypothetical protein	0.0.0
pRL100164	21.685	0.00300306	7 d PR 7 d PI vs G/A Rlv3841		putative autoinducer synthesis protein	6.0.0
pRL100169	15.4212	0.0104098	7 d PR 7 d PI vs G/A Rlv3841	rhiA	rhizosphere expressed protein RhiA	3.3.22
pRL100170	9.16499	0.0292372	7 d PR 7 d PI vs G/A Rlv3841	rhiB	putative rhizosphere induced protein RhiB	3.3.22
pRL100183	3.28216	0.0240949	7 d PR 7 d PI vs G/A Rlv3841	nodF	nodulation protein F	3.3.22
pRL100185	3.17621	0.0170412	7 d PR 7 d PI vs G/A Rlv3841	nodA	nodulation protein A	3.3.22
pRL100186	5.33858	0.0126169	7 d PR 7 d PI vs G/A Rlv3841	nodB	chitooligosaccharide deacetylase	3.3.22
pRL100187	9.06453	0.00776183	7 d PR 7 d PI vs G/A Rlv3841	nodC	N-acetylglucosaminyltransferase	3.3.22
pRL100224	3.97397	0.00719527	7 d PR 7 d PI vs G/A Rlv3841		putative nitrilotriacetate monooxygenase component	1.4.2
pRL100265	4.22744	0.00324463	7 d PR 7 d PI vs G/A Rlv3841		putative permease component of ABC transporter	1.5.0
pRL100275	8.41682	0.0079549	7 d PR 7 d PI vs G/A Rlv3841		putative transcriptional regulator	6.0.0
pRL100444	133.898	1.54537e-07	7 d PR 7 d PI vs G/A Rlv3841		putative oxidoreductase	3.3.15
pRL110014	5.21516	0.0464563	7 d PR 7 d PI vs G/A Rlv3841		putative peptide methionine sulfoxide reductase MsrA	2.2.10
pRL110032	4.07155	0.0354571	7 d PR 7 d PI vs G/A Rlv3841		putative transmembrane protein	4.1.1
pRL110068	8.36263	0.00130891	7 d PR 7 d PI vs G/A Rlv3841		conserved hypothetical protein	0.0.1
pRL110107	3.40121	0.0164785	7 d PR 7 d PI vs G/A Rlv3841		conserved hypothetical exported protein	0.0.1
pRL110199	221.517	8.38919e-05	7 d PR 7 d PI vs G/A Rlv3841		conserved hypothetical protein	0.0.2
pRL110257A	30.4976	0.000602386	7 d PR 7 d PI vs G/A Rlv3841		conserved hypothetical protein	0.0.1
pRL110267	10.9341	0.00108587	7 d PR 7 d PI vs G/A Rlv3841		conserved hypothetical protein	0.0.1
pRL110268	66.3418	0.000217399	7 d PR 7 d PI vs G/A Rlv3841		conserved hypothetical protein	0.0.1
pRL110281	8.74987	5.16964e-06	7 d PR 7 d PI vs G/A Rlv3841		putative substrate-binding component of ABC transporter	1.5.0
pRL110282	4.52495	0.00153834	7 d PR 7 d PI vs G/A Rlv3841	abfA	putative alpha-N-arabinofuranosidase	3.3.18
pRL110309	4.2569	0.0141106	7 d PR 7 d PI vs G/A Rlv3841		conserved hypothetical protein	0.0.2
pRL110311	8.89048	0.000303364	7 d PR 7 d PI vs G/A Rlv3841		conserved hypothetical protein	0.0.2
pRL110321	25.7856	0.000433074	7 d PR 7 d PI vs G/A Rlv3841		conserved hypothetical protein	0.0.1
pRL110377	4.29116	0.00409995	7 d PR 7 d PI vs G/A Rlv3841	kdpE	putative Kdp operon transcriptional regulatory protein	6.0.0
pRL110421	3.17916	0.0366222	7 d PR 7 d PI vs G/A Rlv3841		putative oxidoreductase/stress-related protein	1.6.1
pRL110422	17.3005	0.000482213	7 d PR 7 d PI vs G/A Rlv3841		conserved hypothetical protein	0.0.1
pRL110423	7.3989	0.000322068	7 d PR 7 d PI vs G/A Rlv3841		putative TetR family transcriptional regulator	6.3.8
pRL110424	5.4638	0.0139015	7 d PR 7 d PI vs G/A Rlv3841		hypothetical protein	0.0.0
pRL110469	4.47095	0.0166215	7 d PR 7 d PI vs G/A Rlv3841		hypothetical protein	0.0.0
pRL110484	5.88553	0.00994689	7 d PR 7 d PI vs G/A Rlv3841		putative dienelactone hydrolase family protein	1.4.2
pRL110510	3.2528	0.037846	7 d PR 7 d PI vs G/A Rlv3841		conserved hypothetical protein	0.0.2
pRL110522	3.63032	0.00557552	7 d PR 7 d PI vs G/A Rlv3841		conserved hypothetical protein	0.0.1
pRL110531	6.18234	0.00706565	7 d PR 7 d PI vs G/A Rlv3841		hypothetical protein	0.0.0
pRL110557	3.80101	0.00116728	7 d PR 7 d PI vs G/A Rlv3841	glxB	putative glutamine amidotransferase protein	3.7.1
pRL110603	3.29833	0.00321437	7 d PR 7 d PI vs G/A Rlv3841		hypothetical protein	0.0.0
pRL110624	51.1415	0.000792812	7 d PR 7 d PI vs G/A Rlv3841		conserved hypothetical protein	0.0.1
pRL120027	31.6186	1.03748e-05	7 d PR 7 d PI vs G/A Rlv3841		putative aldolase	3.3.15
pRL120170	14.8702	0.000559727	7 d PR 7 d PI vs G/A Rlv3841		putative permease component of ABC transporter	1.5.0
pRL120211	3.04223	0.0249455	7 d PR 7 d PI vs G/A Rlv3841		hypothetical protein	0.0.0
pRL120342	6.49054	0.00482134	7 d PR 7 d PI vs G/A Rlv3841	hspD	putative small heat shock protein	1.6.1
pRL120343	4.05448	0.000904632	7 d PR 7 d PI vs G/A Rlv3841		conserved hypothetical protein	0.0.1
pRL120351	3.22628	0.0128539	7 d PR 7 d PI vs G/A Rlv3841		putative substrate binding component of ABC transporter	1.5.0
pRL120398	65.9457	0.00357855	7 d PR 7 d PI vs G/A Rlv3841		hypothetical exported protein	0.0.0
pRL120438	9.5018	0.00200563	7 d PR 7 d PI vs G/A Rlv3841		hypothetical protein	0.0.0
pRL120450	5.35822	0.00167611	7 d PR 7 d PI vs G/A Rlv3841	cpO	putative chloroperoxidase	1.4.3
pRL120479	50.6685	0.000119181	7 d PR 7 d PI vs G/A Rlv3841		conserved hypothetical exported protein	0.0.2
pRL120480	12.8076	2.75475e-05	7 d PR 7 d PI vs G/A Rlv3841		putative fimbrial operon related protein	4.1.5
pRL120575	3.15458	0.0281251	7 d PR 7 d PI vs G/A Rlv3841		putative transmembrane protein	4.1.1
pRL120585	4.4528	0.0247399	7 d PR 7 d PI vs G/A Rlv3841		putative epimerase	3.3.15
pRL120624	7.07291	0.00958334	7 d PR 7 d PI vs G/A Rlv3841		hypothetical protein	0.0.0
pRL120625	11.8927	0.00127086	7 d PR 7 d PI vs G/A Rlv3841		putative peptidase	2.1.4
pRL120632	32.1643	0.000263919	7 d PR 7 d PI vs G/A Rlv3841		putative dehydrogenase	3.3.15
pRL120724	16.8779	0.00665613	7 d PR 7 d PI vs G/A Rlv3841		putative transmembrane protein	4.1.1
pRL120730	13.5601	0.000787617	7 d PR 7 d PI vs G/A Rlv3841		conserved hypothetical protein	0.0.1
pRL120736	5.87455	0.0140529	7 d PR 7 d PI vs G/A Rlv3841		hypothetical protein	0.0.0
pRL70166	3.12586	0.0043615	7 d PR 7 d PI vs G/A Rlv3841		conserved hypothetical protein	0.0.2
pRL70167	3.47271	0.00396184	7 d PR 7 d PI vs G/A Rlv3841		conserved hypothetical protein	0.0.2
pRL80020	34.5217	0.00104172	7 d PR 7 d PI vs G/A Rlv3841		conserved hypothetical protein	0.0.2
pRL80021	12.1683	0.0111825	7 d PR 7 d PI vs G/A Rlv3841	cutL	putative carbon monoxide dehydrogenase subunit G protein	3.5.2
pRL80022	5.73429	0.0207771	7 d PR 7 d PI vs G/A Rlv3841		conserved hypothetical protein	0.0.2
pRL80023	7.29577	0.00172592	7 d PR 7 d PI vs G/A Rlv3841	cutM	putative carbon monoxide dehydrogenase subunit	3.5.2
pRL80024	8.62069	0.0018712	7 d PR 7 d PI vs G/A Rlv3841	cutS	putative iron-sulphur cluster carbon monooxide dehydrogenase subunit	3.5.2
pRL80025	7.89415	0.0019626	7 d PR 7 d PI vs G/A Rlv3841		putative dehydrogenase/reductase	3.3.15
pRL80026	14.6858	0.000209457	7 d PR 7 d PI vs G/A Rlv3841	livJ	putative branched-chain amino acid ABC transporter binding component	1.5.1
pRL80036	5.97818	0.00372706	7 d PR 7 d PI vs G/A Rlv3841		conserved hypothetical protein	0.0.2
pRL80038	3.31302	0.00700535	7 d PR 7 d PI vs G/A Rlv3841		putative exported xanthine dehydrogenase/CoxI family protein	7.0.0
pRL80054	6.21979	0.000481861	7 d PR 7 d PI vs G/A Rlv3841		conserved hypothetical protein	0.0.2
pRL80059	3.90487	0.00166894	7 d PR 7 d PI vs G/A Rlv3841		putative NifS-like cysteine desulfurase/selenocysteine lyase	3.1.6
pRL80060	8.50063	0.010854	7 d PR 7 d PI vs G/A Rlv3841		putative exported solute-binding protein	1.5.0
pRL80064	5.13252	0.021674	7 d PR 7 d PI vs G/A Rlv3841		putative permease component of ABC transporter	1.5.0
pRL90055	4.27831	0.00541783	7 d PR 7 d PI vs G/A Rlv3841		conserved hypothetical protein	0.0.1
pRL90056	3.16684	0.00037899	7 d PR 7 d PI vs G/A Rlv3841		putative GntR family transcriptional regulator	6.3.3
pRL90059	5.53257	0.00573031	7 d PR 7 d PI vs G/A Rlv3841	rmrA	putative type I HlyD transporter	1.5.0
pRL90066	45.7601	0.00182615	7 d PR 7 d PI vs G/A Rlv3841		putative transmembrane protein	4.1.1
pRL90085	23.5795	0.00121098	7 d PR 7 d PI vs G/A Rlv3841		putative periplasmic substrate binding component of ABC transporter	1.5.0
pRL90091	3.78595	0.014249	7 d PR 7 d PI vs G/A Rlv3841		putative permease component of ABC transporter	1.5.0
pRL90194	7.30968	0.00322603	7 d PR 7 d PI vs G/A Rlv3841		putative UPF0261 domain protein	7.0.0
pRL90196	3.00433	0.043863	7 d PR 7 d PI vs G/A Rlv3841		conserved hypothetical protein	0.0.2
pRL90212	3.73536	0.00152406	7 d PR 7 d PI vs G/A Rlv3841		putative peptide methionine sulfoxide reductase	2.2.9
pRL90222	3.07106	0.0157031	7 d PR 7 d PI vs G/A Rlv3841		putative phosphotriesterase protein	3.3.15
pRL90322	32.0488	0.000194859	7 d PR 7 d PI vs G/A Rlv3841			7.2.1
RL0018	11.852	0.000211502	7 d PR 7 d PI vs G/A Rlv3841		putative transmembrane protein	4.1.1
RL0037	6.82231	0.00248501	7 d PR 7 d PI vs G/A Rlv3841	pckA	putative phosphoenolpyruvate carboxykinase	3.3.4
RL0054	12.3815	0.00591096	7 d PR 7 d PI vs G/A Rlv3841	glcB	putative malate synthase	3.3.5
RL0063	5.11562	0.00394943	7 d PR 7 d PI vs G/A Rlv3841		conserved hypothetical protein	0.0.1
RL0153	4.37699	0.0081415	7 d PR 7 d PI vs G/A Rlv3841		putative penicillin-binding transpeptidase/transglycosylase protein	4.1.5
RL0155	3.55524	0.000865261	7 d PR 7 d PI vs G/A Rlv3841		conserved hypothetical protein	0.0.1
RL0190	11.0707	0.0192759	7 d PR 7 d PI vs G/A Rlv3841		putative transmembrane protein	4.1.1
RL0231	4.33221	0.0154228	7 d PR 7 d PI vs G/A Rlv3841		conserved hypothetical protein	0.0.2
RL0271	4.03318	0.0173985	7 d PR 7 d PI vs G/A Rlv3841		conserved hypothetical protein	0.0.1
RL0274	9.3865	0.00800722	7 d PR 7 d PI vs G/A Rlv3841		conserved hypothetical protein	0.0.1
RL0324	3.44219	0.0325542	7 d PR 7 d PI vs G/A Rlv3841		conserved hypothetical protein	0.0.2
RL0400	3.25531	0.00180913	7 d PR 7 d PI vs G/A Rlv3841	fssA	putative nifU iron-sulphur cluster scaffold protein	3.3.22
RL0436	11.3121	0.0157848	7 d PR 7 d PI vs G/A Rlv3841	dapE	putative succinyl-diaminopimelate desuccinylase	3.1.13
RL0447	15.0014	0.000586288	7 d PR 7 d PI vs G/A Rlv3841		conserved hypothetical exported protein	0.0.2
RL0468	3.33339	0.00540372	7 d PR 7 d PI vs G/A Rlv3841		hypothetical exported protein	0.0.0
RL0469	13.123	0.00516401	7 d PR 7 d PI vs G/A Rlv3841		putative exported surface protein	4.1.5
RL0470	3.4779	0.0274984	7 d PR 7 d PI vs G/A Rlv3841		hypothetical exported protein	0.0.0
RL0475	4.43102	0.0118602	7 d PR 7 d PI vs G/A Rlv3841		hypothetical protein	0.0.0
RL0502	3.91635	0.00638627	7 d PR 7 d PI vs G/A Rlv3841	frk	Fructokinase	3.5.5
RL0506	42.8906	0.00371966	7 d PR 7 d PI vs G/A Rlv3841		conserved hypothetical protein	0.0.2
RL0540	5.37998	0.000375922	7 d PR 7 d PI vs G/A Rlv3841		putative two-component sensor histidine kinase transcriptional regulatory protein	6.1.1
RL0551	3.68716	0.0190989	7 d PR 7 d PI vs G/A Rlv3841	hslO		1.3.1
RL0572	8.87654	0.00392799	7 d PR 7 d PI vs G/A Rlv3841		putative dihydroorotate dehydrogenase	3.7.2
RL0660	7.4583	0.00108611	7 d PR 7 d PI vs G/A Rlv3841		putative nitrilase	3.3.21
RL0667	3.95216	0.00313504	7 d PR 7 d PI vs G/A Rlv3841		conserved hypothetical protein	0.0.1
RL0668	3.59882	0.00928755	7 d PR 7 d PI vs G/A Rlv3841		conserved hypothetical protein	0.0.2
RL0674	3.6789	0.0162282	7 d PR 7 d PI vs G/A Rlv3841		putative response regulator transcriptional regulatory protein	6.1.2
RL0680	101.129	5.72102e-05	7 d PR 7 d PI vs G/A Rlv3841	secDF2	putative transmembrane export SecD/F family protein	1.5.0
RL0786	12.7964	0.00447665	7 d PR 7 d PI vs G/A Rlv3841		conserved hypothetical protein	0.0.1
RL0787	15.6652	1.87716e-05	7 d PR 7 d PI vs G/A Rlv3841		conserved hypothetical protein	0.0.1
RL0913	49.0281	0.000459936	7 d PR 7 d PI vs G/A Rlv3841		putative PRC family protein	7.0.0
RL0932	3.44385	0.000415824	7 d PR 7 d PI vs G/A Rlv3841		conserved hypothetical protein	0.0.2
RL0933	50.8589	0.000922433	7 d PR 7 d PI vs G/A Rlv3841		putative transmembrane protein	4.1.1
RL0963	6.46561	0.00141797	7 d PR 7 d PI vs G/A Rlv3841		putative transmembrane/surface protein	4.1.3
RL0964	10.1824	0.00525189	7 d PR 7 d PI vs G/A Rlv3841		putative cationic transport protein	1.5.2
RL0996	4.5692	0.00395709	7 d PR 7 d PI vs G/A Rlv3841		putative transmembrane transporter	1.5.0
RL1005	3.4713	0.0223954	7 d PR 7 d PI vs G/A Rlv3841		conserved hypothetical protein	0.0.1
RL1034	12.5049	0.00602679	7 d PR 7 d PI vs G/A Rlv3841		conserved hypothetical protein	0.0.2
RL1088	11.1865	0.00769044	7 d PR 7 d PI vs G/A Rlv3841		hypothetical protein	0.0.0
RL1165	24.3097	0.00685323	7 d PR 7 d PI vs G/A Rlv3841		conserved hypothetical protein	0.0.2
RL1172	31.9168	0.00570186	7 d PR 7 d PI vs G/A Rlv3841		putative transmembrane protein	4.1.1
RL1173	47.6246	0.000732535	7 d PR 7 d PI vs G/A Rlv3841		putative transmembrane protein	4.1.1
RL1174	3.10775	0.0083255	7 d PR 7 d PI vs G/A Rlv3841		hypothetical protein	0.0.0
RL1194	4.4562	0.0131742	7 d PR 7 d PI vs G/A Rlv3841		putative transmembrane protein	4.1.1
RL1248	4.00867	0.00409725	7 d PR 7 d PI vs G/A Rlv3841		conserved hypothetical protein	0.0.2
RL1249	8.13144	0.00874313	7 d PR 7 d PI vs G/A Rlv3841		hypothetical protein	0.0.0
RL1251	23.5874	2.48959e-06	7 d PR 7 d PI vs G/A Rlv3841	degP2	putative serine protease	2.1.4
RL1259	4.57259	0.00790811	7 d PR 7 d PI vs G/A Rlv3841		conserved hypothetical protein	0.0.1
RL1266	4.43046	0.0255884	7 d PR 7 d PI vs G/A Rlv3841		conserved hypothetical protein	0.0.1
RL1273	4.27527	0.0172105	7 d PR 7 d PI vs G/A Rlv3841		putative transmembrane protein	4.1.1
RL1274	20.0011	0.001233	7 d PR 7 d PI vs G/A Rlv3841		conserved hypothetical protein	0.0.2
RL1295	3.49841	0.0315373	7 d PR 7 d PI vs G/A Rlv3841		putative peptidase	2.1.4
RL1297	20.642	2.35221e-06	7 d PR 7 d PI vs G/A Rlv3841		conserved hypothetical protein	0.0.2
RL1314	16.6022	0.0086917	7 d PR 7 d PI vs G/A Rlv3841		hypothetical exported protein	0.0.0
RL1365	3.35651	2.46678e-05	7 d PR 7 d PI vs G/A Rlv3841		putative glyoxylase	3.3.15
RL1366	4.68823	0.00188246	7 d PR 7 d PI vs G/A Rlv3841	uspF	putative universal stress protein F	1.6.1
RL1390	4.81481	0.0143785	7 d PR 7 d PI vs G/A Rlv3841		hypothetical protein	0.0.0
RL1402	9.79173	0.00444034	7 d PR 7 d PI vs G/A Rlv3841		conserved hypothetical protein	0.0.2
RL1440	4.58635	0.00280328	7 d PR 7 d PI vs G/A Rlv3841	degP1	putative serine protease	2.1.4
RL1483	3.22542	0.0158299	7 d PR 7 d PI vs G/A Rlv3841		conserved hypothetical protein	0.0.2
RL1485	8.43904	0.0148012	7 d PR 7 d PI vs G/A Rlv3841		conserved hypothetical protein	0.0.2
RL1487	4.33843	0.000358983	7 d PR 7 d PI vs G/A Rlv3841		conserved hypothetical protein	0.0.2
RL1522	3.51378	0.0379017	7 d PR 7 d PI vs G/A Rlv3841		putative transmembrane transporter	1.5.0
RL1546	4.49612	0.024281	7 d PR 7 d PI vs G/A Rlv3841	purF	putative amidophosphoribosyltransferase	3.7.1
RL1589	3.04437	9.2429e-05	7 d PR 7 d PI vs G/A Rlv3841		putative ropB outer membrane protein	4.1.3
RL1606	10.0089	0.000280471	7 d PR 7 d PI vs G/A Rlv3841		putative esterase (beta-lactamase family)	3.3.15
RL1610	5.38748	0.0180532	7 d PR 7 d PI vs G/A Rlv3841		conserved hypothetical protein	0.0.1
RL1631	113.134	4.39826e-05	7 d PR 7 d PI vs G/A Rlv3841		conserved hypothetical exported protein	0.0.1
RL1644	11.3336	0.012673	7 d PR 7 d PI vs G/A Rlv3841		conserved hypothetical exported protein	0.0.1
RL1694	29.4392	0.000109462	7 d PR 7 d PI vs G/A Rlv3841		putative aldo-keto reductase	3.3.15
RL1728	3.22763	0.0069824	7 d PR 7 d PI vs G/A Rlv3841		conserved hypothetical protein	0.0.2
RL1810	4.06494	0.00353368	7 d PR 7 d PI vs G/A Rlv3841		hypothetical protein	0.0.0
RL1855	24.4486	0.00935787	7 d PR 7 d PI vs G/A Rlv3841		conserved hypothetical protein	0.0.2
RL1860	32.4447	0.00455704	7 d PR 7 d PI vs G/A Rlv3841	phhA	putative phenylalanine-4-hydroxylase	3.4.2
RL1888	3.37106	0.0166099	7 d PR 7 d PI vs G/A Rlv3841		hypothetical exported protein	0.0.0
RL1910	3.25661	0.025514	7 d PR 7 d PI vs G/A Rlv3841		conserved hypothetical protein	0.0.1
RL1911	13.4687	0.00951348	7 d PR 7 d PI vs G/A Rlv3841		putative arylsulfatase	3.3.15
RL1918	3.26507	0.0188721	7 d PR 7 d PI vs G/A Rlv3841		putative exported arylsulfatase protein	3.3.15
RL1924	4.81366	0.0183336	7 d PR 7 d PI vs G/A Rlv3841		conserved hypothetical exported protein	0.0.2
RL1925	47.851	0.000664835	7 d PR 7 d PI vs G/A Rlv3841		conserved hypothetical protein	0.0.2
RL1928	3.30489	0.00154578	7 d PR 7 d PI vs G/A Rlv3841		conserved hypothetical protein	0.0.2
RL1959	7.70653	0.0158204	7 d PR 7 d PI vs G/A Rlv3841	acpD	putative acyl carrier protein phosphodiesterase	3.2.1
RL1966	3.01056	0.0174313	7 d PR 7 d PI vs G/A Rlv3841	aldA	putative alanine dehydrogenase	3.4.2
RL2025	3.85492	0.0393415	7 d PR 7 d PI vs G/A Rlv3841		putative transmembrane protein	4.1.1
RL2039	3.11438	0.00356075	7 d PR 7 d PI vs G/A Rlv3841		putative HesB family protein	7.0.0
RL2119	3.64413	0.00173483	7 d PR 7 d PI vs G/A Rlv3841		hypothetical protein	0.0.0
RL2135	3.03451	0.0140562	7 d PR 7 d PI vs G/A Rlv3841		putative transposase-related protein	5.1.4
RL2141	3.12413	0.0146266	7 d PR 7 d PI vs G/A Rlv3841		conserved hypothetical exported protein	0.0.2
RL2144	12.1267	0.0128916	7 d PR 7 d PI vs G/A Rlv3841		conserved hypothetical protein	0.0.2
RL2145	14.8738	0.0117437	7 d PR 7 d PI vs G/A Rlv3841		hypothetical protein	0.0.0
RL2194	5.7557	0.0152891	7 d PR 7 d PI vs G/A Rlv3841		conserved hypothetical protein	0.0.2
RL2259	5.20526	0.006038	7 d PR 7 d PI vs G/A Rlv3841		conserved hypothetical exported protein	0.0.1
RL2260	5.2151	0.0255121	7 d PR 7 d PI vs G/A Rlv3841		conserved hypothetical protein	0.0.1
RL2261	5.20515	0.0188669	7 d PR 7 d PI vs G/A Rlv3841		conserved hypothetical exported protein	0.0.1
RL2264	8.35998	0.00580944	7 d PR 7 d PI vs G/A Rlv3841		putative arylsulfatase	3.3.15
RL2272	3.68531	0.00572966	7 d PR 7 d PI vs G/A Rlv3841		conserved hypothetical protein	0.0.2
RL2307	22.5559	0.01048	7 d PR 7 d PI vs G/A Rlv3841		conserved hypothetical protein	0.0.1
RL2323	4.18542	0.00381307	7 d PR 7 d PI vs G/A Rlv3841		putative GFO/IDH/MocA dehydrogenase	3.3.15
RL2362	3.75069	0.00821808	7 d PR 7 d PI vs G/A Rlv3841		conserved hypothetical protein	0.0.2
RL2391	20.6905	0.000534059	7 d PR 7 d PI vs G/A Rlv3841		conserved hypothetical protein	0.0.2
RL2416	4.5793	0.00665306	7 d PR 7 d PI vs G/A Rlv3841		conserved hypothetical protein	0.0.2
RL2430	6.88476	0.00417736	7 d PR 7 d PI vs G/A Rlv3841		conserved hypothetical protein	0.0.2
RL2431	5.59868	0.0250449	7 d PR 7 d PI vs G/A Rlv3841		conserved hypothetical exported protein	0.0.2
RL2469	58.5926	0.00414131	7 d PR 7 d PI vs G/A Rlv3841			7.2.1
RL2479	5.49112	0.0100112	7 d PR 7 d PI vs G/A Rlv3841		hypothetical protein	0.0.0
RL2482	7.94609	0.00328966	7 d PR 7 d PI vs G/A Rlv3841		conserved hypothetical exported protein	0.0.1
RL2488	5.09671	0.00632819	7 d PR 7 d PI vs G/A Rlv3841		conserved hypothetical protein	0.0.2
RL2514	3.17958	0.00617536	7 d PR 7 d PI vs G/A Rlv3841		conserved hypothetical protein	0.0.2
RL2553	8.51569	0.0131387	7 d PR 7 d PI vs G/A Rlv3841		conserved hypothetical protein	0.0.1
RL2554	87.2443	5.69531e-05	7 d PR 7 d PI vs G/A Rlv3841		hypothetical exported protein	0.0.0
RL2602	3.1219	0.00980351	7 d PR 7 d PI vs G/A Rlv3841		putative transmembrane protein	4.1.1
RL2603	15.3601	0.00307731	7 d PR 7 d PI vs G/A Rlv3841		putative transmembrane protein	4.1.1
RL2668	3.22812	0.00642888	7 d PR 7 d PI vs G/A Rlv3841		putative oxidoreductase	3.3.15
RL2711	5.78999	0.00270277	7 d PR 7 d PI vs G/A Rlv3841	moaA2	putative molybdenum cofactor biosynthesis protein A	3.2.9
RL2719	4.03803	0.00223943	7 d PR 7 d PI vs G/A Rlv3841		putative ferredoxin	3.5.3
RL2769	3.98213	0.0152552	7 d PR 7 d PI vs G/A Rlv3841	ssuD	putative alkanesulfonate monooxygenase	1.4.2
RL2800	10.3896	0.000374166	7 d PR 7 d PI vs G/A Rlv3841		conserved hypothetical protein	0.0.1
RL2861	4.40994	0.00686859	7 d PR 7 d PI vs G/A Rlv3841		conserved hypothetical protein	0.0.2
RL2865	8.34483	0.00863491	7 d PR 7 d PI vs G/A Rlv3841		conserved hypothetical protein	0.0.1
RL2872	3.357	0.0285435	7 d PR 7 d PI vs G/A Rlv3841		conserved hypothetical protein	0.0.1
RL2878	12.2521	0.0140754	7 d PR 7 d PI vs G/A Rlv3841		conserved hypothetical protein	0.0.2
RL2946	6.35627	0.0232198	7 d PR 7 d PI vs G/A Rlv3841		putative two component response regulator transcriptional regulatory protein	6.1.2
RL2949	3.24437	0.00945596	7 d PR 7 d PI vs G/A Rlv3841		putative repetitive exported protein	0.0.2
RL2969	10.7689	0.00380501	7 d PR 7 d PI vs G/A Rlv3841		putative transmembrane protein	4.1.1
RL3016	284.447	0.000113272	7 d PR 7 d PI vs G/A Rlv3841	pcaH2	protocatechuate 3,4-dioxygenase beta chain (3,4-pcd)	1.4.2
RL3019	4.22162	0.0103027	7 d PR 7 d PI vs G/A Rlv3841		conserved hypothetical exported protein	0.0.2
RL3022	3.93233	0.00173674	7 d PR 7 d PI vs G/A Rlv3841		putative nodulation protein	3.3.22
RL3023	5.48662	0.00455835	7 d PR 7 d PI vs G/A Rlv3841		putative polysaccharidase	2.1.3
RL3041	4.41459	0.00135364	7 d PR 7 d PI vs G/A Rlv3841		putative transmembrane protein	4.1.1
RL3042	3.0625	0.0179834	7 d PR 7 d PI vs G/A Rlv3841	cyoC1	putative transmembrane cytochrome oxidase subunit	3.5.1
RL3045	4.91707	0.00486553	7 d PR 7 d PI vs G/A Rlv3841	ctaC2	putative cytochrome c oxidase subunit II	3.5.1
RL3046	4.86074	0.00996264	7 d PR 7 d PI vs G/A Rlv3841		putative exported cytochrome c	3.5.3
RL3065	10.72	0.00107963	7 d PR 7 d PI vs G/A Rlv3841		conserved hypothetical exported protein	0.0.2
RL3066	4.62152	0.0108428	7 d PR 7 d PI vs G/A Rlv3841		putative transmembrane protein	4.1.1
RL3072	16.4086	0.0123819	7 d PR 7 d PI vs G/A Rlv3841		conserved hypothetical protein	0.0.2
RL3098	7.69491	0.0231233	7 d PR 7 d PI vs G/A Rlv3841		putative glycine-asparagine rich protein	0.0.2
RL3130	86.382	0.000307048	7 d PR 7 d PI vs G/A Rlv3841		putative phosphatase protein	3.3.13
RL3151	9.74313	0.00136596	7 d PR 7 d PI vs G/A Rlv3841		conserved hypothetical exported protein	0.0.2
RL3154	13.0047	6.87648e-05	7 d PR 7 d PI vs G/A Rlv3841		conserved hypothetical protein	0.0.2
RL3172	3.15676	0.0105613	7 d PR 7 d PI vs G/A Rlv3841		hypothetical protein	0.0.0
RL3186	56.4988	0.000258482	7 d PR 7 d PI vs G/A Rlv3841		putative transmembrane protein	4.1.1
RL3221	4.70493	0.017766	7 d PR 7 d PI vs G/A Rlv3841		conserved hypothetical protein	0.0.1
RL3227	3.75308	8.41806e-07	7 d PR 7 d PI vs G/A Rlv3841		conserved hypothetical protein	0.0.1
RL3234	45.6013	4.27266e-05	7 d PR 7 d PI vs G/A Rlv3841		putative lipoprotein	4.1.3
RL3272	3.64958	0.00424892	7 d PR 7 d PI vs G/A Rlv3841		conserved hypothetical protein	0.0.2
RL3273	3.05467	0.00355106	7 d PR 7 d PI vs G/A Rlv3841		conserved hypothetical protein	0.0.2
RL3274	3.80494	0.0036824	7 d PR 7 d PI vs G/A Rlv3841	prkA	putative PrkA protein kinase	3.3.15
RL3345	4.46111	0.0405079	7 d PR 7 d PI vs G/A Rlv3841		putative aldehyde dehydrogenase	3.3.15
RL3366	17.5443	0.0142744	7 d PR 7 d PI vs G/A Rlv3841		putative flavoprotein	3.5.3
RL3375	4.84874	0.0094241	7 d PR 7 d PI vs G/A Rlv3841		conserved hypothetical protein	0.0.2
RL3384	32.5982	1.31377e-05	7 d PR 7 d PI vs G/A Rlv3841		conserved hypothetical exported protein	0.0.2
RL3424	30.9063	0.00444628	7 d PR 7 d PI vs G/A Rlv3841	dctA	putative C4-dicarboxylate transport protein	1.5.3
RL3437	3.9817	0.00924655	7 d PR 7 d PI vs G/A Rlv3841		conserved hypothetical protein	0.0.2
RL3444	3.18415	0.0133966	7 d PR 7 d PI vs G/A Rlv3841		putative transmembrane protein	4.1.1
RL3450	5.02407	0.000901506	7 d PR 7 d PI vs G/A Rlv3841		putative transmembrane protein	4.1.1
RL3451	3.70125	0.00346145	7 d PR 7 d PI vs G/A Rlv3841		putative short-chain dehydrogenase/reductase	3.3.15
RL3456	56.769	0.000432548	7 d PR 7 d PI vs G/A Rlv3841		putative transmembrane protein	4.1.1
RL3457	9.51938	0.016687	7 d PR 7 d PI vs G/A Rlv3841		conserved hypothetical protein	0.0.1
RL3489	10.0631	0.00622754	7 d PR 7 d PI vs G/A Rlv3841		conserved hypothetical protein	0.0.2
RL3495	24.4308	4.48131e-05	7 d PR 7 d PI vs G/A Rlv3841		conserved hypothetical protein	0.0.2
RL3497	6.38506	0.00880604	7 d PR 7 d PI vs G/A Rlv3841		putative NUDIX/MutT family protein	7.0.0
RL3592	8.34891	0.00950824	7 d PR 7 d PI vs G/A Rlv3841		conserved hypothetical exported protein	0.0.2
RL3666	3.43957	0.0373135	7 d PR 7 d PI vs G/A Rlv3841		conserved hypothetical protein	0.0.1
RL3678	3.01677	0.000414746	7 d PR 7 d PI vs G/A Rlv3841		hypothetical protein	0.0.0
RL3684	6.22324	0.0245816	7 d PR 7 d PI vs G/A Rlv3841		putative transmembrane protein	4.1.1
RL3701	6.90915	0.0173429	7 d PR 7 d PI vs G/A Rlv3841		putative transmembrane protein	4.1.1
RL3721	8.7345	0.0123863	7 d PR 7 d PI vs G/A Rlv3841		putative transmembrane component of ABC transporter	1.5.0
RL3751	3.84545	0.00382518	7 d PR 7 d PI vs G/A Rlv3841	pssB	putative inositol monophosphatase involved in exopolysaccharide production	4.1.4
RL3805	4.01231	0.0143614	7 d PR 7 d PI vs G/A Rlv3841		putative transmembrane component of ABC transporter protein	1.5.0
RL3860	25.5509	7.16299e-06	7 d PR 7 d PI vs G/A Rlv3841		putative transmembrane component of ABC transporter	1.5.0
RL3867	5.58024	0.0175859	7 d PR 7 d PI vs G/A Rlv3841		conserved hypothetical protein	0.0.1
RL3868	3.96128	0.0193822	7 d PR 7 d PI vs G/A Rlv3841		conserved hypothetical protein	0.0.1
RL3959	5.56322	0.00583091	7 d PR 7 d PI vs G/A Rlv3841		conserved hypothetical protein	0.0.1
RL3982	27.33	0.00396487	7 d PR 7 d PI vs G/A Rlv3841		conserved hypothetical protein	0.0.2
RL4062	3.16428	0.0145549	7 d PR 7 d PI vs G/A Rlv3841		putative amidohydrolase	7.0.0
RL4098	6.02592	0.00286984	7 d PR 7 d PI vs G/A Rlv3841		hypothetical protein	0.0.0
RL4099	6.55984	0.00276907	7 d PR 7 d PI vs G/A Rlv3841		hypothetical protein	0.0.0
RL4133	3.00963	0.035011	7 d PR 7 d PI vs G/A Rlv3841		conserved hypothetical exported protein	0.0.1
RL4186	4.37189	0.0123461	7 d PR 7 d PI vs G/A Rlv3841		putative oxidoreductase	3.3.15
RL4211	10.4669	0.00168122	7 d PR 7 d PI vs G/A Rlv3841		putative transcriptional regulator	6.0.0
RL4229	3.42685	0.0427059	7 d PR 7 d PI vs G/A Rlv3841		putative transmembrane component of ABC transporter	1.5.0
RL4244	9.65336	0.00179027	7 d PR 7 d PI vs G/A Rlv3841		putative transmembrane component of ABC transporter	1.5.0
RL4267	25.0214	0.00203936	7 d PR 7 d PI vs G/A Rlv3841	acoD	putative acetaldehyde dehydrogenase	3.3.4
RL4274	135.033	5.3963e-05	7 d PR 7 d PI vs G/A Rlv3841		putative HlyD family transmembrane efflux protein	1.5.0
RL4279	3.62921	0.00767701	7 d PR 7 d PI vs G/A Rlv3841	clpB	putative chaperone ClpB (heat-shock protein)	1.3.1
RL4306	8.33947	0.0430058	7 d PR 7 d PI vs G/A Rlv3841		hypothetical exported protein	0.0.0
RL4393	5.70784	0.000121818	7 d PR 7 d PI vs G/A Rlv3841	fdsG	putative NAD-dependent formate dehydrogenase gamma subunit	3.5.2
RL4518	3.37545	0.0168721	7 d PR 7 d PI vs G/A Rlv3841		conserved hypothetical exported protein	0.0.2
RL4532	3.72641	0.000179797	7 d PR 7 d PI vs G/A Rlv3841		putative transmembrane protein	4.1.1
RL4535	6.34665	0.01033	7 d PR 7 d PI vs G/A Rlv3841		conserved hypothetical exported protein	0.0.2
RL4562	7.54565	0.00157934	7 d PR 7 d PI vs G/A Rlv3841		conserved hypothetical exported protein	0.0.2
RL4601	7.05537	0.00149942	7 d PR 7 d PI vs G/A Rlv3841		conerved hypothetical protein	0.0.2
RL4619	3.42439	0.0251639	7 d PR 7 d PI vs G/A Rlv3841		putative transmembrane protein	4.1.1
RL4640	5.14787	0.00482343	7 d PR 7 d PI vs G/A Rlv3841		putative Beta-(1-->2) glucan export ATP-binding component of ABC transporter	1.5.0
RL4689	3.45149	0.00197537	7 d PR 7 d PI vs G/A Rlv3841		conserved hypothetical protein	0.0.1
RL4709	4.1303	0.00958384	7 d PR 7 d PI vs G/A Rlv3841		putative transmembrane MFS family permease protein	1.5.0
PR, pea rhizosphere; AR, alfalfa rhizosphere; SBR, sugar beet rhizosphere;
G/A, glucose ammonia grown laboratorycells; PI, post inoculation
*The normalised expression ratio of experimental sample to control was
calculated by taking the natural log of the ratio for each replicate experiment,
averaging this for all replicates and then calculating the natural antilog.

## Sheet: UP alfalfa rh v FL (299)
Table S2. iii) Genes up-regulated ≥3-fold, p≤0.05 in alfalfa rhizosphere measured against free-living Rlv3841
Gene_ID	Norm*	P value	Microarray	Gene	Product	Riley code
pRL100022	16.892	0.0199406	7 d AR 7 d PI vs G/A Rlv3841		conserved hypothetical protein	0.0.2
pRL100057	6.98346	0.000711894	7 d AR 7 d PI vs G/A Rlv3841		putative AsnC family transcriptional regulator	6.3.1
pRL100067	6.8704	0.0124257	7 d AR 7 d PI vs G/A Rlv3841		putative racemase/decarboxylase	3.3.15
pRL100137	3.42743	0.0274449	7 d AR 7 d PI vs G/A Rlv3841	metX	putative homoserine O-acetyltransferase	3.1.14
pRL100163	11.7975	0.0299368	7 d AR 7 d PI vs G/A Rlv3841		hypothetical protein	0.0.0
pRL100164	51.3685	0.0293477	7 d AR 7 d PI vs G/A Rlv3841		putative autoinducer synthesis protein	6.0.0
pRL100170	32.38	0.0315166	7 d AR 7 d PI vs G/A Rlv3841	rhiB	putative rhizosphere induced protein RhiB	3.3.22
pRL100171	9.73507	0.0123007	7 d AR 7 d PI vs G/A Rlv3841	rhiC	putative rhizosphere induced protein	3.3.22
pRL100172	3.63259	0.00113849	7 d AR 7 d PI vs G/A Rlv3841	rhiR	putative transcriptional regulatory protein	6.0.0
pRL100175	8.09691	0.00603834	7 d AR 7 d PI vs G/A Rlv3841	nodO	putative nodulation protein	3.3.22
pRL100180	10.8774	0.00560165	7 d AR 7 d PI vs G/A Rlv3841	nodM	glucosamine--fructose-6-phosphate aminotransferase	3.3.22
pRL100183	12.2456	0.0191604	7 d AR 7 d PI vs G/A Rlv3841	nodF	nodulation protein F	3.3.22
pRL100187	27.3056	0.0018979	7 d AR 7 d PI vs G/A Rlv3841	nodC	N-acetylglucosaminyltransferase	3.3.22
pRL100188	8.6204	0.0122663	7 d AR 7 d PI vs G/A Rlv3841	nodI	nod factor export ATP-binding protein I	3.3.22
pRL100189	7.15259	0.015899	7 d AR 7 d PI vs G/A Rlv3841	nodJ	nodulation protein	3.3.22
pRL100248	3.49451	0.0481932	7 d AR 7 d PI vs G/A Rlv3841	gtsA	putative spermidine/putrescine-binding periplasmic protein ABC transporter component	1.5.0
pRL100275	14.5115	2.38283e-06	7 d AR 7 d PI vs G/A Rlv3841		putative transcriptional regulator	6.0.0
pRL100322	3.31273	0.0360394	7 d AR 7 d PI vs G/A Rlv3841		conserved hypothetical protein	0.0.2
pRL100444	9.98789	8.66643e-06	7 d AR 7 d PI vs G/A Rlv3841		putative oxidoreductase	3.3.15
pRL100445	4.93367	0.043106	7 d AR 7 d PI vs G/A Rlv3841		conserved hypothetical protein	0.0.2
pRL110014	6.19451	0.009126	7 d AR 7 d PI vs G/A Rlv3841		putative peptide methionine sulfoxide reductase MsrA	2.2.10
pRL110046	6.32403	0.0197821	7 d AR 7 d PI vs G/A Rlv3841		putative transcriptional regulator	6.0.0
pRL110111	4.14104	0.0115413	7 d AR 7 d PI vs G/A Rlv3841		conserved hypothetical protein	0.0.2
pRL110243	3.007	0.00741672	7 d AR 7 d PI vs G/A Rlv3841		putative substrate-binding component of ABC transporter	1.5.0
pRL110251	5.76778	0.0293646	7 d AR 7 d PI vs G/A Rlv3841		hypothetical protein	0.0.0
pRL110252	11.9721	0.00153774	7 d AR 7 d PI vs G/A Rlv3841		conserved hypothetical protein	0.0.1
pRL110253	4.03496	0.000381164	7 d AR 7 d PI vs G/A Rlv3841		conserved hypothetical protein	0.0.1
pRL110257A	9.69443	0.00724091	7 d AR 7 d PI vs G/A Rlv3841		conserved hypothetical protein	0.0.1
pRL110267	23.7098	0.0066951	7 d AR 7 d PI vs G/A Rlv3841		conserved hypothetical protein	0.0.1
pRL110268	152.479	0.00359213	7 d AR 7 d PI vs G/A Rlv3841		conserved hypothetical protein	0.0.1
pRL110281	14.7026	0.0173469	7 d AR 7 d PI vs G/A Rlv3841		putative substrate-binding component of ABC transporter	1.5.0
pRL110282	7.02518	0.00158393	7 d AR 7 d PI vs G/A Rlv3841	abfA	putative alpha-N-arabinofuranosidase	3.3.18
pRL110311	14.2413	0.00138904	7 d AR 7 d PI vs G/A Rlv3841		conserved hypothetical protein	0.0.2
pRL110321	27.9952	0.000824522	7 d AR 7 d PI vs G/A Rlv3841		conserved hypothetical protein	0.0.1
pRL110328	3.02892	0.0412594	7 d AR 7 d PI vs G/A Rlv3841		conserved hypothetical protein	0.0.1
pRL110353	3.58337	0.00193148	7 d AR 7 d PI vs G/A Rlv3841		conserved hypothetical protein	0.0.2
pRL110354B	3.68498	0.0204043	7 d AR 7 d PI vs G/A Rlv3841		hypothetical protein	0.0.0
pRL110422	12.4043	0.031277	7 d AR 7 d PI vs G/A Rlv3841		conserved hypothetical protein	0.0.1
pRL110423	9.11093	0.00078293	7 d AR 7 d PI vs G/A Rlv3841		putative TetR family transcriptional regulator	6.3.8
pRL110424	7.91174	0.00172298	7 d AR 7 d PI vs G/A Rlv3841		hypothetical protein	0.0.0
pRL110469	9.84955	0.009189	7 d AR 7 d PI vs G/A Rlv3841		hypothetical protein	0.0.0
pRL110484	12.4389	0.00658637	7 d AR 7 d PI vs G/A Rlv3841		putative dienelactone hydrolase family protein	1.4.2
pRL110492	6.3049	0.012933	7 d AR 7 d PI vs G/A Rlv3841		conserved hypothetical protein	0.0.2
pRL110495	3.38088	0.00400695	7 d AR 7 d PI vs G/A Rlv3841		putative transmembrane protein	4.1.1
pRL110496	13.6045	0.000157717	7 d AR 7 d PI vs G/A Rlv3841		putative FMN oxidoreductase	3.3.15
pRL110522	4.70313	0.0209697	7 d AR 7 d PI vs G/A Rlv3841		conserved hypothetical protein	0.0.1
pRL110532	8.51112	0.0128543	7 d AR 7 d PI vs G/A Rlv3841		conserved hypothetical protein	0.0.2
pRL110552	3.13311	0.0081802	7 d AR 7 d PI vs G/A Rlv3841		putative aminomethyltransferase/glycine cleavage protein	3.4.2
pRL110564	5.18018	0.0402603	7 d AR 7 d PI vs G/A Rlv3841		putative tight adherence protein	1.1.1
pRL110565	8.86999	0.00550873	7 d AR 7 d PI vs G/A Rlv3841		putative transmembrane protein	0.0.0
pRL110586	7.41257	0.00328484	7 d AR 7 d PI vs G/A Rlv3841		conserved hypothetical protein	0.0.1
pRL110603	7.31766	0.0137244	7 d AR 7 d PI vs G/A Rlv3841		hypothetical protein	0.0.0
pRL110605	3.63898	2.08507e-05	7 d AR 7 d PI vs G/A Rlv3841		conserved hypothetical protein	0.0.1
pRL120059	3.57983	4.53955e-06	7 d AR 7 d PI vs G/A Rlv3841		conserved hypothetical exported protein	0.0.2
pRL120226	4.62505	0.00700254	7 d AR 7 d PI vs G/A Rlv3841		putative ATP-binding component of ABC transporter	1.5.0
pRL120243	3.89043	0.0179944	7 d AR 7 d PI vs G/A Rlv3841		putative permease component of ABC transporter	1.5.0
pRL120317	4.17857	0.00520274	7 d AR 7 d PI vs G/A Rlv3841	vbsD	putative efflux transporter	1.5.0
pRL120351	8.41579	0.00566773	7 d AR 7 d PI vs G/A Rlv3841		putative substrate binding component of ABC transporter	1.5.0
pRL120398	73.5794	0.000431947	7 d AR 7 d PI vs G/A Rlv3841		hypothetical exported protein	0.0.0
pRL120438	8.26656	1.86412e-08	7 d AR 7 d PI vs G/A Rlv3841		hypothetical protein	0.0.0
pRL120499	5.54095	0.000751033	7 d AR 7 d PI vs G/A Rlv3841		putative transporter dctQ related transmembrane protein	4.1.1
pRL120500	7.06145	1.74858e-06	7 d AR 7 d PI vs G/A Rlv3841		putative substrate-binding component of transporter	1.5.0
pRL120502	3.62428	0.0193252	7 d AR 7 d PI vs G/A Rlv3841		putative guanylate/adenylate cyclase	3.3.11
pRL120515	8.87906	0.0245707	7 d AR 7 d PI vs G/A Rlv3841	qatW3	putative permease component of ABC transporter	1.5.0
pRL120518	3.78923	0.0461935	7 d AR 7 d PI vs G/A Rlv3841		putative TetR family transcriptional regulator	6.3.8
pRL120537	3.54024	0.0108877	7 d AR 7 d PI vs G/A Rlv3841		putative FAD/NAD/ferredoxin protein	3.3.15
pRL120538	33.9173	0.0188764	7 d AR 7 d PI vs G/A Rlv3841		putative Rieske 2Fe2S dioxygenase	1.4.2
pRL120609	6.40501	0.0161367	7 d AR 7 d PI vs G/A Rlv3841		putative permease component of ABC transporter	1.5.0
pRL120610	7.70627	0.0474869	7 d AR 7 d PI vs G/A Rlv3841		putative substrate-binding component of ABC transporter	1.5.0
pRL120630	3.08645	0.0124395	7 d AR 7 d PI vs G/A Rlv3841		putative aldehyde dehydrogenase	3.3.15
pRL120724	15.7984	0.0288208	7 d AR 7 d PI vs G/A Rlv3841		putative transmembrane protein	4.1.1
pRL70104	3.97148	0.0400996	7 d AR 7 d PI vs G/A Rlv3841		putative integrase/recombinase	5.1.2
pRL70166	6.37792	0.00113189	7 d AR 7 d PI vs G/A Rlv3841		conserved hypothetical protein	0.0.2
pRL70167	6.22588	0.00183652	7 d AR 7 d PI vs G/A Rlv3841		conserved hypothetical protein	0.0.2
pRL80011	7.54889	0.0125983	7 d AR 7 d PI vs G/A Rlv3841		conserved hypothetical protein	0.0.2
pRL80020	13.1649	0.0117485	7 d AR 7 d PI vs G/A Rlv3841		conserved hypothetical protein	0.0.2
pRL80075	14.6445	0.00849541	7 d AR 7 d PI vs G/A Rlv3841		putative endoribonuclease L-PSP family protein	2.1.2
pRL80132	3.56623	0.0188107	7 d AR 7 d PI vs G/A Rlv3841	traMp8	putative transcriptional regulator TraM	6.0.0
pRL90055	3.47923	0.0175613	7 d AR 7 d PI vs G/A Rlv3841		conserved hypothetical protein	0.0.1
pRL90066	44.8891	0.00158705	7 d AR 7 d PI vs G/A Rlv3841		putative transmembrane protein	4.1.1
pRL90101	4.04148	0.0154934	7 d AR 7 d PI vs G/A Rlv3841		putative periplasmic binding protein component of transporter	1.5.0
pRL90149	4.27397	0.0343953	7 d AR 7 d PI vs G/A Rlv3841		putative transcriptional regulator	6.0.0
pRL90203	3.23293	0.0274889	7 d AR 7 d PI vs G/A Rlv3841		putative outer membrane Bmp family protein	4.1.3
pRL90222	3.32628	0.022167	7 d AR 7 d PI vs G/A Rlv3841		putative phosphotriesterase protein	3.3.15
pRL90322	7.28292	0.0161924	7 d AR 7 d PI vs G/A Rlv3841			7.2.1
RL0018	13.8374	0.0275166	7 d AR 7 d PI vs G/A Rlv3841		putative transmembrane protein	4.1.1
RL0037	23.7925	0.0243097	7 d AR 7 d PI vs G/A Rlv3841	pckA	putative phosphoenolpyruvate carboxykinase	3.3.4
RL0063	12.6821	0.0149684	7 d AR 7 d PI vs G/A Rlv3841		conserved hypothetical protein	0.0.1
RL0065	3.02707	0.0286777	7 d AR 7 d PI vs G/A Rlv3841		putative glycosyl transferase	4.1.4
RL0066	5.44389	0.0112476	7 d AR 7 d PI vs G/A Rlv3841		putative xylulose-5-phosphate phosphoketolase	3.3.9
RL0074	4.06499	0.0457344	7 d AR 7 d PI vs G/A Rlv3841		conserved hypothetical protein	0.0.2
RL0082	3.0155	0.00519371	7 d AR 7 d PI vs G/A Rlv3841		putative solute-binding component of ABC transporter	1.5.0
RL0091	3.08387	0.0218218	7 d AR 7 d PI vs G/A Rlv3841		putative ATP-binding component of ABC transporter	1.5.0
RL0102	8.19767	0.0274421	7 d AR 7 d PI vs G/A Rlv3841	gabT	putative 4-aminobutyrate aminotransferase	3.4.2
RL0150	6.97941	0.0102357	7 d AR 7 d PI vs G/A Rlv3841		hypothetical protein smc02277	0.0.1
RL0190	4.09767	0.00798921	7 d AR 7 d PI vs G/A Rlv3841		putative transmembrane protein	4.1.1
RL0231	3.01616	0.00235373	7 d AR 7 d PI vs G/A Rlv3841		conserved hypothetical protein	0.0.2
RL0271	4.35936	0.0295405	7 d AR 7 d PI vs G/A Rlv3841		conserved hypothetical protein	0.0.1
RL0274	8.53987	0.00653031	7 d AR 7 d PI vs G/A Rlv3841		conserved hypothetical protein	0.0.1
RL0324	11.6716	0.0123146	7 d AR 7 d PI vs G/A Rlv3841		conserved hypothetical protein	0.0.2
RL0400	4.26641	0.0267667	7 d AR 7 d PI vs G/A Rlv3841	fssA	putative nifU iron-sulphur cluster scaffold protein	3.3.22
RL0424	4.1724	0.0108616	7 d AR 7 d PI vs G/A Rlv3841		putative sigma-54 modulation protein	6.2.0
RL0447	3.04943	0.0488713	7 d AR 7 d PI vs G/A Rlv3841		conserved hypothetical exported protein	0.0.2
RL0467	18.2167	0.00977285	7 d AR 7 d PI vs G/A Rlv3841		putative O-methyl transferase	4.1.4
RL0506	35.4599	0.00851027	7 d AR 7 d PI vs G/A Rlv3841		conserved hypothetical protein	0.0.2
RL0561	3.84132	0.0266197	7 d AR 7 d PI vs G/A Rlv3841		putative AraC family transcriptional regulator	6.3.2
RL0787	17.9457	0.00127949	7 d AR 7 d PI vs G/A Rlv3841		conserved hypothetical protein	0.0.1
RL0913	20.022	0.00344958	7 d AR 7 d PI vs G/A Rlv3841		putative PRC family protein	7.0.0
RL0933	253.498	0.00175699	7 d AR 7 d PI vs G/A Rlv3841		putative transmembrane protein	4.1.1
RL0948	6.21396	5.18302e-06	7 d AR 7 d PI vs G/A Rlv3841		conserved hypothetical exported protein	0.0.1
RL0963	3.86375	0.0024199	7 d AR 7 d PI vs G/A Rlv3841		putative transmembrane/surface protein	4.1.3
RL0991	4.3475	0.0129811	7 d AR 7 d PI vs G/A Rlv3841	matB	putative Malonyl CoA synthetase	3.6.1
RL0997	5.41774	0.0253228	7 d AR 7 d PI vs G/A Rlv3841		putative HTH transcriptional regulator	6.0.0
RL1009	4.89865	0.00118808	7 d AR 7 d PI vs G/A Rlv3841		conserved hypothetical exported protein	0.0.1
RL1034	7.88777	0.0136781	7 d AR 7 d PI vs G/A Rlv3841		conserved hypothetical protein	0.0.2
RL1035	5.19871	0.000916139	7 d AR 7 d PI vs G/A Rlv3841		conserved hypothetical protein	0.0.2
RL1088	4.03474	0.0216044	7 d AR 7 d PI vs G/A Rlv3841		hypothetical protein	0.0.0
RL1134	10.1464	0.0160419	7 d AR 7 d PI vs G/A Rlv3841		conserved hypothetical protein	0.0.1
RL1143	3.03912	0.0174987	7 d AR 7 d PI vs G/A Rlv3841			7.2.1
RL1165	23.3805	0.00739903	7 d AR 7 d PI vs G/A Rlv3841		conserved hypothetical protein	0.0.2
RL1172	35.9042	0.00833007	7 d AR 7 d PI vs G/A Rlv3841		putative transmembrane protein	4.1.1
RL1173	5.43836	6.8338e-06	7 d AR 7 d PI vs G/A Rlv3841		putative transmembrane protein	4.1.1
RL1194	6.94465	0.0092103	7 d AR 7 d PI vs G/A Rlv3841		putative transmembrane protein	4.1.1
RL1240	5.54291	0.0482793	7 d AR 7 d PI vs G/A Rlv3841		putative lipase	3.4.4
RL1248	4.57219	0.00448126	7 d AR 7 d PI vs G/A Rlv3841		conserved hypothetical protein	0.0.2
RL1249	7.89563	0.0105619	7 d AR 7 d PI vs G/A Rlv3841		hypothetical protein	0.0.0
RL1259	13.0211	0.00197795	7 d AR 7 d PI vs G/A Rlv3841		conserved hypothetical protein	0.0.1
RL1273	6.73445	0.0179745	7 d AR 7 d PI vs G/A Rlv3841		putative transmembrane protein	4.1.1
RL1274	27.5593	0.00374915	7 d AR 7 d PI vs G/A Rlv3841		conserved hypothetical protein	0.0.2
RL1365	4.12216	0.00887489	7 d AR 7 d PI vs G/A Rlv3841		putative glyoxylase	3.3.15
RL1366	10.8923	0.0147723	7 d AR 7 d PI vs G/A Rlv3841	uspF	putative universal stress protein F	1.6.1
RL1389	12.1679	0.0239429	7 d AR 7 d PI vs G/A Rlv3841		conserved hypothetical protein	0.0.1
RL1390	3.46427	0.0101734	7 d AR 7 d PI vs G/A Rlv3841		hypothetical protein	0.0.0
RL1402	25.3728	0.0137343	7 d AR 7 d PI vs G/A Rlv3841		conserved hypothetical protein	0.0.2
RL1483	8.4015	0.000158934	7 d AR 7 d PI vs G/A Rlv3841		conserved hypothetical protein	0.0.2
RL1485	10.647	0.0173992	7 d AR 7 d PI vs G/A Rlv3841		conserved hypothetical protein	0.0.2
RL1487	10.4951	0.000248803	7 d AR 7 d PI vs G/A Rlv3841		conserved hypothetical protein	0.0.2
RL1610	7.56518	0.0105485	7 d AR 7 d PI vs G/A Rlv3841		conserved hypothetical protein	0.0.1
RL1614	3.20579	0.0121432	7 d AR 7 d PI vs G/A Rlv3841		putative arginyl-tRNA--protein transferase	2.2.1
RL1631	15.1008	0.0182626	7 d AR 7 d PI vs G/A Rlv3841		conserved hypothetical exported protein	0.0.1
RL1644	12.1597	0.00974613	7 d AR 7 d PI vs G/A Rlv3841		conserved hypothetical exported protein	0.0.1
RL1653	8.04358	0.000150335	7 d AR 7 d PI vs G/A Rlv3841		conserved hypothetical protein	0.0.2
RL1694	8.89177	0.0315638	7 d AR 7 d PI vs G/A Rlv3841		putative aldo-keto reductase	3.3.15
RL1855	4.23965	0.00400591	7 d AR 7 d PI vs G/A Rlv3841		conserved hypothetical protein	0.0.2
RL1860	167.624	0.00122656	7 d AR 7 d PI vs G/A Rlv3841	phhA	putative phenylalanine-4-hydroxylase	3.4.2
RL1863	25.0597	0.0193505	7 d AR 7 d PI vs G/A Rlv3841		putative 4-hydroxyphenylpyruvate dioxygenase	3.4.2
RL1864	6.35525	0.0368031	7 d AR 7 d PI vs G/A Rlv3841	hmgA	putative homogentisate 1,2-dioxygenase	3.4.2
RL1888	5.43077	0.0365232	7 d AR 7 d PI vs G/A Rlv3841		hypothetical exported protein	0.0.0
RL1908	4.84758	0.0423381	7 d AR 7 d PI vs G/A Rlv3841		putative transmembrane ion channel protein	1.5.0
RL1910	12.4313	0.0180725	7 d AR 7 d PI vs G/A Rlv3841		conserved hypothetical protein	0.0.1
RL1911	90.9683	0.00709866	7 d AR 7 d PI vs G/A Rlv3841		putative arylsulfatase	3.3.15
RL1918	6.82164	0.0279203	7 d AR 7 d PI vs G/A Rlv3841		putative exported arylsulfatase protein	3.3.15
RL1924	14.1134	0.0244872	7 d AR 7 d PI vs G/A Rlv3841		conserved hypothetical exported protein	0.0.2
RL1925	10.2707	0.00851448	7 d AR 7 d PI vs G/A Rlv3841		conserved hypothetical protein	0.0.2
RL1926	3.39293	0.00484651	7 d AR 7 d PI vs G/A Rlv3841		conserved hypothetical protein	0.0.1
RL1960	4.1507	4.77386e-05	7 d AR 7 d PI vs G/A Rlv3841		putative LysR family transcriptional regulator	6.3.6
RL1972	4.13089	0.0100647	7 d AR 7 d PI vs G/A Rlv3841		conserved hypothetical protein	0.0.1
RL2029	4.77223	0.0150479	7 d AR 7 d PI vs G/A Rlv3841		conserved hypothetical protein	0.0.2
RL2031	3.97215	0.0220833	7 d AR 7 d PI vs G/A Rlv3841		hypothetical protein	0.0.0
RL2039	5.444	0.00947997	7 d AR 7 d PI vs G/A Rlv3841		putative HesB family protein	7.0.0
RL2063	4.80502	1.81502e-05	7 d AR 7 d PI vs G/A Rlv3841		conserved hypothetical protein	0.0.2
RL2108	13.7614	0.00839806	7 d AR 7 d PI vs G/A Rlv3841		putative transmembrane protein	4.1.1
RL2119	6.00802	0.0322602	7 d AR 7 d PI vs G/A Rlv3841		hypothetical protein	0.0.0
RL2144	8.72223	0.0298044	7 d AR 7 d PI vs G/A Rlv3841		conserved hypothetical protein	0.0.2
RL2153	3.09497	0.0453462	7 d AR 7 d PI vs G/A Rlv3841		conserved hypothetical protein	0.0.2
RL2199	3.76652	0.0159762	7 d AR 7 d PI vs G/A Rlv3841		conserved hypothetical protein	0.0.2
RL2259	13.405	0.000155559	7 d AR 7 d PI vs G/A Rlv3841		conserved hypothetical exported protein	0.0.1
RL2260	8.73197	0.0338743	7 d AR 7 d PI vs G/A Rlv3841		conserved hypothetical protein	0.0.1
RL2261	16.0491	0.0159777	7 d AR 7 d PI vs G/A Rlv3841		conserved hypothetical exported protein	0.0.1
RL2262	3.09421	0.0405546	7 d AR 7 d PI vs G/A Rlv3841		putative adenylate cyclase	3.3.15
RL2264	35.7684	0.00323772	7 d AR 7 d PI vs G/A Rlv3841		putative arylsulfatase	3.3.15
RL2272	6.41166	0.0358651	7 d AR 7 d PI vs G/A Rlv3841		conserved hypothetical protein	0.0.2
RL2307	23.7624	0.00578342	7 d AR 7 d PI vs G/A Rlv3841		conserved hypothetical protein	0.0.1
RL2308	3.76767	0.0236997	7 d AR 7 d PI vs G/A Rlv3841		conserved hypothetical protein	0.0.1
RL2362	3.39843	0.00971565	7 d AR 7 d PI vs G/A Rlv3841		conserved hypothetical protein	0.0.2
RL2391	26.5343	6.78595e-07	7 d AR 7 d PI vs G/A Rlv3841		conserved hypothetical protein	0.0.2
RL2408	4.78191	0.00664802	7 d AR 7 d PI vs G/A Rlv3841		conserved hypothetical exported protein	0.0.2
RL2416	4.06379	0.0341661	7 d AR 7 d PI vs G/A Rlv3841		conserved hypothetical protein	0.0.2
RL2418	13.2315	0.0244845	7 d AR 7 d PI vs G/A Rlv3841		putative solute-binding component of ABC transporter	1.5.0
RL2430	7.49519	0.0232981	7 d AR 7 d PI vs G/A Rlv3841		conserved hypothetical protein	0.0.2
RL2431	4.33255	0.0209888	7 d AR 7 d PI vs G/A Rlv3841		conserved hypothetical exported protein	0.0.2
RL2433	4.42358	0.0281383	7 d AR 7 d PI vs G/A Rlv3841	copC	putative copper oxidase	1.4.2
RL2440	3.13615	0.0451132	7 d AR 7 d PI vs G/A Rlv3841		putative peroxiredoxin	3.5.3
RL2469	53.0012	0.000296781	7 d AR 7 d PI vs G/A Rlv3841			7.2.1
RL2479	6.44245	0.042334	7 d AR 7 d PI vs G/A Rlv3841		hypothetical protein	0.0.0
RL2482	13.0487	0.00239968	7 d AR 7 d PI vs G/A Rlv3841		conserved hypothetical exported protein	0.0.1
RL2553	6.76073	0.0157686	7 d AR 7 d PI vs G/A Rlv3841		conserved hypothetical protein	0.0.1
RL2554	13.2851	0.00719914	7 d AR 7 d PI vs G/A Rlv3841		hypothetical exported protein	0.0.0
RL2561	5.1487	8.75086e-06	7 d AR 7 d PI vs G/A Rlv3841		putative transmembrane efflux/ MDR protein	1.5.0
RL2603	50.7065	0.000991507	7 d AR 7 d PI vs G/A Rlv3841		putative transmembrane protein	4.1.1
RL2668	5.86861	0.0268982	7 d AR 7 d PI vs G/A Rlv3841		putative oxidoreductase	3.3.15
RL2711	5.62277	0.00845758	7 d AR 7 d PI vs G/A Rlv3841	moaA2	putative molybdenum cofactor biosynthesis protein A	3.2.9
RL2717	3.44875	9.3975e-05	7 d AR 7 d PI vs G/A Rlv3841	glpK3	putative glycerol kinase	3.3.8
RL2719	12.4599	0.00903661	7 d AR 7 d PI vs G/A Rlv3841		putative transketolase	3.5.3
RL2720	3.63705	0.0355934	7 d AR 7 d PI vs G/A Rlv3841		putative permease protein CUT2 system	1.5.3
RL2756	7.78846	0.00759282	7 d AR 7 d PI vs G/A Rlv3841		putative aromatic amino acid biosynthesis protein	3.1.15
RL2808	3.58989	0.0193444	7 d AR 7 d PI vs G/A Rlv3841		putative transcriptional regulatory protein	6.0.0
RL2839	3.53576	0.034548	7 d AR 7 d PI vs G/A Rlv3841		putative LysR family transcriptional regulator	6.3.6
RL2856	12.4382	0.0156543	7 d AR 7 d PI vs G/A Rlv3841	argO	putative transmembrane lysine/arginine export protein	1.5.3
RL2861	10.4519	0.00438928	7 d AR 7 d PI vs G/A Rlv3841		conserved hypothetical protein	0.0.2
RL2863	6.66351	0.00686163	7 d AR 7 d PI vs G/A Rlv3841		conserved hypothetical protein	0.0.1
RL2865	37.8334	0.00419728	7 d AR 7 d PI vs G/A Rlv3841		conserved hypothetical protein	0.0.1
RL2867	3.36665	0.0179306	7 d AR 7 d PI vs G/A Rlv3841		conserved hypothetical protein	0.0.1
RL2872	7.25385	0.000161344	7 d AR 7 d PI vs G/A Rlv3841		conserved hypothetical protein	0.0.1
RL2874	3.67006	0.0370219	7 d AR 7 d PI vs G/A Rlv3841		conserved hypothetical protein	0.0.1
RL2878	30.8152	0.0137888	7 d AR 7 d PI vs G/A Rlv3841		conserved hypothetical protein	0.0.2
RL2895	5.0149	0.00736256	7 d AR 7 d PI vs G/A Rlv3841		putative solute-binding component of ABC transporter	1.5.0
RL2914	3.42831	0.0162195	7 d AR 7 d PI vs G/A Rlv3841		hypothetical exported protein	0.0.0
RL2946	3.07788	0.00982786	7 d AR 7 d PI vs G/A Rlv3841		putative two component response regulator transcriptional regulatory protein	6.1.2
RL2949	4.835	0.0148818	7 d AR 7 d PI vs G/A Rlv3841		putative repetitive exported protein	0.0.2
RL2950	5.90958	0.0224475	7 d AR 7 d PI vs G/A Rlv3841		conserved hypothetical exported protein	0.0.2
RL2969	5.62605	0.000822778	7 d AR 7 d PI vs G/A Rlv3841		putative transmembrane protein	4.1.1
RL3016	133.704	0.000700303	7 d AR 7 d PI vs G/A Rlv3841	pcaH2	protocatechuate 3,4-dioxygenase beta chain (3,4-pcd)	1.4.2
RL3040	5.55516	0.0174474	7 d AR 7 d PI vs G/A Rlv3841		putative substrate-binding periplasmic protein	1.5.0
RL3041	12.2804	0.0258717	7 d AR 7 d PI vs G/A Rlv3841		putative transmembrane protein	4.1.1
RL3042	4.93034	0.0382794	7 d AR 7 d PI vs G/A Rlv3841	cyoC1	putative transmembrane cytochrome oxidase subunit	3.5.1
RL3044	4.65098	0.0475153	7 d AR 7 d PI vs G/A Rlv3841	ctaD2	putative cytochrome c oxidase subunit I	3.5.1
RL3045	10.5285	0.00299766	7 d AR 7 d PI vs G/A Rlv3841	ctaC2	putative cytochrome c oxidase subunit II	3.5.1
RL3046	10.2403	0.00432675	7 d AR 7 d PI vs G/A Rlv3841		putative exported cytochrome c	3.5.3
RL3058	3.26421	0.0343613	7 d AR 7 d PI vs G/A Rlv3841		putative cell envelope protein	4.1.0
RL3060	3.58683	0.0165	7 d AR 7 d PI vs G/A Rlv3841		conserved hypothetical protein	0.0.1
RL3065	5.40559	0.0269074	7 d AR 7 d PI vs G/A Rlv3841		conserved hypothetical exported protein	0.0.2
RL3072	15.6074	0.0251408	7 d AR 7 d PI vs G/A Rlv3841		conserved hypothetical protein	0.0.2
RL3096	4.96056	0.0466644	7 d AR 7 d PI vs G/A Rlv3841			7.2.1
RL3098	4.83696	0.00808251	7 d AR 7 d PI vs G/A Rlv3841		putative glycine-asparagine rich protein	0.0.2
RL3130	10.1114	0.000384747	7 d AR 7 d PI vs G/A Rlv3841		putative phosphatase protein	3.3.13
RL3143	3.18885	0.0408817	7 d AR 7 d PI vs G/A Rlv3841		putative transmembrane transporter protein	1.5.0
RL3151	5.19862	0.0071875	7 d AR 7 d PI vs G/A Rlv3841		conserved hypothetical exported protein	0.0.2
RL3154	23.7236	0.00232347	7 d AR 7 d PI vs G/A Rlv3841		conserved hypothetical protein	0.0.2
RL3165	3.17925	1.79586e-05	7 d AR 7 d PI vs G/A Rlv3841		conserved hypothetical TPR repeat receptor protein	7.0.0
RL3172	8.6823	0.0107145	7 d AR 7 d PI vs G/A Rlv3841		hypothetical protein	0.0.0
RL3186	48.6265	0.000795687	7 d AR 7 d PI vs G/A Rlv3841		putative transmembrane protein	4.1.1
RL3216	3.52402	0.0177222	7 d AR 7 d PI vs G/A Rlv3841	asr	putative aspartate racemase	3.4.2
RL3221	5.90771	0.0361662	7 d AR 7 d PI vs G/A Rlv3841		conserved hypothetical protein	0.0.1
RL3223	3.74349	0.0371041	7 d AR 7 d PI vs G/A Rlv3841		putative nodulation protein	3.3.22
RL3234	28.401	0.000804434	7 d AR 7 d PI vs G/A Rlv3841		putative lipoprotein	4.1.3
RL3245	4.75416	0.029729	7 d AR 7 d PI vs G/A Rlv3841	ilvI	putative acetolactate synthase isozyme III large subunit	3.1.11
RL3272	11.8139	0.000374805	7 d AR 7 d PI vs G/A Rlv3841		conserved hypothetical protein	0.0.2
RL3273	9.68688	0.00175847	7 d AR 7 d PI vs G/A Rlv3841		conserved hypothetical protein	0.0.2
RL3274	15.5328	0.000891172	7 d AR 7 d PI vs G/A Rlv3841	prkA	putative PrkA protein kinase	3.3.15
RL3374	4.41571	0.000782109	7 d AR 7 d PI vs G/A Rlv3841		conserved hypothetical protein	0.0.2
RL3378	5.14347	0.000916758	7 d AR 7 d PI vs G/A Rlv3841	cinI	putative autoinducer synthesis protein	1.6.1
RL3384	22.1915	2.97397e-05	7 d AR 7 d PI vs G/A Rlv3841		conserved hypothetical exported protein	0.0.2
RL3393	3.62738	0.000174191	7 d AR 7 d PI vs G/A Rlv3841		conserved hypothetical protein	0.0.1
RL3401	4.45566	0.0101128	7 d AR 7 d PI vs G/A Rlv3841		conserved hypothetical protein	0.0.1
RL3424	137.685	0.0139386	7 d AR 7 d PI vs G/A Rlv3841	dctA	putative C4-dicarboxylate transport protein	1.5.3
RL3437	8.91567	0.0389766	7 d AR 7 d PI vs G/A Rlv3841		conserved hypothetical protein	0.0.2
RL3444	6.89819	0.0275462	7 d AR 7 d PI vs G/A Rlv3841		putative transmembrane protein	4.1.1
RL3449	4.07547	0.00143009	7 d AR 7 d PI vs G/A Rlv3841	cspA4	putative cold shock protein	1.6.1
RL3450	4.75928	0.000267176	7 d AR 7 d PI vs G/A Rlv3841		putative transmembrane protein	4.1.1
RL3456	94.4137	0.000930353	7 d AR 7 d PI vs G/A Rlv3841		putative transmembrane protein	4.1.1
RL3457	5.70371	0.0102676	7 d AR 7 d PI vs G/A Rlv3841		conserved hypothetical protein	0.0.1
RL3489	4.06478	0.000784842	7 d AR 7 d PI vs G/A Rlv3841		conserved hypothetical protein	0.0.2
RL3495	11.8799	0.000399375	7 d AR 7 d PI vs G/A Rlv3841		conserved hypothetical protein	0.0.2
RL3539	4.13633	0.0384531	7 d AR 7 d PI vs G/A Rlv3841		putative sensory box HD domain protein	6.0.0
RL3639	5.1007	0.0159216	7 d AR 7 d PI vs G/A Rlv3841		putative transcriptional regulator	6.0.0
RL3666	14.0123	0.0198549	7 d AR 7 d PI vs G/A Rlv3841		conserved hypothetical protein	0.0.1
RL3678	7.58233	1.32356e-05	7 d AR 7 d PI vs G/A Rlv3841		hypothetical protein	0.0.0
RL3701	4.44726	0.0263553	7 d AR 7 d PI vs G/A Rlv3841		putative transmembrane protein	4.1.1
RL3751	6.05228	0.000396957	7 d AR 7 d PI vs G/A Rlv3841	pssB	putative inositol monophosphatase involved in exopolysaccharide production	4.1.4
RL3840	4.80871	0.0257475	7 d AR 7 d PI vs G/A Rlv3841		putative substrate-binding protein component of ABC transporter	1.5.0
RL3841	3.03004	3.74946e-05	7 d AR 7 d PI vs G/A Rlv3841		putative UDP-glucose 4-epimerase	3.3.7
RL3862	5.11288	1.62007e-05	7 d AR 7 d PI vs G/A Rlv3841		putative solute-binding component of ABC transporter	1.5.0
RL3868	3.05726	0.0166578	7 d AR 7 d PI vs G/A Rlv3841		conserved hypothetical protein	0.0.1
RL3911	3.68545	0.00442288	7 d AR 7 d PI vs G/A Rlv3841	rapB	putative Rhizobium adhering protein	1.6.1
RL3959	5.36777	0.00866605	7 d AR 7 d PI vs G/A Rlv3841		conserved hypothetical protein	0.0.1
RL3981	4.40976	0.0300704	7 d AR 7 d PI vs G/A Rlv3841		conserved hypothetical exported protein	0.0.2
RL3982	15.5311	0.0153908	7 d AR 7 d PI vs G/A Rlv3841		conserved hypothetical protein	0.0.2
RL4012	3.03885	6.85308e-07	7 d AR 7 d PI vs G/A Rlv3841		putative fructose-bisphosphate aldolase	3.5.5
RL4046	3.49375	0.000664213	7 d AR 7 d PI vs G/A Rlv3841		conserved hypothetical exported TPR repeat protein	0.0.1
RL4047	4.1679	0.0153732	7 d AR 7 d PI vs G/A Rlv3841		putative esterase/hydrolase	3.3.15
RL4089	5.68269	0.0123965	7 d AR 7 d PI vs G/A Rlv3841	ibpA	putative heat shock protein A hspA	1.6.1
RL4092	3.02669	0.0202859	7 d AR 7 d PI vs G/A Rlv3841		putative N-formylglutamate deformylase	7.0.0
RL4098	4.33125	0.00403962	7 d AR 7 d PI vs G/A Rlv3841		hypothetical protein	0.0.0
RL4099	3.84012	0.00149481	7 d AR 7 d PI vs G/A Rlv3841		hypothetical protein	0.0.0
RL4112	3.47196	0.00817754	7 d AR 7 d PI vs G/A Rlv3841		conserved hypothetical protein	0.0.2
RL4163	4.4253	0.00939286	7 d AR 7 d PI vs G/A Rlv3841		conserved hypothetical protein	0.0.1
RL4172	4.2339	7.03158e-05	7 d AR 7 d PI vs G/A Rlv3841		putative solute-binding component of ABC transporter	1.5.0
RL4205	5.54459	0.0285133	7 d AR 7 d PI vs G/A Rlv3841		putative DNA repair methyltransferase	2.2.3
RL4206	3.94468	0.0479243	7 d AR 7 d PI vs G/A Rlv3841		putative transmembrane protein	4.1.1
RL4211	51.5872	0.00461179	7 d AR 7 d PI vs G/A Rlv3841		putative transcriptional regulator	6.0.0
RL4218	5.35649	0.0319094	7 d AR 7 d PI vs G/A Rlv3841	mtlE	putative mannitol-binding component of ABC transporter	1.5.3
RL4267	56.908	0.0204646	7 d AR 7 d PI vs G/A Rlv3841	acoD	putative acetaldehyde dehydrogenase	3.3.4
RL4274	3.49932	0.0350072	7 d AR 7 d PI vs G/A Rlv3841		putative HlyD family transmembrane efflux protein	1.5.0
RL4279	3.96879	0.0370907	7 d AR 7 d PI vs G/A Rlv3841	clpB	putative chaperone ClpB (heat-shock protein)	1.3.1
RL4306	4.20072	0.034084	7 d AR 7 d PI vs G/A Rlv3841		hypothetical exported protein	0.0.0
RL4393	14.008	0.00616598	7 d AR 7 d PI vs G/A Rlv3841	fdsG	putative NAD-dependent formate dehydrogenase gamma subunit	3.5.2
RL4532	6.84022	0.00125312	7 d AR 7 d PI vs G/A Rlv3841		putative transmembrane protein	4.1.1
RL4535	6.48435	0.00141874	7 d AR 7 d PI vs G/A Rlv3841		conserved hypothetical exported protein	0.0.2
RL4569	3.52399	0.015587	7 d AR 7 d PI vs G/A Rlv3841		conserved hypothetical protein	0.0.2
RL4587	4.10192	0.0479904	7 d AR 7 d PI vs G/A Rlv3841		conserved hypothetical protein	0.0.2
RL4619	3.34977	0.0177367	7 d AR 7 d PI vs G/A Rlv3841		putative transmembrane protein	4.1.1
RL4640	5.2539	0.0020602	7 d AR 7 d PI vs G/A Rlv3841		putative Beta-(1-->2) glucan export ATP-binding component of ABC transporter	1.5.0
RL4646	5.45375	0.012001	7 d AR 7 d PI vs G/A Rlv3841		hypothetical protein	0.0.0
RL4655	5.23361	0.0123794	7 d AR 7 d PI vs G/A Rlv3841	intA	putative rhizopine-binding ABC transporter protein	1.5.0
RL4689	4.05343	0.00914771	7 d AR 7 d PI vs G/A Rlv3841		conserved hypothetical protein	0.0.1
RL4691	3.77624	0.0126477	7 d AR 7 d PI vs G/A Rlv3841		putative peptidase	7.0.0
RL4709	12.9341	0.0141382	7 d AR 7 d PI vs G/A Rlv3841		putative transmembrane MFS family permease protein	1.5.0
RL4717	3.87854	1.65896e-06	7 d AR 7 d PI vs G/A Rlv3841		putative sensory box GGDEF transmembrane protein	6.0.0
PR, pea rhizosphere; AR, alfalfa rhizosphere; SBR, sugar beet rhizosphere;
G/A, glucose ammonia grown laboratorycells; PI, post inoculation
*The normalised expression ratio of experimental sample to control was
calculated by taking the natural log of the ratio for each replicate experiment,
averaging this for all replicates and then calculating the natural antilog.

## Sheet: UP SB rh v FL (186)
Table S2. iv) Genes up-regulated ≥3-fold, p≤0.05 in sugar beet rhizosphere measured against free-living Rlv3841
Gene_ID	Norm*	P value	Microarray	Gene	Product	Riley code
pRL100169	47.9048	0.00148132	7 d SBR 7 d PI vs G/A Rlv3841	rhiA	rhizosphere expressed protein RhiA	3.3.22
pRL100170	31.8007	0.00292248	7 d SBR 7 d PI vs G/A Rlv3841	rhiB	putative rhizosphere induced protein RhiB	3.3.22
pRL100322	3.56244	0.00377912	7 d SBR 7 d PI vs G/A Rlv3841		conserved hypothetical protein	0.0.2
pRL110046	6.21305	0.0204777	7 d SBR 7 d PI vs G/A Rlv3841		putative transcriptional regulator	6.0.0
pRL110242	3.73725	0.0188844	7 d SBR 7 d PI vs G/A Rlv3841		putative alpha-galactosidase	3.3.7
pRL110252	10.8443	0.00401147	7 d SBR 7 d PI vs G/A Rlv3841		conserved hypothetical protein	0.0.1
pRL110253	3.28111	0.0141273	7 d SBR 7 d PI vs G/A Rlv3841		conserved hypothetical protein	0.0.1
pRL110257A	14.8606	0.0374558	7 d SBR 7 d PI vs G/A Rlv3841		conserved hypothetical protein	0.0.1
pRL110267	20.4127	0.0321278	7 d SBR 7 d PI vs G/A Rlv3841		conserved hypothetical protein	0.0.1
pRL110268	110.622	0.0105451	7 d SBR 7 d PI vs G/A Rlv3841		conserved hypothetical protein	0.0.1
pRL110311	16.3283	2.06495e-06	7 d SBR 7 d PI vs G/A Rlv3841		conserved hypothetical protein	0.0.2
pRL110317	3.051	0.0445838	7 d SBR 7 d PI vs G/A Rlv3841		hypothetical protein	0.0.0
pRL110321	25.9697	0.00663668	7 d SBR 7 d PI vs G/A Rlv3841		conserved hypothetical protein	0.0.1
pRL110422	16.0787	0.0317884	7 d SBR 7 d PI vs G/A Rlv3841		conserved hypothetical protein	0.0.1
pRL110424	6.20382	0.0352349	7 d SBR 7 d PI vs G/A Rlv3841		hypothetical protein	0.0.0
pRL110445	3.14899	0.0461497	7 d SBR 7 d PI vs G/A Rlv3841		putative peptidase/protease	2.1.4
pRL110469	9.64885	0.0215378	7 d SBR 7 d PI vs G/A Rlv3841		hypothetical protein	0.0.0
pRL110484	10.5441	0.049929	7 d SBR 7 d PI vs G/A Rlv3841		putative dienelactone hydrolase family protein	1.4.2
pRL110522	4.51265	0.035661	7 d SBR 7 d PI vs G/A Rlv3841		conserved hypothetical protein	0.0.1
pRL110532	12.1135	0.0411705	7 d SBR 7 d PI vs G/A Rlv3841		conserved hypothetical protein	0.0.2
pRL110586	8.1962	0.0106401	7 d SBR 7 d PI vs G/A Rlv3841		conserved hypothetical protein	0.0.1
pRL110603	9.10979	1.32917e-07	7 d SBR 7 d PI vs G/A Rlv3841		hypothetical protein	0.0.0
pRL120079	6.01106	0.0276908	7 d SBR 7 d PI vs G/A Rlv3841		putative permease component of ABC transporter	1.5.0
pRL120340	4.89572	0.0123521	7 d SBR 7 d PI vs G/A Rlv3841		conserved hypothetical ErfK/YbiS/YhnG family protein	0.0.1
pRL120342	5.65334	0.00586868	7 d SBR 7 d PI vs G/A Rlv3841	hspD	putative small heat shock protein	1.6.1
pRL120371	5.86636	0.0411594	7 d SBR 7 d PI vs G/A Rlv3841		conserved hypothetical protein	0.0.1
pRL120398	40.8299	0.0254534	7 d SBR 7 d PI vs G/A Rlv3841		hypothetical exported protein	0.0.0
pRL120499	3.56306	0.018097	7 d SBR 7 d PI vs G/A Rlv3841		putative transporter dctQ related transmembrane protein	4.1.1
pRL120582	3.78147	0.00192137	7 d SBR 7 d PI vs G/A Rlv3841		hypothetical protein	0.0.0
pRL120635	7.55187	0.0314016	7 d SBR 7 d PI vs G/A Rlv3841		hypothetical protein	0.0.0
pRL120730	8.42213	0.0374161	7 d SBR 7 d PI vs G/A Rlv3841		conserved hypothetical protein	0.0.1
pRL70104	3.50547	0.0354792	7 d SBR 7 d PI vs G/A Rlv3841		putative integrase/recombinase	5.1.2
pRL70166	6.46693	7.09376e-06	7 d SBR 7 d PI vs G/A Rlv3841		conserved hypothetical protein	0.0.2
pRL70167	7.30979	5.40852e-06	7 d SBR 7 d PI vs G/A Rlv3841		conserved hypothetical protein	0.0.2
pRL80114	3.01397	0.00573528	7 d SBR 7 d PI vs G/A Rlv3841		hypothetical protein	0.0.0
pRL90066	53.3483	0.0320364	7 d SBR 7 d PI vs G/A Rlv3841		putative transmembrane protein	4.1.1
pRL90212	3.83076	0.00702759	7 d SBR 7 d PI vs G/A Rlv3841		putative peptide methionine sulfoxide reductase	2.2.9
RL0018	14.7646	0.0123028	7 d SBR 7 d PI vs G/A Rlv3841		putative transmembrane protein	4.1.1
RL0025	4.06084	0.0182743	7 d SBR 7 d PI vs G/A Rlv3841		putative thioredoxin	3.3.15
RL0037	14.5124	0.0260164	7 d SBR 7 d PI vs G/A Rlv3841	pckA	putative phosphoenolpyruvate carboxykinase	3.3.4
RL0082	3.16885	0.0466764	7 d SBR 7 d PI vs G/A Rlv3841		putative solute-binding component of ABC transporter	1.5.0
RL0150	5.61227	0.0226643	7 d SBR 7 d PI vs G/A Rlv3841		hypothetical protein smc02277	0.0.1
RL0190	4.65747	0.0342817	7 d SBR 7 d PI vs G/A Rlv3841		putative transmembrane protein	4.1.1
RL0231	3.59613	0.00297921	7 d SBR 7 d PI vs G/A Rlv3841		conserved hypothetical protein	0.0.2
RL0271	6.21311	0.0233941	7 d SBR 7 d PI vs G/A Rlv3841		conserved hypothetical protein	0.0.1
RL0274	7.73615	0.0299865	7 d SBR 7 d PI vs G/A Rlv3841		conserved hypothetical protein	0.0.1
RL0324	8.72568	0.0417319	7 d SBR 7 d PI vs G/A Rlv3841		conserved hypothetical protein	0.0.2
RL0400	4.14199	0.043594	7 d SBR 7 d PI vs G/A Rlv3841	fssA	putative nifU iron-sulphur cluster scaffold protein	3.3.22
RL0424	3.28015	0.00545748	7 d SBR 7 d PI vs G/A Rlv3841		putative sigma-54 modulation protein	6.2.0
RL0436	4.50135	0.034668	7 d SBR 7 d PI vs G/A Rlv3841	dapE	putative succinyl-diaminopimelate desuccinylase	3.1.13
RL0447	20.0959	0.0301326	7 d SBR 7 d PI vs G/A Rlv3841		conserved hypothetical exported protein	0.0.2
RL0467	9.27282	0.000307626	7 d SBR 7 d PI vs G/A Rlv3841		putative O-methyl transferase	4.1.4
RL0475	4.03505	0.0289178	7 d SBR 7 d PI vs G/A Rlv3841		hypothetical protein	0.0.0
RL0506	35.9521	0.0201711	7 d SBR 7 d PI vs G/A Rlv3841		conserved hypothetical protein	0.0.2
RL0561	4.27034	0.0080008	7 d SBR 7 d PI vs G/A Rlv3841		putative AraC family transcriptional regulator	6.3.2
RL0667	3.7455	0.0156292	7 d SBR 7 d PI vs G/A Rlv3841		conserved hypothetical protein	0.0.1
RL0787	24.1061	0.0165875	7 d SBR 7 d PI vs G/A Rlv3841		conserved hypothetical protein	0.0.1
RL0913	16.7851	0.0388015	7 d SBR 7 d PI vs G/A Rlv3841		putative PRC family protein	7.0.0
RL0933	126.991	0.0162545	7 d SBR 7 d PI vs G/A Rlv3841		putative transmembrane protein	4.1.1
RL0948	4.60136	0.0249286	7 d SBR 7 d PI vs G/A Rlv3841		conserved hypothetical exported protein	0.0.1
RL0963	4.56299	3.18222e-06	7 d SBR 7 d PI vs G/A Rlv3841		putative transmembrane/surface protein	4.1.3
RL1009	4.8061	1.1272e-05	7 d SBR 7 d PI vs G/A Rlv3841		conserved hypothetical exported protein	0.0.1
RL1034	9.93082	0.00201517	7 d SBR 7 d PI vs G/A Rlv3841		conserved hypothetical protein	0.0.2
RL1035	8.57625	4.0903e-08	7 d SBR 7 d PI vs G/A Rlv3841		conserved hypothetical protein	0.0.2
RL1160	3.55953	0.0247935	7 d SBR 7 d PI vs G/A Rlv3841		putative cytochrome c protein	3.5.3
RL1165	8.30975	0.0315429	7 d SBR 7 d PI vs G/A Rlv3841		conserved hypothetical protein	0.0.2
RL1172	27.0748	0.0252662	7 d SBR 7 d PI vs G/A Rlv3841		putative transmembrane protein	4.1.1
RL1248	3.96428	0.00186416	7 d SBR 7 d PI vs G/A Rlv3841		conserved hypothetical protein	0.0.2
RL1249	9.21234	0.00169399	7 d SBR 7 d PI vs G/A Rlv3841		hypothetical protein	0.0.0
RL1259	13.0205	0.0236964	7 d SBR 7 d PI vs G/A Rlv3841		conserved hypothetical protein	0.0.1
RL1266	9.43087	0.0240791	7 d SBR 7 d PI vs G/A Rlv3841		conserved hypothetical protein	0.0.1
RL1273	8.38534	0.0415297	7 d SBR 7 d PI vs G/A Rlv3841		putative transmembrane protein	4.1.1
RL1274	46.7184	0.000759093	7 d SBR 7 d PI vs G/A Rlv3841		conserved hypothetical protein	0.0.2
RL1306	3.09473	0.0256158	7 d SBR 7 d PI vs G/A Rlv3841		putative glyoxylase	3.3.15
RL1365	4.51496	5.63943e-05	7 d SBR 7 d PI vs G/A Rlv3841		putative glyoxylase	3.3.15
RL1389	17.1317	9.67267e-06	7 d SBR 7 d PI vs G/A Rlv3841		conserved hypothetical protein	0.0.1
RL1390	6.30367	0.000177186	7 d SBR 7 d PI vs G/A Rlv3841		hypothetical protein	0.0.0
RL1402	28.107	0.0288787	7 d SBR 7 d PI vs G/A Rlv3841		conserved hypothetical protein	0.0.2
RL1483	6.54574	0.0338234	7 d SBR 7 d PI vs G/A Rlv3841		conserved hypothetical protein	0.0.2
RL1485	6.93221	0.0286479	7 d SBR 7 d PI vs G/A Rlv3841		conserved hypothetical protein	0.0.2
RL1487	5.3394	0.037378	7 d SBR 7 d PI vs G/A Rlv3841		conserved hypothetical protein	0.0.2
RL1610	9.67569	0.0105521	7 d SBR 7 d PI vs G/A Rlv3841		conserved hypothetical protein	0.0.1
RL1615	4.49046	0.032536	7 d SBR 7 d PI vs G/A Rlv3841		putative transmembrane protein	4.1.1
RL1631	10.048	0.0244793	7 d SBR 7 d PI vs G/A Rlv3841		conserved hypothetical exported protein	0.0.1
RL1644	9.34504	0.0405266	7 d SBR 7 d PI vs G/A Rlv3841		conserved hypothetical exported protein	0.0.1
RL1653	8.23354	0.00788337	7 d SBR 7 d PI vs G/A Rlv3841		conserved hypothetical protein	0.0.2
RL1860	32.6676	0.0155211	7 d SBR 7 d PI vs G/A Rlv3841	phhA	putative phenylalanine-4-hydroxylase	3.4.2
RL1908	4.05454	0.00913344	7 d SBR 7 d PI vs G/A Rlv3841		putative transmembrane ion channel protein	1.5.0
RL1911	34.7543	0.02406	7 d SBR 7 d PI vs G/A Rlv3841		putative arylsulfatase	3.3.15
RL1959	5.71198	0.0341476	7 d SBR 7 d PI vs G/A Rlv3841	acpD	putative acyl carrier protein phosphodiesterase	3.2.1
RL2025	3.38408	0.0197268	7 d SBR 7 d PI vs G/A Rlv3841		putative transmembrane protein	4.1.1
RL2063	4.19292	0.000108891	7 d SBR 7 d PI vs G/A Rlv3841		conserved hypothetical protein	0.0.2
RL2119	5.74528	0.0152403	7 d SBR 7 d PI vs G/A Rlv3841		hypothetical protein	0.0.0
RL2199	4.05194	0.0291606	7 d SBR 7 d PI vs G/A Rlv3841		conserved hypothetical protein	0.0.2
RL2259	32.7561	0.0034718	7 d SBR 7 d PI vs G/A Rlv3841		conserved hypothetical exported protein	0.0.1
RL2260	17.3004	0.0185226	7 d SBR 7 d PI vs G/A Rlv3841		conserved hypothetical protein	0.0.1
RL2261	13.5596	0.0333853	7 d SBR 7 d PI vs G/A Rlv3841		conserved hypothetical exported protein	0.0.1
RL2264	40.2628	0.033568	7 d SBR 7 d PI vs G/A Rlv3841		putative arylsulfatase	3.3.15
RL2307	20.2168	0.0145047	7 d SBR 7 d PI vs G/A Rlv3841		conserved hypothetical protein	0.0.1
RL2308	4.40367	6.30784e-07	7 d SBR 7 d PI vs G/A Rlv3841		conserved hypothetical protein	0.0.1
RL2362	4.50673	0.0369418	7 d SBR 7 d PI vs G/A Rlv3841		conserved hypothetical protein	0.0.2
RL2391	25.164	0.0047068	7 d SBR 7 d PI vs G/A Rlv3841		conserved hypothetical protein	0.0.2
RL2408	7.0205	0.02701	7 d SBR 7 d PI vs G/A Rlv3841		conserved hypothetical exported protein	0.0.2
RL2418	8.40007	0.00397125	7 d SBR 7 d PI vs G/A Rlv3841		putative solute-binding component of ABC transporter	1.5.0
RL2430	10.5759	0.0428807	7 d SBR 7 d PI vs G/A Rlv3841		conserved hypothetical protein	0.0.2
RL2431	6.13204	0.0403778	7 d SBR 7 d PI vs G/A Rlv3841		conserved hypothetical exported protein	0.0.2
RL2433	5.73222	0.0158718	7 d SBR 7 d PI vs G/A Rlv3841	copC	putative copper oxidase	1.4.2
RL2469	23.2083	0.0488163	7 d SBR 7 d PI vs G/A Rlv3841			7.2.1
RL2479	5.89669	0.010329	7 d SBR 7 d PI vs G/A Rlv3841		hypothetical protein	0.0.0
RL2482	14.6577	0.0181483	7 d SBR 7 d PI vs G/A Rlv3841		conserved hypothetical exported protein	0.0.1
RL2553	6.7844	0.0351977	7 d SBR 7 d PI vs G/A Rlv3841		conserved hypothetical protein	0.0.1
RL2554	16.9001	0.0353442	7 d SBR 7 d PI vs G/A Rlv3841		hypothetical exported protein	0.0.0
RL2561	4.24106	0.0130982	7 d SBR 7 d PI vs G/A Rlv3841		putative transmembrane efflux/ MDR protein	1.5.0
RL2576	3.00903	0.0198356	7 d SBR 7 d PI vs G/A Rlv3841	sufA	putative HesB nitrogen fixation family protein	3.3.22
RL2603	46.4437	0.0105617	7 d SBR 7 d PI vs G/A Rlv3841		putative transmembrane protein	4.1.1
RL2711	4.92621	0.0425001	7 d SBR 7 d PI vs G/A Rlv3841	moaA2	putative molybdenum cofactor biosynthesis protein A	3.2.9
RL2756	7.27626	0.00136358	7 d SBR 7 d PI vs G/A Rlv3841		putative aromatic amino acid biosynthesis protein	3.1.15
RL2865	33.3912	0.0368564	7 d SBR 7 d PI vs G/A Rlv3841		conserved hypothetical protein	0.0.1
RL2872	12.8032	0.0169963	7 d SBR 7 d PI vs G/A Rlv3841		conserved hypothetical protein	0.0.1
RL2878	5.67802	0.00581744	7 d SBR 7 d PI vs G/A Rlv3841		conserved hypothetical protein	0.0.2
RL2949	3.2324	0.0074714	7 d SBR 7 d PI vs G/A Rlv3841		putative repetitive exported protein	0.0.2
RL2969	6.96944	0.0447353	7 d SBR 7 d PI vs G/A Rlv3841		putative transmembrane protein	4.1.1
RL2996	3.19758	0.00593267	7 d SBR 7 d PI vs G/A Rlv3841		conserved hypothetical protein	0.0.1
RL3016	25.167	0.0237805	7 d SBR 7 d PI vs G/A Rlv3841	pcaH2	protocatechuate 3,4-dioxygenase beta chain (3,4-pcd)	1.4.2
RL3019	6.18104	0.0385763	7 d SBR 7 d PI vs G/A Rlv3841		conserved hypothetical exported protein	0.0.2
RL3022	6.46218	0.0370701	7 d SBR 7 d PI vs G/A Rlv3841		putative nodulation protein	3.3.22
RL3045	11.5209	0.026256	7 d SBR 7 d PI vs G/A Rlv3841	ctaC2	putative cytochrome c oxidase subunit II	3.5.1
RL3046	9.5186	0.0301038	7 d SBR 7 d PI vs G/A Rlv3841		putative exported cytochrome c	3.5.3
RL3072	7.42296	0.0357202	7 d SBR 7 d PI vs G/A Rlv3841		conserved hypothetical protein	0.0.2
RL3076	6.61404	0.0488321	7 d SBR 7 d PI vs G/A Rlv3841		conserved hypothetical protein	0.0.2
RL3098	3.07033	0.00913888	7 d SBR 7 d PI vs G/A Rlv3841		putative glycine-asparagine rich protein	0.0.2
RL3142	3.34594	0.0274156	7 d SBR 7 d PI vs G/A Rlv3841		putative transmembrane protein	4.1.1
RL3151	10.1083	0.000137462	7 d SBR 7 d PI vs G/A Rlv3841		conserved hypothetical exported protein	0.0.2
RL3154	14.6418	0.00882944	7 d SBR 7 d PI vs G/A Rlv3841		conserved hypothetical protein	0.0.2
RL3172	8.14557	0.0294017	7 d SBR 7 d PI vs G/A Rlv3841		hypothetical protein	0.0.0
RL3186	44.2763	0.0212381	7 d SBR 7 d PI vs G/A Rlv3841		putative transmembrane protein	4.1.1
RL3234	28.5307	0.00589016	7 d SBR 7 d PI vs G/A Rlv3841		putative lipoprotein	4.1.3
RL3272	6.04718	0.00687825	7 d SBR 7 d PI vs G/A Rlv3841		conserved hypothetical protein	0.0.2
RL3273	5.59294	0.0400509	7 d SBR 7 d PI vs G/A Rlv3841		conserved hypothetical protein	0.0.2
RL3378	3.97031	0.0312791	7 d SBR 7 d PI vs G/A Rlv3841	cinI	putative autoinducer synthesis protein	1.6.1
RL3384	17.5586	0.00921033	7 d SBR 7 d PI vs G/A Rlv3841		conserved hypothetical exported protein	0.0.2
RL3393	4.71978	0.00826152	7 d SBR 7 d PI vs G/A Rlv3841		conserved hypothetical protein	0.0.1
RL3424	21.1748	0.0482164	7 d SBR 7 d PI vs G/A Rlv3841	dctA	putative C4-dicarboxylate transport protein	1.5.3
RL3437	14.5681	0.0123525	7 d SBR 7 d PI vs G/A Rlv3841		conserved hypothetical protein	0.0.2
RL3449	5.29738	0.000634011	7 d SBR 7 d PI vs G/A Rlv3841	cspA4	putative cold shock protein	1.6.1
RL3450	5.19369	0.0112004	7 d SBR 7 d PI vs G/A Rlv3841		putative transmembrane protein	4.1.1
RL3456	84.6042	0.0148744	7 d SBR 7 d PI vs G/A Rlv3841		putative transmembrane protein	4.1.1
RL3489	5.71473	5.1873e-05	7 d SBR 7 d PI vs G/A Rlv3841		conserved hypothetical protein	0.0.2
RL3495	32.3971	0.00807046	7 d SBR 7 d PI vs G/A Rlv3841		conserved hypothetical protein	0.0.2
RL3508	4.07707	0.00976339	7 d SBR 7 d PI vs G/A Rlv3841		conserved hypothetical exported protein	0.0.1
RL3639	3.56238	0.0354065	7 d SBR 7 d PI vs G/A Rlv3841		putative transcriptional regulator	6.0.0
RL3670	3.82039	0.0200887	7 d SBR 7 d PI vs G/A Rlv3841		conserved hypothetical protein	0.0.2
RL3684	3.78456	0.000589056	7 d SBR 7 d PI vs G/A Rlv3841		putative transmembrane protein	4.1.1
RL3701	7.63976	0.027839	7 d SBR 7 d PI vs G/A Rlv3841		putative transmembrane protein	4.1.1
RL3751	7.69421	0.000495621	7 d SBR 7 d PI vs G/A Rlv3841	pssB	putative inositol monophosphatase involved in exopolysaccharide production	4.1.4
RL3754	3.19514	0.0276315	7 d SBR 7 d PI vs G/A Rlv3841		conserved hypothetical protein	0.0.1
RL3840	5.04082	0.0282789	7 d SBR 7 d PI vs G/A Rlv3841		putative substrate-binding protein component of ABC transporter	1.5.0
RL3841	3.59758	0.043492	7 d SBR 7 d PI vs G/A Rlv3841		putative UDP-glucose 4-epimerase	3.3.7
RL3957	6.09231	0.000302723	7 d SBR 7 d PI vs G/A Rlv3841		putative tRNA (5-methylaminomethyl-2-thiouridylate)-methyltransferase	2.2.10
RL3959	11.3872	0.00777457	7 d SBR 7 d PI vs G/A Rlv3841		conserved hypothetical protein	0.0.1
RL3982	15.1833	0.0418508	7 d SBR 7 d PI vs G/A Rlv3841		conserved hypothetical protein	0.0.2
RL4015	3.0641	0.044869	7 d SBR 7 d PI vs G/A Rlv3841		conserved hypothetical protein	0.0.1
RL4046	4.19057	0.00306479	7 d SBR 7 d PI vs G/A Rlv3841		conserved hypothetical exported TPR repeat protein	0.0.1
RL4047	3.61655	0.0256655	7 d SBR 7 d PI vs G/A Rlv3841		putative esterase/hydrolase	3.3.15
RL4098	6.91872	3.01593e-07	7 d SBR 7 d PI vs G/A Rlv3841		hypothetical protein	0.0.0
RL4099	6.3342	2.71105e-08	7 d SBR 7 d PI vs G/A Rlv3841		hypothetical protein	0.0.0
RL4163	3.1135	0.0013625	7 d SBR 7 d PI vs G/A Rlv3841		conserved hypothetical protein	0.0.1
RL4172	3.05324	0.0465118	7 d SBR 7 d PI vs G/A Rlv3841		putative solute-binding component of ABC transporter	1.5.0
RL4195	3.71862	0.0240464	7 d SBR 7 d PI vs G/A Rlv3841		putative transmembrane protein	4.1.1
RL4211	35.5906	0.0264245	7 d SBR 7 d PI vs G/A Rlv3841		putative transcriptional regulator	6.0.0
RL4265	3.39976	0.0424223	7 d SBR 7 d PI vs G/A Rlv3841	msrB2	putative peptide methionine sulfoxide reductase	2.2.10
RL4268	3.54476	0.0380663	7 d SBR 7 d PI vs G/A Rlv3841		conserved hypothetical protein	0.0.1
RL4393	22.8356	0.0130998	7 d SBR 7 d PI vs G/A Rlv3841	fdsG	putative NAD-dependent formate dehydrogenase gamma subunit	3.5.2
RL4505	4.05678	0.0105415	7 d SBR 7 d PI vs G/A Rlv3841		putative acetyltransferase	7.0.0
RL4528	3.00123	0.00918533	7 d SBR 7 d PI vs G/A Rlv3841		putative 2'-5' RNA ligase	2.2.3
RL4532	3.45635	0.0022117	7 d SBR 7 d PI vs G/A Rlv3841		putative transmembrane protein	4.1.1
RL4535	8.80844	0.00158475	7 d SBR 7 d PI vs G/A Rlv3841		conserved hypothetical exported protein	0.0.2
RL4564	4.60611	0.000957381	7 d SBR 7 d PI vs G/A Rlv3841	amtB	putative transmembrane ammonium transporter	1.5.2
RL4640	5.06923	0.00837635	7 d SBR 7 d PI vs G/A Rlv3841		putative Beta-(1-->2) glucan export ATP-binding component of ABC transporter	1.5.0
RL4646	3.09856	0.00127021	7 d SBR 7 d PI vs G/A Rlv3841		hypothetical protein	0.0.0
RL4689	8.34991	0.0113661	7 d SBR 7 d PI vs G/A Rlv3841		conserved hypothetical protein	0.0.1
RL4709	6.63376	0.00686054	7 d SBR 7 d PI vs G/A Rlv3841		putative transmembrane MFS family permease protein	1.5.0
PR, pea rhizosphere; AR, alfalfa rhizosphere; SBR, sugar beet rhizosphere;
G/A, glucose ammonia grown laboratorycells; PI, post inoculation
*The normalised expression ratio of experimental sample to control was
calculated by taking the natural log of the ratio for each replicate experiment,
averaging this for all replicates and then calculating the natural antilog.

## Sheet: UP any rh v FL (768 entries)
Table S2. v) Genes up-regulated ≥3-fold, p≤0.05 in any (pea, alfalfa or sugar beet)
rhizosphere measured against free-living Rlv3841
Gene_ID	Norm*	P value	Microarray	Gene	Product	Riley code
pRL100022	16.892	0.0199406	7 d AR 7 d PI vs G/A Rlv3841		conserved hypothetical protein	0.0.2
pRL100022	4.68217	0.000596743	7 d PR 7 d PI vs G/A Rlv3841		conserved hypothetical protein	0.0.2
pRL100022	10.4261	0.0235431	7 d SBR 7 d PI vs G/A Rlv3841		conserved hypothetical protein	0.0.2
pRL100057	6.98346	0.000711894	7 d AR 7 d PI vs G/A Rlv3841		putative AsnC family transcriptional regulator	6.3.1
pRL100057	4.83059	4.40542e-05	7 d SBR 7 d PI vs G/A Rlv3841		putative AsnC family transcriptional regulator	6.3.1
pRL100067	6.8704	0.0124257	7 d AR 7 d PI vs G/A Rlv3841		putative racemase/decarboxylase	3.3.15
pRL100067	25.8618	0.000496355	7 d PR 7 d PI vs G/A Rlv3841		putative racemase/decarboxylase	3.3.15
pRL100134	3.28406	0.00850484	7 d PR 7 d PI vs G/A Rlv3841	gabD1	putative succinate-semialdehyde dehydrogenase [NADP+]	3.4.2
pRL100137	3.42743	0.0274449	7 d AR 7 d PI vs G/A Rlv3841	metX	putative homoserine O-acetyltransferase	3.1.14
pRL100148	11.725	0.00105501	7 d PR 7 d PI vs G/A Rlv3841	thiC	putative thiamine biosynthesis protein, pseudogene	7.2.1
pRL100163	11.7975	0.0299368	7 d AR 7 d PI vs G/A Rlv3841		hypothetical protein	0.0.0
pRL100163	3.6405	0.0490937	7 d PR 7 d PI vs G/A Rlv3841		hypothetical protein	0.0.0
pRL100163	11.2711	0.000656806	7 d SBR 7 d PI vs G/A Rlv3841		hypothetical protein	0.0.0
pRL100164	51.3685	0.0293477	7 d AR 7 d PI vs G/A Rlv3841		putative autoinducer synthesis protein	6.0.0
pRL100164	21.685	0.00300306	7 d PR 7 d PI vs G/A Rlv3841		putative autoinducer synthesis protein	6.0.0
pRL100164	85.4053	9.88784e-08	7 d SBR 7 d PI vs G/A Rlv3841		putative autoinducer synthesis protein	6.0.0
pRL100169	15.4212	0.0104098	7 d PR 7 d PI vs G/A Rlv3841	rhiA	rhizosphere expressed protein RhiA	3.3.22
pRL100169	47.9048	0.00148132	7 d SBR 7 d PI vs G/A Rlv3841	rhiA	rhizosphere expressed protein RhiA	3.3.22
pRL100170	32.38	0.0315166	7 d AR 7 d PI vs G/A Rlv3841	rhiB	putative rhizosphere induced protein RhiB	3.3.22
pRL100170	9.16499	0.0292372	7 d PR 7 d PI vs G/A Rlv3841	rhiB	putative rhizosphere induced protein RhiB	3.3.22
pRL100170	31.8007	0.00292248	7 d SBR 7 d PI vs G/A Rlv3841	rhiB	putative rhizosphere induced protein RhiB	3.3.22
pRL100171	9.73507	0.0123007	7 d AR 7 d PI vs G/A Rlv3841	rhiC	putative rhizosphere induced protein	3.3.22
pRL100172	3.63259	0.00113849	7 d AR 7 d PI vs G/A Rlv3841	rhiR	putative transcriptional regulatory protein	6.0.0
pRL100175	8.09691	0.00603834	7 d AR 7 d PI vs G/A Rlv3841	nodO	putative nodulation protein	3.3.22
pRL100180	10.8774	0.00560165	7 d AR 7 d PI vs G/A Rlv3841	nodM	glucosamine--fructose-6-phosphate aminotransferase	3.3.22
pRL100183	12.2456	0.0191604	7 d AR 7 d PI vs G/A Rlv3841	nodF	nodulation protein F	3.3.22
pRL100183	3.28216	0.0240949	7 d PR 7 d PI vs G/A Rlv3841	nodF	nodulation protein F	3.3.22
pRL100185	3.17621	0.0170412	7 d PR 7 d PI vs G/A Rlv3841	nodA	nodulation protein A	3.3.22
pRL100186	5.33858	0.0126169	7 d PR 7 d PI vs G/A Rlv3841	nodB	chitooligosaccharide deacetylase	3.3.22
pRL100187	27.3056	0.0018979	7 d AR 7 d PI vs G/A Rlv3841	nodC	N-acetylglucosaminyltransferase	3.3.22
pRL100187	9.06453	0.00776183	7 d PR 7 d PI vs G/A Rlv3841	nodC	N-acetylglucosaminyltransferase	3.3.22
pRL100188	8.6204	0.0122663	7 d AR 7 d PI vs G/A Rlv3841	nodI	nod factor export ATP-binding protein I	3.3.22
pRL100189	7.15259	0.015899	7 d AR 7 d PI vs G/A Rlv3841	nodJ	nodulation protein	3.3.22
pRL100224	3.97397	0.00719527	7 d PR 7 d PI vs G/A Rlv3841		putative nitrilotriacetate monooxygenase component	1.4.2
pRL100248	3.49451	0.0481932	7 d AR 7 d PI vs G/A Rlv3841	gtsA	putative spermidine/putrescine-binding periplasmic protein ABC transporter component	1.5.0
pRL100265	4.22744	0.00324463	7 d PR 7 d PI vs G/A Rlv3841		putative permease component of ABC transporter	1.5.0
pRL100275	14.5115	2.38283e-06	7 d AR 7 d PI vs G/A Rlv3841		putative transcriptional regulator	6.0.0
pRL100275	8.41682	0.0079549	7 d PR 7 d PI vs G/A Rlv3841		putative transcriptional regulator	6.0.0
pRL100322	3.31273	0.0360394	7 d AR 7 d PI vs G/A Rlv3841		conserved hypothetical protein	0.0.2
pRL100322	3.56244	0.00377912	7 d SBR 7 d PI vs G/A Rlv3841		conserved hypothetical protein	0.0.2
pRL100444	9.98789	8.66643e-06	7 d AR 7 d PI vs G/A Rlv3841		putative oxidoreductase	3.3.15
pRL100444	133.898	1.54537e-07	7 d PR 7 d PI vs G/A Rlv3841		putative oxidoreductase	3.3.15
pRL100445	4.93367	0.043106	7 d AR 7 d PI vs G/A Rlv3841		conserved hypothetical protein	0.0.2
pRL110014	6.19451	0.009126	7 d AR 7 d PI vs G/A Rlv3841		putative peptide methionine sulfoxide reductase MsrA	2.2.10
pRL110014	5.21516	0.0464563	7 d PR 7 d PI vs G/A Rlv3841		putative peptide methionine sulfoxide reductase MsrA	2.2.10
pRL110032	4.07155	0.0354571	7 d PR 7 d PI vs G/A Rlv3841		putative transmembrane protein	4.1.1
pRL110046	6.32403	0.0197821	7 d AR 7 d PI vs G/A Rlv3841		putative transcriptional regulator	6.0.0
pRL110046	6.21305	0.0204777	7 d SBR 7 d PI vs G/A Rlv3841		putative transcriptional regulator	6.0.0
pRL110068	8.36263	0.00130891	7 d PR 7 d PI vs G/A Rlv3841		conserved hypothetical protein	0.0.1
pRL110107	3.40121	0.0164785	7 d PR 7 d PI vs G/A Rlv3841		conserved hypothetical exported protein	0.0.1
pRL110111	4.14104	0.0115413	7 d AR 7 d PI vs G/A Rlv3841		conserved hypothetical protein	0.0.2
pRL110199	221.517	8.38919e-05	7 d PR 7 d PI vs G/A Rlv3841		conserved hypothetical protein	0.0.2
pRL110242	3.73725	0.0188844	7 d SBR 7 d PI vs G/A Rlv3841		putative alpha-galactosidase	3.3.7
pRL110243	3.007	0.00741672	7 d AR 7 d PI vs G/A Rlv3841		putative substrate-binding component of ABC transporter	1.5.0
pRL110251	5.76778	0.0293646	7 d AR 7 d PI vs G/A Rlv3841		hypothetical protein	0.0.0
pRL110252	11.9721	0.00153774	7 d AR 7 d PI vs G/A Rlv3841		conserved hypothetical protein	0.0.1
pRL110252	10.8443	0.00401147	7 d SBR 7 d PI vs G/A Rlv3841		conserved hypothetical protein	0.0.1
pRL110253	4.03496	0.000381164	7 d AR 7 d PI vs G/A Rlv3841		conserved hypothetical protein	0.0.1
pRL110253	3.28111	0.0141273	7 d SBR 7 d PI vs G/A Rlv3841		conserved hypothetical protein	0.0.1
pRL110257A	9.69443	0.00724091	7 d AR 7 d PI vs G/A Rlv3841		conserved hypothetical protein	0.0.1
pRL110257A	30.4976	0.000602386	7 d PR 7 d PI vs G/A Rlv3841		conserved hypothetical protein	0.0.1
pRL110257A	14.8606	0.0374558	7 d SBR 7 d PI vs G/A Rlv3841		conserved hypothetical protein	0.0.1
pRL110267	23.7098	0.0066951	7 d AR 7 d PI vs G/A Rlv3841		conserved hypothetical protein	0.0.1
pRL110267	10.9341	0.00108587	7 d PR 7 d PI vs G/A Rlv3841		conserved hypothetical protein	0.0.1
pRL110267	20.4127	0.0321278	7 d SBR 7 d PI vs G/A Rlv3841		conserved hypothetical protein	0.0.1
pRL110268	152.479	0.00359213	7 d AR 7 d PI vs G/A Rlv3841		conserved hypothetical protein	0.0.1
pRL110268	66.3418	0.000217399	7 d PR 7 d PI vs G/A Rlv3841		conserved hypothetical protein	0.0.1
pRL110268	110.622	0.0105451	7 d SBR 7 d PI vs G/A Rlv3841		conserved hypothetical protein	0.0.1
pRL110281	14.7026	0.0173469	7 d AR 7 d PI vs G/A Rlv3841		putative substrate-binding component of ABC transporter	1.5.0
pRL110281	8.74987	5.16964e-06	7 d PR 7 d PI vs G/A Rlv3841		putative substrate-binding component of ABC transporter	1.5.0
pRL110282	7.02518	0.00158393	7 d AR 7 d PI vs G/A Rlv3841	abfA	putative alpha-N-arabinofuranosidase	3.3.18
pRL110282	4.52495	0.00153834	7 d PR 7 d PI vs G/A Rlv3841	abfA	putative alpha-N-arabinofuranosidase	3.3.18
pRL110309	4.2569	0.0141106	7 d PR 7 d PI vs G/A Rlv3841		conserved hypothetical protein	0.0.2
pRL110311	14.2413	0.00138904	7 d AR 7 d PI vs G/A Rlv3841		conserved hypothetical protein	0.0.2
pRL110311	8.89048	0.000303364	7 d PR 7 d PI vs G/A Rlv3841		conserved hypothetical protein	0.0.2
pRL110311	16.3283	2.06495e-06	7 d SBR 7 d PI vs G/A Rlv3841		conserved hypothetical protein	0.0.2
pRL110317	3.051	0.0445838	7 d SBR 7 d PI vs G/A Rlv3841		hypothetical protein	0.0.0
pRL110321	27.9952	0.000824522	7 d AR 7 d PI vs G/A Rlv3841		conserved hypothetical protein	0.0.1
pRL110321	25.7856	0.000433074	7 d PR 7 d PI vs G/A Rlv3841		conserved hypothetical protein	0.0.1
pRL110321	25.9697	0.00663668	7 d SBR 7 d PI vs G/A Rlv3841		conserved hypothetical protein	0.0.1
pRL110328	3.02892	0.0412594	7 d AR 7 d PI vs G/A Rlv3841		conserved hypothetical protein	0.0.1
pRL110353	3.58337	0.00193148	7 d AR 7 d PI vs G/A Rlv3841		conserved hypothetical protein	0.0.2
pRL110354B	3.68498	0.0204043	7 d AR 7 d PI vs G/A Rlv3841		hypothetical protein	0.0.0
pRL110377	4.29116	0.00409995	7 d PR 7 d PI vs G/A Rlv3841	kdpE	putative Kdp operon transcriptional regulatory protein	6.0.0
pRL110421	3.17916	0.0366222	7 d PR 7 d PI vs G/A Rlv3841		putative oxidoreductase/stress-related protein	1.6.1
pRL110422	12.4043	0.031277	7 d AR 7 d PI vs G/A Rlv3841		conserved hypothetical protein	0.0.1
pRL110422	17.3005	0.000482213	7 d PR 7 d PI vs G/A Rlv3841		conserved hypothetical protein	0.0.1
pRL110422	16.0787	0.0317884	7 d SBR 7 d PI vs G/A Rlv3841		conserved hypothetical protein	0.0.1
pRL110423	9.11093	0.00078293	7 d AR 7 d PI vs G/A Rlv3841		putative TetR family transcriptional regulator	6.3.8
pRL110423	7.3989	0.000322068	7 d PR 7 d PI vs G/A Rlv3841		putative TetR family transcriptional regulator	6.3.8
pRL110424	7.91174	0.00172298	7 d AR 7 d PI vs G/A Rlv3841		hypothetical protein	0.0.0
pRL110424	5.4638	0.0139015	7 d PR 7 d PI vs G/A Rlv3841		hypothetical protein	0.0.0
pRL110424	6.20382	0.0352349	7 d SBR 7 d PI vs G/A Rlv3841		hypothetical protein	0.0.0
pRL110445	3.14899	0.0461497	7 d SBR 7 d PI vs G/A Rlv3841		putative peptidase/protease	2.1.4
pRL110469	9.84955	0.009189	7 d AR 7 d PI vs G/A Rlv3841		hypothetical protein	0.0.0
pRL110469	4.47095	0.0166215	7 d PR 7 d PI vs G/A Rlv3841		hypothetical protein	0.0.0
pRL110469	9.64885	0.0215378	7 d SBR 7 d PI vs G/A Rlv3841		hypothetical protein	0.0.0
pRL110484	12.4389	0.00658637	7 d AR 7 d PI vs G/A Rlv3841		putative dienelactone hydrolase family protein	1.4.2
pRL110484	5.88553	0.00994689	7 d PR 7 d PI vs G/A Rlv3841		putative dienelactone hydrolase family protein	1.4.2
pRL110484	10.5441	0.049929	7 d SBR 7 d PI vs G/A Rlv3841		putative dienelactone hydrolase family protein	1.4.2
pRL110492	6.3049	0.012933	7 d AR 7 d PI vs G/A Rlv3841		conserved hypothetical protein	0.0.2
pRL110495	3.38088	0.00400695	7 d AR 7 d PI vs G/A Rlv3841		putative transmembrane protein	4.1.1
pRL110496	13.6045	0.000157717	7 d AR 7 d PI vs G/A Rlv3841		putative FMN oxidoreductase	3.3.15
pRL110510	3.2528	0.037846	7 d PR 7 d PI vs G/A Rlv3841		conserved hypothetical protein	0.0.2
pRL110522	4.70313	0.0209697	7 d AR 7 d PI vs G/A Rlv3841		conserved hypothetical protein	0.0.1
pRL110522	3.63032	0.00557552	7 d PR 7 d PI vs G/A Rlv3841		conserved hypothetical protein	0.0.1
pRL110522	4.51265	0.035661	7 d SBR 7 d PI vs G/A Rlv3841		conserved hypothetical protein	0.0.1
pRL110531	6.18234	0.00706565	7 d PR 7 d PI vs G/A Rlv3841		hypothetical protein	0.0.0
pRL110532	8.51112	0.0128543	7 d AR 7 d PI vs G/A Rlv3841		conserved hypothetical protein	0.0.2
pRL110532	12.1135	0.0411705	7 d SBR 7 d PI vs G/A Rlv3841		conserved hypothetical protein	0.0.2
pRL110552	3.13311	0.0081802	7 d AR 7 d PI vs G/A Rlv3841		putative aminomethyltransferase/glycine cleavage protein	3.4.2
pRL110557	3.80101	0.00116728	7 d PR 7 d PI vs G/A Rlv3841	glxB	putative glutamine amidotransferase protein	3.7.1
pRL110564	5.18018	0.0402603	7 d AR 7 d PI vs G/A Rlv3841		putative tight adherence protein	1.1.1
pRL110565	8.86999	0.00550873	7 d AR 7 d PI vs G/A Rlv3841		putative transmembrane protein	0.0.0
pRL110586	7.41257	0.00328484	7 d AR 7 d PI vs G/A Rlv3841		conserved hypothetical protein	0.0.1
pRL110586	8.1962	0.0106401	7 d SBR 7 d PI vs G/A Rlv3841		conserved hypothetical protein	0.0.1
pRL110603	7.31766	0.0137244	7 d AR 7 d PI vs G/A Rlv3841		hypothetical protein	0.0.0
pRL110603	3.29833	0.00321437	7 d PR 7 d PI vs G/A Rlv3841		hypothetical protein	0.0.0
pRL110603	9.10979	1.32917e-07	7 d SBR 7 d PI vs G/A Rlv3841		hypothetical protein	0.0.0
pRL110605	3.63898	2.08507e-05	7 d AR 7 d PI vs G/A Rlv3841		conserved hypothetical protein	0.0.1
pRL110624	51.1415	0.000792812	7 d PR 7 d PI vs G/A Rlv3841		conserved hypothetical protein	0.0.1
pRL120027	31.6186	1.03748e-05	7 d PR 7 d PI vs G/A Rlv3841		putative aldolase	3.3.15
pRL120059	3.57983	4.53955e-06	7 d AR 7 d PI vs G/A Rlv3841		conserved hypothetical exported protein	0.0.2
pRL120079	6.01106	0.0276908	7 d SBR 7 d PI vs G/A Rlv3841		putative permease component of ABC transporter	1.5.0
pRL120170	14.8702	0.000559727	7 d PR 7 d PI vs G/A Rlv3841		putative permease component of ABC transporter	1.5.0
pRL120211	3.04223	0.0249455	7 d PR 7 d PI vs G/A Rlv3841		hypothetical protein	0.0.0
pRL120226	4.62505	0.00700254	7 d AR 7 d PI vs G/A Rlv3841		putative ATP-binding component of ABC transporter	1.5.0
pRL120243	3.89043	0.0179944	7 d AR 7 d PI vs G/A Rlv3841		putative permease component of ABC transporter	1.5.0
pRL120317	4.17857	0.00520274	7 d AR 7 d PI vs G/A Rlv3841	vbsD	putative efflux transporter	1.5.0
pRL120340	4.89572	0.0123521	7 d SBR 7 d PI vs G/A Rlv3841		conserved hypothetical ErfK/YbiS/YhnG family protein	0.0.1
pRL120342	6.49054	0.00482134	7 d PR 7 d PI vs G/A Rlv3841	hspD	putative small heat shock protein	1.6.1
pRL120342	5.65334	0.00586868	7 d SBR 7 d PI vs G/A Rlv3841	hspD	putative small heat shock protein	1.6.1
pRL120343	4.05448	0.000904632	7 d PR 7 d PI vs G/A Rlv3841		conserved hypothetical protein	0.0.1
pRL120351	8.41579	0.00566773	7 d AR 7 d PI vs G/A Rlv3841		putative substrate binding component of ABC transporter	1.5.0
pRL120351	3.22628	0.0128539	7 d PR 7 d PI vs G/A Rlv3841		putative substrate binding component of ABC transporter	1.5.0
pRL120371	5.86636	0.0411594	7 d SBR 7 d PI vs G/A Rlv3841		conserved hypothetical protein	0.0.1
pRL120398	73.5794	0.000431947	7 d AR 7 d PI vs G/A Rlv3841		hypothetical exported protein	0.0.0
pRL120398	65.9457	0.00357855	7 d PR 7 d PI vs G/A Rlv3841		hypothetical exported protein	0.0.0
pRL120398	40.8299	0.0254534	7 d SBR 7 d PI vs G/A Rlv3841		hypothetical exported protein	0.0.0
pRL120438	8.26656	1.86412e-08	7 d AR 7 d PI vs G/A Rlv3841		hypothetical protein	0.0.0
pRL120438	9.5018	0.00200563	7 d PR 7 d PI vs G/A Rlv3841		hypothetical protein	0.0.0
pRL120450	5.35822	0.00167611	7 d PR 7 d PI vs G/A Rlv3841	cpO	putative chloroperoxidase	1.4.3
pRL120479	50.6685	0.000119181	7 d PR 7 d PI vs G/A Rlv3841		conserved hypothetical exported protein	0.0.2
pRL120480	12.8076	2.75475e-05	7 d PR 7 d PI vs G/A Rlv3841		putative fimbrial operon related protein	4.1.5
pRL120499	5.54095	0.000751033	7 d AR 7 d PI vs G/A Rlv3841		putative transporter dctQ related transmembrane protein	4.1.1
pRL120499	3.56306	0.018097	7 d SBR 7 d PI vs G/A Rlv3841		putative transporter dctQ related transmembrane protein	4.1.1
pRL120500	7.06145	1.74858e-06	7 d AR 7 d PI vs G/A Rlv3841		putative substrate-binding component of transporter	1.5.0
pRL120502	3.62428	0.0193252	7 d AR 7 d PI vs G/A Rlv3841		putative guanylate/adenylate cyclase	3.3.11
pRL120515	8.87906	0.0245707	7 d AR 7 d PI vs G/A Rlv3841	qatW3	putative permease component of ABC transporter	1.5.0
pRL120518	3.78923	0.0461935	7 d AR 7 d PI vs G/A Rlv3841		putative TetR family transcriptional regulator	6.3.8
pRL120537	3.54024	0.0108877	7 d AR 7 d PI vs G/A Rlv3841		putative FAD/NAD/ferredoxin protein	3.3.15
pRL120538	33.9173	0.0188764	7 d AR 7 d PI vs G/A Rlv3841		putative Rieske 2Fe2S dioxygenase	1.4.2
pRL120575	3.15458	0.0281251	7 d PR 7 d PI vs G/A Rlv3841		putative transmembrane protein	4.1.1
pRL120582	3.78147	0.00192137	7 d SBR 7 d PI vs G/A Rlv3841		hypothetical protein	0.0.0
pRL120585	4.4528	0.0247399	7 d PR 7 d PI vs G/A Rlv3841		putative epimerase	3.3.15
pRL120609	6.40501	0.0161367	7 d AR 7 d PI vs G/A Rlv3841		putative permease component of ABC transporter	1.5.0
pRL120610	7.70627	0.0474869	7 d AR 7 d PI vs G/A Rlv3841		putative substrate-binding component of ABC transporter	1.5.0
pRL120624	7.07291	0.00958334	7 d PR 7 d PI vs G/A Rlv3841		hypothetical protein	0.0.0
pRL120625	11.8927	0.00127086	7 d PR 7 d PI vs G/A Rlv3841		putative peptidase	2.1.4
pRL120630	3.08645	0.0124395	7 d AR 7 d PI vs G/A Rlv3841		putative aldehyde dehydrogenase	3.3.15
pRL120632	32.1643	0.000263919	7 d PR 7 d PI vs G/A Rlv3841		putative dehydrogenase	3.3.15
pRL120635	7.55187	0.0314016	7 d SBR 7 d PI vs G/A Rlv3841		hypothetical protein	0.0.0
pRL120724	15.7984	0.0288208	7 d AR 7 d PI vs G/A Rlv3841		putative transmembrane protein	4.1.1
pRL120724	16.8779	0.00665613	7 d PR 7 d PI vs G/A Rlv3841		putative transmembrane protein	4.1.1
pRL120730	13.5601	0.000787617	7 d PR 7 d PI vs G/A Rlv3841		conserved hypothetical protein	0.0.1
pRL120730	8.42213	0.0374161	7 d SBR 7 d PI vs G/A Rlv3841		conserved hypothetical protein	0.0.1
pRL120736	5.87455	0.0140529	7 d PR 7 d PI vs G/A Rlv3841		hypothetical protein	0.0.0
pRL70104	3.97148	0.0400996	7 d AR 7 d PI vs G/A Rlv3841		putative integrase/recombinase	5.1.2
pRL70104	3.50547	0.0354792	7 d SBR 7 d PI vs G/A Rlv3841		putative integrase/recombinase	5.1.2
pRL70166	6.37792	0.00113189	7 d AR 7 d PI vs G/A Rlv3841		conserved hypothetical protein	0.0.2
pRL70166	3.12586	0.0043615	7 d PR 7 d PI vs G/A Rlv3841		conserved hypothetical protein	0.0.2
pRL70166	6.46693	7.09376e-06	7 d SBR 7 d PI vs G/A Rlv3841		conserved hypothetical protein	0.0.2
pRL70167	6.22588	0.00183652	7 d AR 7 d PI vs G/A Rlv3841		conserved hypothetical protein	0.0.2
pRL70167	3.47271	0.00396184	7 d PR 7 d PI vs G/A Rlv3841		conserved hypothetical protein	0.0.2
pRL70167	7.30979	5.40852e-06	7 d SBR 7 d PI vs G/A Rlv3841		conserved hypothetical protein	0.0.2
pRL80011	7.54889	0.0125983	7 d AR 7 d PI vs G/A Rlv3841		conserved hypothetical protein	0.0.2
pRL80020	13.1649	0.0117485	7 d AR 7 d PI vs G/A Rlv3841		conserved hypothetical protein	0.0.2
pRL80020	34.5217	0.00104172	7 d PR 7 d PI vs G/A Rlv3841		conserved hypothetical protein	0.0.2
pRL80021	12.1683	0.0111825	7 d PR 7 d PI vs G/A Rlv3841	cutL	putative carbon monoxide dehydrogenase subunit G protein	3.5.2
pRL80022	5.73429	0.0207771	7 d PR 7 d PI vs G/A Rlv3841		conserved hypothetical protein	0.0.2
pRL80023	7.29577	0.00172592	7 d PR 7 d PI vs G/A Rlv3841	cutM	putative carbon monoxide dehydrogenase subunit	3.5.2
pRL80024	8.62069	0.0018712	7 d PR 7 d PI vs G/A Rlv3841	cutS	putative iron-sulphur cluster carbon monooxide dehydrogenase subunit	3.5.2
pRL80025	7.89415	0.0019626	7 d PR 7 d PI vs G/A Rlv3841		putative dehydrogenase/reductase	3.3.15
pRL80026	14.6858	0.000209457	7 d PR 7 d PI vs G/A Rlv3841	livJ	putative branched-chain amino acid ABC transporter binding component	1.5.1
pRL80036	5.97818	0.00372706	7 d PR 7 d PI vs G/A Rlv3841		conserved hypothetical protein	0.0.2
pRL80038	3.31302	0.00700535	7 d PR 7 d PI vs G/A Rlv3841		putative exported xanthine dehydrogenase/CoxI family protein	7.0.0
pRL80054	6.21979	0.000481861	7 d PR 7 d PI vs G/A Rlv3841		conserved hypothetical protein	0.0.2
pRL80059	3.90487	0.00166894	7 d PR 7 d PI vs G/A Rlv3841		putative NifS-like cysteine desulfurase/selenocysteine lyase	3.1.6
pRL80060	8.50063	0.010854	7 d PR 7 d PI vs G/A Rlv3841		putative exported solute-binding protein	1.5.0
pRL80064	5.13252	0.021674	7 d PR 7 d PI vs G/A Rlv3841		putative permease component of ABC transporter	1.5.0
pRL80075	14.6445	0.00849541	7 d AR 7 d PI vs G/A Rlv3841		putative endoribonuclease L-PSP family protein	2.1.2
pRL80114	3.01397	0.00573528	7 d SBR 7 d PI vs G/A Rlv3841		hypothetical protein	0.0.0
pRL80132	3.56623	0.0188107	7 d AR 7 d PI vs G/A Rlv3841	traMp8	putative transcriptional regulator TraM	6.0.0
pRL90055	3.47923	0.0175613	7 d AR 7 d PI vs G/A Rlv3841		conserved hypothetical protein	0.0.1
pRL90055	4.27831	0.00541783	7 d PR 7 d PI vs G/A Rlv3841		conserved hypothetical protein	0.0.1
pRL90056	3.16684	0.00037899	7 d PR 7 d PI vs G/A Rlv3841		putative GntR family transcriptional regulator	6.3.3
pRL90059	5.53257	0.00573031	7 d PR 7 d PI vs G/A Rlv3841	rmrA	putative type I HlyD transporter	1.5.0
pRL90066	44.8891	0.00158705	7 d AR 7 d PI vs G/A Rlv3841		putative transmembrane protein	4.1.1
pRL90066	45.7601	0.00182615	7 d PR 7 d PI vs G/A Rlv3841		putative transmembrane protein	4.1.1
pRL90066	53.3483	0.0320364	7 d SBR 7 d PI vs G/A Rlv3841		putative transmembrane protein	4.1.1
pRL90085	23.5795	0.00121098	7 d PR 7 d PI vs G/A Rlv3841		putative periplasmic substrate binding component of ABC transporter	1.5.0
pRL90091	3.78595	0.014249	7 d PR 7 d PI vs G/A Rlv3841		putative permease component of ABC transporter	1.5.0
pRL90101	4.04148	0.0154934	7 d AR 7 d PI vs G/A Rlv3841		putative periplasmic binding protein component of transporter	1.5.0
pRL90149	4.27397	0.0343953	7 d AR 7 d PI vs G/A Rlv3841		putative transcriptional regulator	6.0.0
pRL90194	7.30968	0.00322603	7 d PR 7 d PI vs G/A Rlv3841		putative UPF0261 domain protein	7.0.0
pRL90196	3.00433	0.043863	7 d PR 7 d PI vs G/A Rlv3841		conserved hypothetical protein	0.0.2
pRL90203	3.23293	0.0274889	7 d AR 7 d PI vs G/A Rlv3841		putative outer membrane Bmp family protein	4.1.3
pRL90212	3.73536	0.00152406	7 d PR 7 d PI vs G/A Rlv3841		putative peptide methionine sulfoxide reductase	2.2.9
pRL90212	3.83076	0.00702759	7 d SBR 7 d PI vs G/A Rlv3841		putative peptide methionine sulfoxide reductase	2.2.9
pRL90222	3.32628	0.022167	7 d AR 7 d PI vs G/A Rlv3841		putative phosphotriesterase protein	3.3.15
pRL90222	3.07106	0.0157031	7 d PR 7 d PI vs G/A Rlv3841		putative phosphotriesterase protein	3.3.15
pRL90322	7.28292	0.0161924	7 d AR 7 d PI vs G/A Rlv3841			7.2.1
pRL90322	32.0488	0.000194859	7 d PR 7 d PI vs G/A Rlv3841			7.2.1
RL0018	13.8374	0.0275166	7 d AR 7 d PI vs G/A Rlv3841		putative transmembrane protein	4.1.1
RL0018	11.852	0.000211502	7 d PR 7 d PI vs G/A Rlv3841		putative transmembrane protein	4.1.1
RL0018	14.7646	0.0123028	7 d SBR 7 d PI vs G/A Rlv3841		putative transmembrane protein	4.1.1
RL0025	4.06084	0.0182743	7 d SBR 7 d PI vs G/A Rlv3841		putative thioredoxin	3.3.15
RL0037	23.7925	0.0243097	7 d AR 7 d PI vs G/A Rlv3841	pckA	putative phosphoenolpyruvate carboxykinase	3.3.4
RL0037	6.82231	0.00248501	7 d PR 7 d PI vs G/A Rlv3841	pckA	putative phosphoenolpyruvate carboxykinase	3.3.4
RL0037	14.5124	0.0260164	7 d SBR 7 d PI vs G/A Rlv3841	pckA	putative phosphoenolpyruvate carboxykinase	3.3.4
RL0054	12.3815	0.00591096	7 d PR 7 d PI vs G/A Rlv3841	glcB	putative malate synthase	3.3.5
RL0063	12.6821	0.0149684	7 d AR 7 d PI vs G/A Rlv3841		conserved hypothetical protein	0.0.1
RL0063	5.11562	0.00394943	7 d PR 7 d PI vs G/A Rlv3841		conserved hypothetical protein	0.0.1
RL0065	3.02707	0.0286777	7 d AR 7 d PI vs G/A Rlv3841		putative glycosyl transferase	4.1.4
RL0066	5.44389	0.0112476	7 d AR 7 d PI vs G/A Rlv3841		putative xylulose-5-phosphate phosphoketolase	3.3.9
RL0074	4.06499	0.0457344	7 d AR 7 d PI vs G/A Rlv3841		conserved hypothetical protein	0.0.2
RL0082	3.0155	0.00519371	7 d AR 7 d PI vs G/A Rlv3841		putative solute-binding component of ABC transporter	1.5.0
RL0082	3.16885	0.0466764	7 d SBR 7 d PI vs G/A Rlv3841		putative solute-binding component of ABC transporter	1.5.0
RL0091	3.08387	0.0218218	7 d AR 7 d PI vs G/A Rlv3841		putative ATP-binding component of ABC transporter	1.5.0
RL0102	8.19767	0.0274421	7 d AR 7 d PI vs G/A Rlv3841	gabT	putative 4-aminobutyrate aminotransferase	3.4.2
RL0150	6.97941	0.0102357	7 d AR 7 d PI vs G/A Rlv3841		hypothetical protein smc02277	0.0.1
RL0150	5.61227	0.0226643	7 d SBR 7 d PI vs G/A Rlv3841		hypothetical protein smc02277	0.0.1
RL0153	4.37699	0.0081415	7 d PR 7 d PI vs G/A Rlv3841		putative penicillin-binding transpeptidase/transglycosylase protein	4.1.5
RL0155	3.55524	0.000865261	7 d PR 7 d PI vs G/A Rlv3841		conserved hypothetical protein	0.0.1
RL0190	4.09767	0.00798921	7 d AR 7 d PI vs G/A Rlv3841		putative transmembrane protein	4.1.1
RL0190	11.0707	0.0192759	7 d PR 7 d PI vs G/A Rlv3841		putative transmembrane protein	4.1.1
RL0190	4.65747	0.0342817	7 d SBR 7 d PI vs G/A Rlv3841		putative transmembrane protein	4.1.1
RL0231	3.01616	0.00235373	7 d AR 7 d PI vs G/A Rlv3841		conserved hypothetical protein	0.0.2
RL0231	4.33221	0.0154228	7 d PR 7 d PI vs G/A Rlv3841		conserved hypothetical protein	0.0.2
RL0231	3.59613	0.00297921	7 d SBR 7 d PI vs G/A Rlv3841		conserved hypothetical protein	0.0.2
RL0271	4.35936	0.0295405	7 d AR 7 d PI vs G/A Rlv3841		conserved hypothetical protein	0.0.1
RL0271	4.03318	0.0173985	7 d PR 7 d PI vs G/A Rlv3841		conserved hypothetical protein	0.0.1
RL0271	6.21311	0.0233941	7 d SBR 7 d PI vs G/A Rlv3841		conserved hypothetical protein	0.0.1
RL0274	8.53987	0.00653031	7 d AR 7 d PI vs G/A Rlv3841		conserved hypothetical protein	0.0.1
RL0274	9.3865	0.00800722	7 d PR 7 d PI vs G/A Rlv3841		conserved hypothetical protein	0.0.1
RL0274	7.73615	0.0299865	7 d SBR 7 d PI vs G/A Rlv3841		conserved hypothetical protein	0.0.1
RL0324	11.6716	0.0123146	7 d AR 7 d PI vs G/A Rlv3841		conserved hypothetical protein	0.0.2
RL0324	3.44219	0.0325542	7 d PR 7 d PI vs G/A Rlv3841		conserved hypothetical protein	0.0.2
RL0324	8.72568	0.0417319	7 d SBR 7 d PI vs G/A Rlv3841		conserved hypothetical protein	0.0.2
RL0400	4.26641	0.0267667	7 d AR 7 d PI vs G/A Rlv3841	fssA	putative nifU iron-sulphur cluster scaffold protein	3.3.22
RL0400	3.25531	0.00180913	7 d PR 7 d PI vs G/A Rlv3841	fssA	putative nifU iron-sulphur cluster scaffold protein	3.3.22
RL0400	4.14199	0.043594	7 d SBR 7 d PI vs G/A Rlv3841	fssA	putative nifU iron-sulphur cluster scaffold protein	3.3.22
RL0424	4.1724	0.0108616	7 d AR 7 d PI vs G/A Rlv3841		putative sigma-54 modulation protein	6.2.0
RL0424	3.28015	0.00545748	7 d SBR 7 d PI vs G/A Rlv3841		putative sigma-54 modulation protein	6.2.0
RL0436	11.3121	0.0157848	7 d PR 7 d PI vs G/A Rlv3841	dapE	putative succinyl-diaminopimelate desuccinylase	3.1.13
RL0436	4.50135	0.034668	7 d SBR 7 d PI vs G/A Rlv3841	dapE	putative succinyl-diaminopimelate desuccinylase	3.1.13
RL0447	3.04943	0.0488713	7 d AR 7 d PI vs G/A Rlv3841		conserved hypothetical exported protein	0.0.2
RL0447	15.0014	0.000586288	7 d PR 7 d PI vs G/A Rlv3841		conserved hypothetical exported protein	0.0.2
RL0447	20.0959	0.0301326	7 d SBR 7 d PI vs G/A Rlv3841		conserved hypothetical exported protein	0.0.2
RL0467	18.2167	0.00977285	7 d AR 7 d PI vs G/A Rlv3841		putative O-methyl transferase	4.1.4
RL0467	9.27282	0.000307626	7 d SBR 7 d PI vs G/A Rlv3841		putative O-methyl transferase	4.1.4
RL0468	3.33339	0.00540372	7 d PR 7 d PI vs G/A Rlv3841		hypothetical exported protein	0.0.0
RL0469	13.123	0.00516401	7 d PR 7 d PI vs G/A Rlv3841		putative exported surface protein	4.1.5
RL0470	3.4779	0.0274984	7 d PR 7 d PI vs G/A Rlv3841		hypothetical exported protein	0.0.0
RL0475	4.43102	0.0118602	7 d PR 7 d PI vs G/A Rlv3841		hypothetical protein	0.0.0
RL0475	4.03505	0.0289178	7 d SBR 7 d PI vs G/A Rlv3841		hypothetical protein	0.0.0
RL0502	3.91635	0.00638627	7 d PR 7 d PI vs G/A Rlv3841	frk	Fructokinase	3.5.5
RL0506	35.4599	0.00851027	7 d AR 7 d PI vs G/A Rlv3841		conserved hypothetical protein	0.0.2
RL0506	42.8906	0.00371966	7 d PR 7 d PI vs G/A Rlv3841		conserved hypothetical protein	0.0.2
RL0506	35.9521	0.0201711	7 d SBR 7 d PI vs G/A Rlv3841		conserved hypothetical protein	0.0.2
RL0540	5.37998	0.000375922	7 d PR 7 d PI vs G/A Rlv3841		putative two-component sensor histidine kinase transcriptional regulatory protein	6.1.1
RL0551	3.68716	0.0190989	7 d PR 7 d PI vs G/A Rlv3841	hslO		1.3.1
RL0561	3.84132	0.0266197	7 d AR 7 d PI vs G/A Rlv3841		putative AraC family transcriptional regulator	6.3.2
RL0561	4.27034	0.0080008	7 d SBR 7 d PI vs G/A Rlv3841		putative AraC family transcriptional regulator	6.3.2
RL0572	8.87654	0.00392799	7 d PR 7 d PI vs G/A Rlv3841		putative dihydroorotate dehydrogenase	3.7.2
RL0660	7.4583	0.00108611	7 d PR 7 d PI vs G/A Rlv3841		putative nitrilase	3.3.21
RL0667	3.95216	0.00313504	7 d PR 7 d PI vs G/A Rlv3841		conserved hypothetical protein	0.0.1
RL0667	3.7455	0.0156292	7 d SBR 7 d PI vs G/A Rlv3841		conserved hypothetical protein	0.0.1
RL0668	3.59882	0.00928755	7 d PR 7 d PI vs G/A Rlv3841		conserved hypothetical protein	0.0.2
RL0674	3.6789	0.0162282	7 d PR 7 d PI vs G/A Rlv3841		putative response regulator transcriptional regulatory protein	6.1.2
RL0680	101.129	5.72102e-05	7 d PR 7 d PI vs G/A Rlv3841	secDF2	putative transmembrane export SecD/F family protein	1.5.0
RL0786	12.7964	0.00447665	7 d PR 7 d PI vs G/A Rlv3841		conserved hypothetical protein	0.0.1
RL0787	17.9457	0.00127949	7 d AR 7 d PI vs G/A Rlv3841		conserved hypothetical protein	0.0.1
RL0787	15.6652	1.87716e-05	7 d PR 7 d PI vs G/A Rlv3841		conserved hypothetical protein	0.0.1
RL0787	24.1061	0.0165875	7 d SBR 7 d PI vs G/A Rlv3841		conserved hypothetical protein	0.0.1
RL0913	20.022	0.00344958	7 d AR 7 d PI vs G/A Rlv3841		putative PRC family protein	7.0.0
RL0913	49.0281	0.000459936	7 d PR 7 d PI vs G/A Rlv3841		putative PRC family protein	7.0.0
RL0913	16.7851	0.0388015	7 d SBR 7 d PI vs G/A Rlv3841		putative PRC family protein	7.0.0
RL0932	3.44385	0.000415824	7 d PR 7 d PI vs G/A Rlv3841		conserved hypothetical protein	0.0.2
RL0933	253.498	0.00175699	7 d AR 7 d PI vs G/A Rlv3841		putative transmembrane protein	4.1.1
RL0933	50.8589	0.000922433	7 d PR 7 d PI vs G/A Rlv3841		putative transmembrane protein	4.1.1
RL0933	126.991	0.0162545	7 d SBR 7 d PI vs G/A Rlv3841		putative transmembrane protein	4.1.1
RL0948	6.21396	5.18302e-06	7 d AR 7 d PI vs G/A Rlv3841		conserved hypothetical exported protein	0.0.1
RL0948	4.60136	0.0249286	7 d SBR 7 d PI vs G/A Rlv3841		conserved hypothetical exported protein	0.0.1
RL0963	3.86375	0.0024199	7 d AR 7 d PI vs G/A Rlv3841		putative transmembrane/surface protein	4.1.3
RL0963	6.46561	0.00141797	7 d PR 7 d PI vs G/A Rlv3841		putative transmembrane/surface protein	4.1.3
RL0963	4.56299	3.18222e-06	7 d SBR 7 d PI vs G/A Rlv3841		putative transmembrane/surface protein	4.1.3
RL0964	10.1824	0.00525189	7 d PR 7 d PI vs G/A Rlv3841		putative cationic transport protein	1.5.2
RL0991	4.3475	0.0129811	7 d AR 7 d PI vs G/A Rlv3841	matB	putative Malonyl CoA synthetase	3.6.1
RL0996	4.5692	0.00395709	7 d PR 7 d PI vs G/A Rlv3841		putative transmembrane transporter	1.5.0
RL0997	5.41774	0.0253228	7 d AR 7 d PI vs G/A Rlv3841		putative HTH transcriptional regulator	6.0.0
RL1005	3.4713	0.0223954	7 d PR 7 d PI vs G/A Rlv3841		conserved hypothetical protein	0.0.1
RL1009	4.89865	0.00118808	7 d AR 7 d PI vs G/A Rlv3841		conserved hypothetical exported protein	0.0.1
RL1009	4.8061	1.1272e-05	7 d SBR 7 d PI vs G/A Rlv3841		conserved hypothetical exported protein	0.0.1
RL1034	7.88777	0.0136781	7 d AR 7 d PI vs G/A Rlv3841		conserved hypothetical protein	0.0.2
RL1034	12.5049	0.00602679	7 d PR 7 d PI vs G/A Rlv3841		conserved hypothetical protein	0.0.2
RL1034	9.93082	0.00201517	7 d SBR 7 d PI vs G/A Rlv3841		conserved hypothetical protein	0.0.2
RL1035	5.19871	0.000916139	7 d AR 7 d PI vs G/A Rlv3841		conserved hypothetical protein	0.0.2
RL1035	8.57625	4.0903e-08	7 d SBR 7 d PI vs G/A Rlv3841		conserved hypothetical protein	0.0.2
RL1088	4.03474	0.0216044	7 d AR 7 d PI vs G/A Rlv3841		hypothetical protein	0.0.0
RL1088	11.1865	0.00769044	7 d PR 7 d PI vs G/A Rlv3841		hypothetical protein	0.0.0
RL1134	10.1464	0.0160419	7 d AR 7 d PI vs G/A Rlv3841		conserved hypothetical protein	0.0.1
RL1143	3.03912	0.0174987	7 d AR 7 d PI vs G/A Rlv3841			7.2.1
RL1160	3.55953	0.0247935	7 d SBR 7 d PI vs G/A Rlv3841		putative cytochrome c protein	3.5.3
RL1165	23.3805	0.00739903	7 d AR 7 d PI vs G/A Rlv3841		conserved hypothetical protein	0.0.2
RL1165	24.3097	0.00685323	7 d PR 7 d PI vs G/A Rlv3841		conserved hypothetical protein	0.0.2
RL1165	8.30975	0.0315429	7 d SBR 7 d PI vs G/A Rlv3841		conserved hypothetical protein	0.0.2
RL1172	35.9042	0.00833007	7 d AR 7 d PI vs G/A Rlv3841		putative transmembrane protein	4.1.1
RL1172	31.9168	0.00570186	7 d PR 7 d PI vs G/A Rlv3841		putative transmembrane protein	4.1.1
RL1172	27.0748	0.0252662	7 d SBR 7 d PI vs G/A Rlv3841		putative transmembrane protein	4.1.1
RL1173	5.43836	6.8338e-06	7 d AR 7 d PI vs G/A Rlv3841		putative transmembrane protein	4.1.1
RL1173	47.6246	0.000732535	7 d PR 7 d PI vs G/A Rlv3841		putative transmembrane protein	4.1.1
RL1174	3.10775	0.0083255	7 d PR 7 d PI vs G/A Rlv3841		hypothetical protein	0.0.0
RL1194	6.94465	0.0092103	7 d AR 7 d PI vs G/A Rlv3841		putative transmembrane protein	4.1.1
RL1194	4.4562	0.0131742	7 d PR 7 d PI vs G/A Rlv3841		putative transmembrane protein	4.1.1
RL1240	5.54291	0.0482793	7 d AR 7 d PI vs G/A Rlv3841		putative lipase	3.4.4
RL1248	4.57219	0.00448126	7 d AR 7 d PI vs G/A Rlv3841		conserved hypothetical protein	0.0.2
RL1248	4.00867	0.00409725	7 d PR 7 d PI vs G/A Rlv3841		conserved hypothetical protein	0.0.2
RL1248	3.96428	0.00186416	7 d SBR 7 d PI vs G/A Rlv3841		conserved hypothetical protein	0.0.2
RL1249	7.89563	0.0105619	7 d AR 7 d PI vs G/A Rlv3841		hypothetical protein	0.0.0
RL1249	8.13144	0.00874313	7 d PR 7 d PI vs G/A Rlv3841		hypothetical protein	0.0.0
RL1249	9.21234	0.00169399	7 d SBR 7 d PI vs G/A Rlv3841		hypothetical protein	0.0.0
RL1251	23.5874	2.48959e-06	7 d PR 7 d PI vs G/A Rlv3841	degP2	putative serine protease	2.1.4
RL1259	13.0211	0.00197795	7 d AR 7 d PI vs G/A Rlv3841		conserved hypothetical protein	0.0.1
RL1259	4.57259	0.00790811	7 d PR 7 d PI vs G/A Rlv3841		conserved hypothetical protein	0.0.1
RL1259	13.0205	0.0236964	7 d SBR 7 d PI vs G/A Rlv3841		conserved hypothetical protein	0.0.1
RL1266	4.43046	0.0255884	7 d PR 7 d PI vs G/A Rlv3841		conserved hypothetical protein	0.0.1
RL1266	9.43087	0.0240791	7 d SBR 7 d PI vs G/A Rlv3841		conserved hypothetical protein	0.0.1
RL1273	6.73445	0.0179745	7 d AR 7 d PI vs G/A Rlv3841		putative transmembrane protein	4.1.1
RL1273	4.27527	0.0172105	7 d PR 7 d PI vs G/A Rlv3841		putative transmembrane protein	4.1.1
RL1273	8.38534	0.0415297	7 d SBR 7 d PI vs G/A Rlv3841		putative transmembrane protein	4.1.1
RL1274	27.5593	0.00374915	7 d AR 7 d PI vs G/A Rlv3841		conserved hypothetical protein	0.0.2
RL1274	20.0011	0.001233	7 d PR 7 d PI vs G/A Rlv3841		conserved hypothetical protein	0.0.2
RL1274	46.7184	0.000759093	7 d SBR 7 d PI vs G/A Rlv3841		conserved hypothetical protein	0.0.2
RL1295	3.49841	0.0315373	7 d PR 7 d PI vs G/A Rlv3841		putative peptidase	2.1.4
RL1297	20.642	2.35221e-06	7 d PR 7 d PI vs G/A Rlv3841		conserved hypothetical protein	0.0.2
RL1306	3.09473	0.0256158	7 d SBR 7 d PI vs G/A Rlv3841		putative glyoxylase	3.3.15
RL1314	16.6022	0.0086917	7 d PR 7 d PI vs G/A Rlv3841		hypothetical exported protein	0.0.0
RL1365	4.12216	0.00887489	7 d AR 7 d PI vs G/A Rlv3841		putative glyoxylase	3.3.15
RL1365	3.35651	2.46678e-05	7 d PR 7 d PI vs G/A Rlv3841		putative glyoxylase	3.3.15
RL1365	4.51496	5.63943e-05	7 d SBR 7 d PI vs G/A Rlv3841		putative glyoxylase	3.3.15
RL1366	10.8923	0.0147723	7 d AR 7 d PI vs G/A Rlv3841	uspF	putative universal stress protein F	1.6.1
RL1366	4.68823	0.00188246	7 d PR 7 d PI vs G/A Rlv3841	uspF	putative universal stress protein F	1.6.1
RL1389	12.1679	0.0239429	7 d AR 7 d PI vs G/A Rlv3841		conserved hypothetical protein	0.0.1
RL1389	17.1317	9.67267e-06	7 d SBR 7 d PI vs G/A Rlv3841		conserved hypothetical protein	0.0.1
RL1390	3.46427	0.0101734	7 d AR 7 d PI vs G/A Rlv3841		hypothetical protein	0.0.0
RL1390	4.81481	0.0143785	7 d PR 7 d PI vs G/A Rlv3841		hypothetical protein	0.0.0
RL1390	6.30367	0.000177186	7 d SBR 7 d PI vs G/A Rlv3841		hypothetical protein	0.0.0
RL1402	25.3728	0.0137343	7 d AR 7 d PI vs G/A Rlv3841		conserved hypothetical protein	0.0.2
RL1402	9.79173	0.00444034	7 d PR 7 d PI vs G/A Rlv3841		conserved hypothetical protein	0.0.2
RL1402	28.107	0.0288787	7 d SBR 7 d PI vs G/A Rlv3841		conserved hypothetical protein	0.0.2
RL1440	4.58635	0.00280328	7 d PR 7 d PI vs G/A Rlv3841	degP1	putative serine protease	2.1.4
RL1483	8.4015	0.000158934	7 d AR 7 d PI vs G/A Rlv3841		conserved hypothetical protein	0.0.2
RL1483	3.22542	0.0158299	7 d PR 7 d PI vs G/A Rlv3841		conserved hypothetical protein	0.0.2
RL1483	6.54574	0.0338234	7 d SBR 7 d PI vs G/A Rlv3841		conserved hypothetical protein	0.0.2
RL1485	10.647	0.0173992	7 d AR 7 d PI vs G/A Rlv3841		conserved hypothetical protein	0.0.2
RL1485	8.43904	0.0148012	7 d PR 7 d PI vs G/A Rlv3841		conserved hypothetical protein	0.0.2
RL1485	6.93221	0.0286479	7 d SBR 7 d PI vs G/A Rlv3841		conserved hypothetical protein	0.0.2
RL1487	10.4951	0.000248803	7 d AR 7 d PI vs G/A Rlv3841		conserved hypothetical protein	0.0.2
RL1487	4.33843	0.000358983	7 d PR 7 d PI vs G/A Rlv3841		conserved hypothetical protein	0.0.2
RL1487	5.3394	0.037378	7 d SBR 7 d PI vs G/A Rlv3841		conserved hypothetical protein	0.0.2
RL1522	3.51378	0.0379017	7 d PR 7 d PI vs G/A Rlv3841		putative transmembrane transporter	1.5.0
RL1546	4.49612	0.024281	7 d PR 7 d PI vs G/A Rlv3841	purF	putative amidophosphoribosyltransferase	3.7.1
RL1589	3.04437	9.2429e-05	7 d PR 7 d PI vs G/A Rlv3841		putative ropB outer membrane protein	4.1.3
RL1606	10.0089	0.000280471	7 d PR 7 d PI vs G/A Rlv3841		putative esterase (beta-lactamase family)	3.3.15
RL1610	7.56518	0.0105485	7 d AR 7 d PI vs G/A Rlv3841		conserved hypothetical protein	0.0.1
RL1610	5.38748	0.0180532	7 d PR 7 d PI vs G/A Rlv3841		conserved hypothetical protein	0.0.1
RL1610	9.67569	0.0105521	7 d SBR 7 d PI vs G/A Rlv3841		conserved hypothetical protein	0.0.1
RL1614	3.20579	0.0121432	7 d AR 7 d PI vs G/A Rlv3841		putative arginyl-tRNA--protein transferase	2.2.1
RL1615	4.49046	0.032536	7 d SBR 7 d PI vs G/A Rlv3841		putative transmembrane protein	4.1.1
RL1631	15.1008	0.0182626	7 d AR 7 d PI vs G/A Rlv3841		conserved hypothetical exported protein	0.0.1
RL1631	113.134	4.39826e-05	7 d PR 7 d PI vs G/A Rlv3841		conserved hypothetical exported protein	0.0.1
RL1631	10.048	0.0244793	7 d SBR 7 d PI vs G/A Rlv3841		conserved hypothetical exported protein	0.0.1
RL1644	12.1597	0.00974613	7 d AR 7 d PI vs G/A Rlv3841		conserved hypothetical exported protein	0.0.1
RL1644	11.3336	0.012673	7 d PR 7 d PI vs G/A Rlv3841		conserved hypothetical exported protein	0.0.1
RL1644	9.34504	0.0405266	7 d SBR 7 d PI vs G/A Rlv3841		conserved hypothetical exported protein	0.0.1
RL1653	8.04358	0.000150335	7 d AR 7 d PI vs G/A Rlv3841		conserved hypothetical protein	0.0.2
RL1653	8.23354	0.00788337	7 d SBR 7 d PI vs G/A Rlv3841		conserved hypothetical protein	0.0.2
RL1694	8.89177	0.0315638	7 d AR 7 d PI vs G/A Rlv3841		putative aldo-keto reductase	3.3.15
RL1694	29.4392	0.000109462	7 d PR 7 d PI vs G/A Rlv3841		putative aldo-keto reductase	3.3.15
RL1728	3.22763	0.0069824	7 d PR 7 d PI vs G/A Rlv3841		conserved hypothetical protein	0.0.2
RL1810	4.06494	0.00353368	7 d PR 7 d PI vs G/A Rlv3841		hypothetical protein	0.0.0
RL1855	4.23965	0.00400591	7 d AR 7 d PI vs G/A Rlv3841		conserved hypothetical protein	0.0.2
RL1855	24.4486	0.00935787	7 d PR 7 d PI vs G/A Rlv3841		conserved hypothetical protein	0.0.2
RL1860	167.624	0.00122656	7 d AR 7 d PI vs G/A Rlv3841	phhA	putative phenylalanine-4-hydroxylase	3.4.2
RL1860	32.4447	0.00455704	7 d PR 7 d PI vs G/A Rlv3841	phhA	putative phenylalanine-4-hydroxylase	3.4.2
RL1860	32.6676	0.0155211	7 d SBR 7 d PI vs G/A Rlv3841	phhA	putative phenylalanine-4-hydroxylase	3.4.2
RL1863	25.0597	0.0193505	7 d AR 7 d PI vs G/A Rlv3841		putative 4-hydroxyphenylpyruvate dioxygenase	3.4.2
RL1864	6.35525	0.0368031	7 d AR 7 d PI vs G/A Rlv3841	hmgA	putative homogentisate 1,2-dioxygenase	3.4.2
RL1888	5.43077	0.0365232	7 d AR 7 d PI vs G/A Rlv3841		hypothetical exported protein	0.0.0
RL1888	3.37106	0.0166099	7 d PR 7 d PI vs G/A Rlv3841		hypothetical exported protein	0.0.0
RL1908	4.84758	0.0423381	7 d AR 7 d PI vs G/A Rlv3841		putative transmembrane ion channel protein	1.5.0
RL1908	4.05454	0.00913344	7 d SBR 7 d PI vs G/A Rlv3841		putative transmembrane ion channel protein	1.5.0
RL1910	12.4313	0.0180725	7 d AR 7 d PI vs G/A Rlv3841		conserved hypothetical protein	0.0.1
RL1910	3.25661	0.025514	7 d PR 7 d PI vs G/A Rlv3841		conserved hypothetical protein	0.0.1
RL1911	90.9683	0.00709866	7 d AR 7 d PI vs G/A Rlv3841		putative arylsulfatase	3.3.15
RL1911	13.4687	0.00951348	7 d PR 7 d PI vs G/A Rlv3841		putative arylsulfatase	3.3.15
RL1911	34.7543	0.02406	7 d SBR 7 d PI vs G/A Rlv3841		putative arylsulfatase	3.3.15
RL1918	6.82164	0.0279203	7 d AR 7 d PI vs G/A Rlv3841		putative exported arylsulfatase protein	3.3.15
RL1918	3.26507	0.0188721	7 d PR 7 d PI vs G/A Rlv3841		putative exported arylsulfatase protein	3.3.15
RL1924	14.1134	0.0244872	7 d AR 7 d PI vs G/A Rlv3841		conserved hypothetical exported protein	0.0.2
RL1924	4.81366	0.0183336	7 d PR 7 d PI vs G/A Rlv3841		conserved hypothetical exported protein	0.0.2
RL1925	10.2707	0.00851448	7 d AR 7 d PI vs G/A Rlv3841		conserved hypothetical protein	0.0.2
RL1925	47.851	0.000664835	7 d PR 7 d PI vs G/A Rlv3841		conserved hypothetical protein	0.0.2
RL1926	3.39293	0.00484651	7 d AR 7 d PI vs G/A Rlv3841		conserved hypothetical protein	0.0.1
RL1928	3.30489	0.00154578	7 d PR 7 d PI vs G/A Rlv3841		conserved hypothetical protein	0.0.2
RL1959	7.70653	0.0158204	7 d PR 7 d PI vs G/A Rlv3841	acpD	putative acyl carrier protein phosphodiesterase	3.2.1
RL1959	5.71198	0.0341476	7 d SBR 7 d PI vs G/A Rlv3841	acpD	putative acyl carrier protein phosphodiesterase	3.2.1
RL1960	4.1507	4.77386e-05	7 d AR 7 d PI vs G/A Rlv3841		putative LysR family transcriptional regulator	6.3.6
RL1966	3.01056	0.0174313	7 d PR 7 d PI vs G/A Rlv3841	aldA	putative alanine dehydrogenase	3.4.2
RL1972	4.13089	0.0100647	7 d AR 7 d PI vs G/A Rlv3841		conserved hypothetical protein	0.0.1
RL2025	3.85492	0.0393415	7 d PR 7 d PI vs G/A Rlv3841		putative transmembrane protein	4.1.1
RL2025	3.38408	0.0197268	7 d SBR 7 d PI vs G/A Rlv3841		putative transmembrane protein	4.1.1
RL2029	4.77223	0.0150479	7 d AR 7 d PI vs G/A Rlv3841		conserved hypothetical protein	0.0.2
RL2031	3.97215	0.0220833	7 d AR 7 d PI vs G/A Rlv3841		hypothetical protein	0.0.0
RL2039	5.444	0.00947997	7 d AR 7 d PI vs G/A Rlv3841		putative HesB family protein	7.0.0
RL2039	3.11438	0.00356075	7 d PR 7 d PI vs G/A Rlv3841		putative HesB family protein	7.0.0
RL2063	4.80502	1.81502e-05	7 d AR 7 d PI vs G/A Rlv3841		conserved hypothetical protein	0.0.2
RL2063	4.19292	0.000108891	7 d SBR 7 d PI vs G/A Rlv3841		conserved hypothetical protein	0.0.2
RL2108	13.7614	0.00839806	7 d AR 7 d PI vs G/A Rlv3841		putative transmembrane protein	4.1.1
RL2119	6.00802	0.0322602	7 d AR 7 d PI vs G/A Rlv3841		hypothetical protein	0.0.0
RL2119	3.64413	0.00173483	7 d PR 7 d PI vs G/A Rlv3841		hypothetical protein	0.0.0
RL2119	5.74528	0.0152403	7 d SBR 7 d PI vs G/A Rlv3841		hypothetical protein	0.0.0
RL2135	3.03451	0.0140562	7 d PR 7 d PI vs G/A Rlv3841		putative transposase-related protein	5.1.4
RL2141	3.12413	0.0146266	7 d PR 7 d PI vs G/A Rlv3841		conserved hypothetical exported protein	0.0.2
RL2144	8.72223	0.0298044	7 d AR 7 d PI vs G/A Rlv3841		conserved hypothetical protein	0.0.2
RL2144	12.1267	0.0128916	7 d PR 7 d PI vs G/A Rlv3841		conserved hypothetical protein	0.0.2
RL2145	14.8738	0.0117437	7 d PR 7 d PI vs G/A Rlv3841		hypothetical protein	0.0.0
RL2153	3.09497	0.0453462	7 d AR 7 d PI vs G/A Rlv3841		conserved hypothetical protein	0.0.2
RL2194	5.7557	0.0152891	7 d PR 7 d PI vs G/A Rlv3841		conserved hypothetical protein	0.0.2
RL2199	3.76652	0.0159762	7 d AR 7 d PI vs G/A Rlv3841		conserved hypothetical protein	0.0.2
RL2199	4.05194	0.0291606	7 d SBR 7 d PI vs G/A Rlv3841		conserved hypothetical protein	0.0.2
RL2259	13.405	0.000155559	7 d AR 7 d PI vs G/A Rlv3841		conserved hypothetical exported protein	0.0.1
RL2259	5.20526	0.006038	7 d PR 7 d PI vs G/A Rlv3841		conserved hypothetical exported protein	0.0.1
RL2259	32.7561	0.0034718	7 d SBR 7 d PI vs G/A Rlv3841		conserved hypothetical exported protein	0.0.1
RL2260	8.73197	0.0338743	7 d AR 7 d PI vs G/A Rlv3841		conserved hypothetical protein	0.0.1
RL2260	5.2151	0.0255121	7 d PR 7 d PI vs G/A Rlv3841		conserved hypothetical protein	0.0.1
RL2260	17.3004	0.0185226	7 d SBR 7 d PI vs G/A Rlv3841		conserved hypothetical protein	0.0.1
RL2261	16.0491	0.0159777	7 d AR 7 d PI vs G/A Rlv3841		conserved hypothetical exported protein	0.0.1
RL2261	5.20515	0.0188669	7 d PR 7 d PI vs G/A Rlv3841		conserved hypothetical exported protein	0.0.1
RL2261	13.5596	0.0333853	7 d SBR 7 d PI vs G/A Rlv3841		conserved hypothetical exported protein	0.0.1
RL2262	3.09421	0.0405546	7 d AR 7 d PI vs G/A Rlv3841		putative adenylate cyclase	3.3.15
RL2264	35.7684	0.00323772	7 d AR 7 d PI vs G/A Rlv3841		putative arylsulfatase	3.3.15
RL2264	8.35998	0.00580944	7 d PR 7 d PI vs G/A Rlv3841		putative arylsulfatase	3.3.15
RL2264	40.2628	0.033568	7 d SBR 7 d PI vs G/A Rlv3841		putative arylsulfatase	3.3.15
RL2272	6.41166	0.0358651	7 d AR 7 d PI vs G/A Rlv3841		conserved hypothetical protein	0.0.2
RL2272	3.68531	0.00572966	7 d PR 7 d PI vs G/A Rlv3841		conserved hypothetical protein	0.0.2
RL2307	23.7624	0.00578342	7 d AR 7 d PI vs G/A Rlv3841		conserved hypothetical protein	0.0.1
RL2307	22.5559	0.01048	7 d PR 7 d PI vs G/A Rlv3841		conserved hypothetical protein	0.0.1
RL2307	20.2168	0.0145047	7 d SBR 7 d PI vs G/A Rlv3841		conserved hypothetical protein	0.0.1
RL2308	3.76767	0.0236997	7 d AR 7 d PI vs G/A Rlv3841		conserved hypothetical protein	0.0.1
RL2308	4.40367	6.30784e-07	7 d SBR 7 d PI vs G/A Rlv3841		conserved hypothetical protein	0.0.1
RL2323	4.18542	0.00381307	7 d PR 7 d PI vs G/A Rlv3841		putative GFO/IDH/MocA dehydrogenase	3.3.15
RL2362	3.39843	0.00971565	7 d AR 7 d PI vs G/A Rlv3841		conserved hypothetical protein	0.0.2
RL2362	3.75069	0.00821808	7 d PR 7 d PI vs G/A Rlv3841		conserved hypothetical protein	0.0.2
RL2362	4.50673	0.0369418	7 d SBR 7 d PI vs G/A Rlv3841		conserved hypothetical protein	0.0.2
RL2391	26.5343	6.78595e-07	7 d AR 7 d PI vs G/A Rlv3841		conserved hypothetical protein	0.0.2
RL2391	20.6905	0.000534059	7 d PR 7 d PI vs G/A Rlv3841		conserved hypothetical protein	0.0.2
RL2391	25.164	0.0047068	7 d SBR 7 d PI vs G/A Rlv3841		conserved hypothetical protein	0.0.2
RL2408	4.78191	0.00664802	7 d AR 7 d PI vs G/A Rlv3841		conserved hypothetical exported protein	0.0.2
RL2408	7.0205	0.02701	7 d SBR 7 d PI vs G/A Rlv3841		conserved hypothetical exported protein	0.0.2
RL2416	4.06379	0.0341661	7 d AR 7 d PI vs G/A Rlv3841		conserved hypothetical protein	0.0.2
RL2416	4.5793	0.00665306	7 d PR 7 d PI vs G/A Rlv3841		conserved hypothetical protein	0.0.2
RL2418	13.2315	0.0244845	7 d AR 7 d PI vs G/A Rlv3841		putative solute-binding component of ABC transporter	1.5.0
RL2418	8.40007	0.00397125	7 d SBR 7 d PI vs G/A Rlv3841		putative solute-binding component of ABC transporter	1.5.0
RL2430	7.49519	0.0232981	7 d AR 7 d PI vs G/A Rlv3841		conserved hypothetical protein	0.0.2
RL2430	6.88476	0.00417736	7 d PR 7 d PI vs G/A Rlv3841		conserved hypothetical protein	0.0.2
RL2430	10.5759	0.0428807	7 d SBR 7 d PI vs G/A Rlv3841		conserved hypothetical protein	0.0.2
RL2431	4.33255	0.0209888	7 d AR 7 d PI vs G/A Rlv3841		conserved hypothetical exported protein	0.0.2
RL2431	5.59868	0.0250449	7 d PR 7 d PI vs G/A Rlv3841		conserved hypothetical exported protein	0.0.2
RL2431	6.13204	0.0403778	7 d SBR 7 d PI vs G/A Rlv3841		conserved hypothetical exported protein	0.0.2
RL2433	4.42358	0.0281383	7 d AR 7 d PI vs G/A Rlv3841	copC	putative copper oxidase	1.4.2
RL2433	5.73222	0.0158718	7 d SBR 7 d PI vs G/A Rlv3841	copC	putative copper oxidase	1.4.2
RL2440	3.13615	0.0451132	7 d AR 7 d PI vs G/A Rlv3841		putative peroxiredoxin	3.5.3
RL2469	53.0012	0.000296781	7 d AR 7 d PI vs G/A Rlv3841			7.2.1
RL2469	58.5926	0.00414131	7 d PR 7 d PI vs G/A Rlv3841			7.2.1
RL2469	23.2083	0.0488163	7 d SBR 7 d PI vs G/A Rlv3841			7.2.1
RL2479	6.44245	0.042334	7 d AR 7 d PI vs G/A Rlv3841		hypothetical protein	0.0.0
RL2479	5.49112	0.0100112	7 d PR 7 d PI vs G/A Rlv3841		hypothetical protein	0.0.0
RL2479	5.89669	0.010329	7 d SBR 7 d PI vs G/A Rlv3841		hypothetical protein	0.0.0
RL2482	13.0487	0.00239968	7 d AR 7 d PI vs G/A Rlv3841		conserved hypothetical exported protein	0.0.1
RL2482	7.94609	0.00328966	7 d PR 7 d PI vs G/A Rlv3841		conserved hypothetical exported protein	0.0.1
RL2482	14.6577	0.0181483	7 d SBR 7 d PI vs G/A Rlv3841		conserved hypothetical exported protein	0.0.1
RL2488	5.09671	0.00632819	7 d PR 7 d PI vs G/A Rlv3841		conserved hypothetical protein	0.0.2
RL2514	3.17958	0.00617536	7 d PR 7 d PI vs G/A Rlv3841		conserved hypothetical protein	0.0.2
RL2553	6.76073	0.0157686	7 d AR 7 d PI vs G/A Rlv3841		conserved hypothetical protein	0.0.1
RL2553	8.51569	0.0131387	7 d PR 7 d PI vs G/A Rlv3841		conserved hypothetical protein	0.0.1
RL2553	6.7844	0.0351977	7 d SBR 7 d PI vs G/A Rlv3841		conserved hypothetical protein	0.0.1
RL2554	13.2851	0.00719914	7 d AR 7 d PI vs G/A Rlv3841		hypothetical exported protein	0.0.0
RL2554	87.2443	5.69531e-05	7 d PR 7 d PI vs G/A Rlv3841		hypothetical exported protein	0.0.0
RL2554	16.9001	0.0353442	7 d SBR 7 d PI vs G/A Rlv3841		hypothetical exported protein	0.0.0
RL2561	5.1487	8.75086e-06	7 d AR 7 d PI vs G/A Rlv3841		putative transmembrane efflux/ MDR protein	1.5.0
RL2561	4.24106	0.0130982	7 d SBR 7 d PI vs G/A Rlv3841		putative transmembrane efflux/ MDR protein	1.5.0
RL2576	3.00903	0.0198356	7 d SBR 7 d PI vs G/A Rlv3841	sufA	putative HesB nitrogen fixation family protein	3.3.22
RL2602	3.1219	0.00980351	7 d PR 7 d PI vs G/A Rlv3841		putative transmembrane protein	4.1.1
RL2603	50.7065	0.000991507	7 d AR 7 d PI vs G/A Rlv3841		putative transmembrane protein	4.1.1
RL2603	15.3601	0.00307731	7 d PR 7 d PI vs G/A Rlv3841		putative transmembrane protein	4.1.1
RL2603	46.4437	0.0105617	7 d SBR 7 d PI vs G/A Rlv3841		putative transmembrane protein	4.1.1
RL2668	5.86861	0.0268982	7 d AR 7 d PI vs G/A Rlv3841		putative oxidoreductase	3.3.15
RL2668	3.22812	0.00642888	7 d PR 7 d PI vs G/A Rlv3841		putative oxidoreductase	3.3.15
RL2711	5.62277	0.00845758	7 d AR 7 d PI vs G/A Rlv3841	moaA2	putative molybdenum cofactor biosynthesis protein A	3.2.9
RL2711	5.78999	0.00270277	7 d PR 7 d PI vs G/A Rlv3841	moaA2	putative molybdenum cofactor biosynthesis protein A	3.2.9
RL2711	4.92621	0.0425001	7 d SBR 7 d PI vs G/A Rlv3841	moaA2	putative molybdenum cofactor biosynthesis protein A	3.2.9
RL2717	3.44875	9.3975e-05	7 d AR 7 d PI vs G/A Rlv3841	glpK3	putative glycerol kinase	3.3.8
RL2719	12.4599	0.00903661	7 d AR 7 d PI vs G/A Rlv3841		putative transketolase	3.5.3
RL2719	4.03803	0.00223943	7 d PR 7 d PI vs G/A Rlv3841		putative transketolase	3.5.3
RL2720	3.63705	0.0355934	7 d AR 7 d PI vs G/A Rlv3841		putative CUT2 ABC transport system permease protein	1.5.3
RL2756	7.78846	0.00759282	7 d AR 7 d PI vs G/A Rlv3841		putative aromatic amino acid biosynthesis protein	3.1.15
RL2756	7.27626	0.00136358	7 d SBR 7 d PI vs G/A Rlv3841		putative aromatic amino acid biosynthesis protein	3.1.15
RL2769	3.98213	0.0152552	7 d PR 7 d PI vs G/A Rlv3841	ssuD	putative alkanesulfonate monooxygenase	1.4.2
RL2800	10.3896	0.000374166	7 d PR 7 d PI vs G/A Rlv3841		conserved hypothetical protein	0.0.1
RL2808	3.58989	0.0193444	7 d AR 7 d PI vs G/A Rlv3841		putative transcriptional regulatory protein	6.0.0
RL2839	3.53576	0.034548	7 d AR 7 d PI vs G/A Rlv3841		putative LysR family transcriptional regulator	6.3.6
RL2856	12.4382	0.0156543	7 d AR 7 d PI vs G/A Rlv3841	argO	putative transmembrane lysine/arginine export protein	1.5.3
RL2861	10.4519	0.00438928	7 d AR 7 d PI vs G/A Rlv3841		conserved hypothetical protein	0.0.2
RL2861	4.40994	0.00686859	7 d PR 7 d PI vs G/A Rlv3841		conserved hypothetical protein	0.0.2
RL2863	6.66351	0.00686163	7 d AR 7 d PI vs G/A Rlv3841		conserved hypothetical protein	0.0.1
RL2865	37.8334	0.00419728	7 d AR 7 d PI vs G/A Rlv3841		conserved hypothetical protein	0.0.1
RL2865	8.34483	0.00863491	7 d PR 7 d PI vs G/A Rlv3841		conserved hypothetical protein	0.0.1
RL2865	33.3912	0.0368564	7 d SBR 7 d PI vs G/A Rlv3841		conserved hypothetical protein	0.0.1
RL2867	3.36665	0.0179306	7 d AR 7 d PI vs G/A Rlv3841		conserved hypothetical protein	0.0.1
RL2872	7.25385	0.000161344	7 d AR 7 d PI vs G/A Rlv3841		conserved hypothetical protein	0.0.1
RL2872	3.357	0.0285435	7 d PR 7 d PI vs G/A Rlv3841		conserved hypothetical protein	0.0.1
RL2872	12.8032	0.0169963	7 d SBR 7 d PI vs G/A Rlv3841		conserved hypothetical protein	0.0.1
RL2874	3.67006	0.0370219	7 d AR 7 d PI vs G/A Rlv3841		conserved hypothetical protein	0.0.1
RL2878	30.8152	0.0137888	7 d AR 7 d PI vs G/A Rlv3841		conserved hypothetical protein	0.0.2
RL2878	12.2521	0.0140754	7 d PR 7 d PI vs G/A Rlv3841		conserved hypothetical protein	0.0.2
RL2878	5.67802	0.00581744	7 d SBR 7 d PI vs G/A Rlv3841		conserved hypothetical protein	0.0.2
RL2895	5.0149	0.00736256	7 d AR 7 d PI vs G/A Rlv3841		putative solute-binding component of ABC transporter	1.5.0
RL2914	3.42831	0.0162195	7 d AR 7 d PI vs G/A Rlv3841		hypothetical exported protein	0.0.0
RL2946	3.07788	0.00982786	7 d AR 7 d PI vs G/A Rlv3841		putative two component response regulator transcriptional regulatory protein	6.1.2
RL2946	6.35627	0.0232198	7 d PR 7 d PI vs G/A Rlv3841		putative two component response regulator transcriptional regulatory protein	6.1.2
RL2949	4.835	0.0148818	7 d AR 7 d PI vs G/A Rlv3841		putative repetitive exported protein	0.0.2
RL2949	3.24437	0.00945596	7 d PR 7 d PI vs G/A Rlv3841		putative repetitive exported protein	0.0.2
RL2949	3.2324	0.0074714	7 d SBR 7 d PI vs G/A Rlv3841		putative repetitive exported protein	0.0.2
RL2950	5.90958	0.0224475	7 d AR 7 d PI vs G/A Rlv3841		conserved hypothetical exported protein	0.0.2
RL2969	5.62605	0.000822778	7 d AR 7 d PI vs G/A Rlv3841		putative transmembrane protein	4.1.1
RL2969	10.7689	0.00380501	7 d PR 7 d PI vs G/A Rlv3841		putative transmembrane protein	4.1.1
RL2969	6.96944	0.0447353	7 d SBR 7 d PI vs G/A Rlv3841		putative transmembrane protein	4.1.1
RL2996	3.19758	0.00593267	7 d SBR 7 d PI vs G/A Rlv3841		conserved hypothetical protein	0.0.1
RL3016	133.704	0.000700303	7 d AR 7 d PI vs G/A Rlv3841	pcaH2	protocatechuate 3,4-dioxygenase beta chain (3,4-pcd)	1.4.2
RL3016	284.447	0.000113272	7 d PR 7 d PI vs G/A Rlv3841	pcaH2	protocatechuate 3,4-dioxygenase beta chain (3,4-pcd)	1.4.2
RL3016	25.167	0.0237805	7 d SBR 7 d PI vs G/A Rlv3841	pcaH2	protocatechuate 3,4-dioxygenase beta chain (3,4-pcd)	1.4.2
RL3019	4.22162	0.0103027	7 d PR 7 d PI vs G/A Rlv3841		conserved hypothetical exported protein	0.0.2
RL3019	6.18104	0.0385763	7 d SBR 7 d PI vs G/A Rlv3841		conserved hypothetical exported protein	0.0.2
RL3022	3.93233	0.00173674	7 d PR 7 d PI vs G/A Rlv3841		putative nodulation protein	3.3.22
RL3022	6.46218	0.0370701	7 d SBR 7 d PI vs G/A Rlv3841		putative nodulation protein	3.3.22
RL3023	5.48662	0.00455835	7 d PR 7 d PI vs G/A Rlv3841		putative polysaccharidase	2.1.3
RL3040	5.55516	0.0174474	7 d AR 7 d PI vs G/A Rlv3841		putative substrate-binding periplasmic protein	1.5.0
RL3041	12.2804	0.0258717	7 d AR 7 d PI vs G/A Rlv3841		putative transmembrane protein	4.1.1
RL3041	4.41459	0.00135364	7 d PR 7 d PI vs G/A Rlv3841		putative transmembrane protein	4.1.1
RL3042	4.93034	0.0382794	7 d AR 7 d PI vs G/A Rlv3841	cyoC1	putative transmembrane cytochrome oxidase subunit	3.5.1
RL3042	3.0625	0.0179834	7 d PR 7 d PI vs G/A Rlv3841	cyoC1	putative transmembrane cytochrome oxidase subunit	3.5.1
RL3044	4.65098	0.0475153	7 d AR 7 d PI vs G/A Rlv3841	ctaD2	putative cytochrome c oxidase subunit I	3.5.1
RL3045	10.5285	0.00299766	7 d AR 7 d PI vs G/A Rlv3841	ctaC2	putative cytochrome c oxidase subunit II	3.5.1
RL3045	4.91707	0.00486553	7 d PR 7 d PI vs G/A Rlv3841	ctaC2	putative cytochrome c oxidase subunit II	3.5.1
RL3045	11.5209	0.026256	7 d SBR 7 d PI vs G/A Rlv3841	ctaC2	putative cytochrome c oxidase subunit II	3.5.1
RL3046	10.2403	0.00432675	7 d AR 7 d PI vs G/A Rlv3841		putative exported cytochrome c	3.5.3
RL3046	4.86074	0.00996264	7 d PR 7 d PI vs G/A Rlv3841		putative exported cytochrome c	3.5.3
RL3046	9.5186	0.0301038	7 d SBR 7 d PI vs G/A Rlv3841		putative exported cytochrome c	3.5.3
RL3058	3.26421	0.0343613	7 d AR 7 d PI vs G/A Rlv3841		putative cell envelope protein	4.1.0
RL3060	3.58683	0.0165	7 d AR 7 d PI vs G/A Rlv3841		conserved hypothetical protein	0.0.1
RL3065	5.40559	0.0269074	7 d AR 7 d PI vs G/A Rlv3841		conserved hypothetical exported protein	0.0.2
RL3065	10.72	0.00107963	7 d PR 7 d PI vs G/A Rlv3841		conserved hypothetical exported protein	0.0.2
RL3066	4.62152	0.0108428	7 d PR 7 d PI vs G/A Rlv3841		putative transmembrane protein	4.1.1
RL3072	15.6074	0.0251408	7 d AR 7 d PI vs G/A Rlv3841		conserved hypothetical protein	0.0.2
RL3072	16.4086	0.0123819	7 d PR 7 d PI vs G/A Rlv3841		conserved hypothetical protein	0.0.2
RL3072	7.42296	0.0357202	7 d SBR 7 d PI vs G/A Rlv3841		conserved hypothetical protein	0.0.2
RL3076	6.61404	0.0488321	7 d SBR 7 d PI vs G/A Rlv3841		conserved hypothetical protein	0.0.2
RL3096	4.96056	0.0466644	7 d AR 7 d PI vs G/A Rlv3841			7.2.1
RL3098	4.83696	0.00808251	7 d AR 7 d PI vs G/A Rlv3841		putative glycine-asparagine rich protein	0.0.2
RL3098	7.69491	0.0231233	7 d PR 7 d PI vs G/A Rlv3841		putative glycine-asparagine rich protein	0.0.2
RL3098	3.07033	0.00913888	7 d SBR 7 d PI vs G/A Rlv3841		putative glycine-asparagine rich protein	0.0.2
RL3130	10.1114	0.000384747	7 d AR 7 d PI vs G/A Rlv3841		putative phosphatase protein	3.3.13
RL3130	86.382	0.000307048	7 d PR 7 d PI vs G/A Rlv3841		putative phosphatase protein	3.3.13
RL3142	3.34594	0.0274156	7 d SBR 7 d PI vs G/A Rlv3841		putative transmembrane protein	4.1.1
RL3143	3.18885	0.0408817	7 d AR 7 d PI vs G/A Rlv3841		putative transmembrane transporter protein	1.5.0
RL3151	5.19862	0.0071875	7 d AR 7 d PI vs G/A Rlv3841		conserved hypothetical exported protein	0.0.2
RL3151	9.74313	0.00136596	7 d PR 7 d PI vs G/A Rlv3841		conserved hypothetical exported protein	0.0.2
RL3151	10.1083	0.000137462	7 d SBR 7 d PI vs G/A Rlv3841		conserved hypothetical exported protein	0.0.2
RL3154	23.7236	0.00232347	7 d AR 7 d PI vs G/A Rlv3841		conserved hypothetical protein	0.0.2
RL3154	13.0047	6.87648e-05	7 d PR 7 d PI vs G/A Rlv3841		conserved hypothetical protein	0.0.2
RL3154	14.6418	0.00882944	7 d SBR 7 d PI vs G/A Rlv3841		conserved hypothetical protein	0.0.2
RL3165	3.17925	1.79586e-05	7 d AR 7 d PI vs G/A Rlv3841		conserved hypothetical TPR repeat receptor protein	7.0.0
RL3172	8.6823	0.0107145	7 d AR 7 d PI vs G/A Rlv3841		hypothetical protein	0.0.0
RL3172	3.15676	0.0105613	7 d PR 7 d PI vs G/A Rlv3841		hypothetical protein	0.0.0
RL3172	8.14557	0.0294017	7 d SBR 7 d PI vs G/A Rlv3841		hypothetical protein	0.0.0
RL3186	48.6265	0.000795687	7 d AR 7 d PI vs G/A Rlv3841		putative transmembrane protein	4.1.1
RL3186	56.4988	0.000258482	7 d PR 7 d PI vs G/A Rlv3841		putative transmembrane protein	4.1.1
RL3186	44.2763	0.0212381	7 d SBR 7 d PI vs G/A Rlv3841		putative transmembrane protein	4.1.1
RL3216	3.52402	0.0177222	7 d AR 7 d PI vs G/A Rlv3841	asr	putative aspartate racemase	3.4.2
RL3221	5.90771	0.0361662	7 d AR 7 d PI vs G/A Rlv3841		conserved hypothetical protein	0.0.1
RL3221	4.70493	0.017766	7 d PR 7 d PI vs G/A Rlv3841		conserved hypothetical protein	0.0.1
RL3223	3.74349	0.0371041	7 d AR 7 d PI vs G/A Rlv3841		putative nodulation protein	3.3.22
RL3227	3.75308	8.41806e-07	7 d PR 7 d PI vs G/A Rlv3841		conserved hypothetical protein	0.0.1
RL3234	28.401	0.000804434	7 d AR 7 d PI vs G/A Rlv3841		putative lipoprotein	4.1.3
RL3234	45.6013	4.27266e-05	7 d PR 7 d PI vs G/A Rlv3841		putative lipoprotein	4.1.3
RL3234	28.5307	0.00589016	7 d SBR 7 d PI vs G/A Rlv3841		putative lipoprotein	4.1.3
RL3245	4.75416	0.029729	7 d AR 7 d PI vs G/A Rlv3841	ilvI	putative acetolactate synthase isozyme III large subunit	3.1.11
RL3272	11.8139	0.000374805	7 d AR 7 d PI vs G/A Rlv3841		conserved hypothetical protein	0.0.2
RL3272	3.64958	0.00424892	7 d PR 7 d PI vs G/A Rlv3841		conserved hypothetical protein	0.0.2
RL3272	6.04718	0.00687825	7 d SBR 7 d PI vs G/A Rlv3841		conserved hypothetical protein	0.0.2
RL3273	9.68688	0.00175847	7 d AR 7 d PI vs G/A Rlv3841		conserved hypothetical protein	0.0.2
RL3273	3.05467	0.00355106	7 d PR 7 d PI vs G/A Rlv3841		conserved hypothetical protein	0.0.2
RL3273	5.59294	0.0400509	7 d SBR 7 d PI vs G/A Rlv3841		conserved hypothetical protein	0.0.2
RL3274	15.5328	0.000891172	7 d AR 7 d PI vs G/A Rlv3841	prkA	putative PrkA protein kinase	3.3.15
RL3274	3.80494	0.0036824	7 d PR 7 d PI vs G/A Rlv3841	prkA	putative PrkA protein kinase	3.3.15
RL3345	4.46111	0.0405079	7 d PR 7 d PI vs G/A Rlv3841		putative aldehyde dehydrogenase	3.3.15
RL3366	17.5443	0.0142744	7 d PR 7 d PI vs G/A Rlv3841		putative flavoprotein	3.5.3
RL3374	4.41571	0.000782109	7 d AR 7 d PI vs G/A Rlv3841		conserved hypothetical protein	0.0.2
RL3375	4.84874	0.0094241	7 d PR 7 d PI vs G/A Rlv3841		conserved hypothetical protein	0.0.2
RL3378	5.14347	0.000916758	7 d AR 7 d PI vs G/A Rlv3841	cinI	putative autoinducer synthesis protein	1.6.1
RL3378	3.97031	0.0312791	7 d SBR 7 d PI vs G/A Rlv3841	cinI	putative autoinducer synthesis protein	1.6.1
RL3384	22.1915	2.97397e-05	7 d AR 7 d PI vs G/A Rlv3841		conserved hypothetical exported protein	0.0.2
RL3384	32.5982	1.31377e-05	7 d PR 7 d PI vs G/A Rlv3841		conserved hypothetical exported protein	0.0.2
RL3384	17.5586	0.00921033	7 d SBR 7 d PI vs G/A Rlv3841		conserved hypothetical exported protein	0.0.2
RL3393	3.62738	0.000174191	7 d AR 7 d PI vs G/A Rlv3841		conserved hypothetical protein	0.0.1
RL3393	4.71978	0.00826152	7 d SBR 7 d PI vs G/A Rlv3841		conserved hypothetical protein	0.0.1
RL3401	4.45566	0.0101128	7 d AR 7 d PI vs G/A Rlv3841		conserved hypothetical protein	0.0.1
RL3424	137.685	0.0139386	7 d AR 7 d PI vs G/A Rlv3841	dctA	putative C4-dicarboxylate transport protein	1.5.3
RL3424	30.9063	0.00444628	7 d PR 7 d PI vs G/A Rlv3841	dctA	putative C4-dicarboxylate transport protein	1.5.3
RL3424	21.1748	0.0482164	7 d SBR 7 d PI vs G/A Rlv3841	dctA	putative C4-dicarboxylate transport protein	1.5.3
RL3437	8.91567	0.0389766	7 d AR 7 d PI vs G/A Rlv3841		conserved hypothetical protein	0.0.2
RL3437	3.9817	0.00924655	7 d PR 7 d PI vs G/A Rlv3841		conserved hypothetical protein	0.0.2
RL3437	14.5681	0.0123525	7 d SBR 7 d PI vs G/A Rlv3841		conserved hypothetical protein	0.0.2
RL3444	6.89819	0.0275462	7 d AR 7 d PI vs G/A Rlv3841		putative transmembrane protein	4.1.1
RL3444	3.18415	0.0133966	7 d PR 7 d PI vs G/A Rlv3841		putative transmembrane protein	4.1.1
RL3449	4.07547	0.00143009	7 d AR 7 d PI vs G/A Rlv3841	cspA4	putative cold shock protein	1.6.1
RL3449	5.29738	0.000634011	7 d SBR 7 d PI vs G/A Rlv3841	cspA4	putative cold shock protein	1.6.1
RL3450	4.75928	0.000267176	7 d AR 7 d PI vs G/A Rlv3841		putative transmembrane protein	4.1.1
RL3450	5.02407	0.000901506	7 d PR 7 d PI vs G/A Rlv3841		putative transmembrane protein	4.1.1
RL3450	5.19369	0.0112004	7 d SBR 7 d PI vs G/A Rlv3841		putative transmembrane protein	4.1.1
RL3451	3.70125	0.00346145	7 d PR 7 d PI vs G/A Rlv3841		putative short-chain dehydrogenase/reductase	3.3.15
RL3456	94.4137	0.000930353	7 d AR 7 d PI vs G/A Rlv3841		putative transmembrane protein	4.1.1
RL3456	56.769	0.000432548	7 d PR 7 d PI vs G/A Rlv3841		putative transmembrane protein	4.1.1
RL3456	84.6042	0.0148744	7 d SBR 7 d PI vs G/A Rlv3841		putative transmembrane protein	4.1.1
RL3457	5.70371	0.0102676	7 d AR 7 d PI vs G/A Rlv3841		conserved hypothetical protein	0.0.1
RL3457	9.51938	0.016687	7 d PR 7 d PI vs G/A Rlv3841		conserved hypothetical protein	0.0.1
RL3489	4.06478	0.000784842	7 d AR 7 d PI vs G/A Rlv3841		conserved hypothetical protein	0.0.2
RL3489	10.0631	0.00622754	7 d PR 7 d PI vs G/A Rlv3841		conserved hypothetical protein	0.0.2
RL3489	5.71473	5.1873e-05	7 d SBR 7 d PI vs G/A Rlv3841		conserved hypothetical protein	0.0.2
RL3495	11.8799	0.000399375	7 d AR 7 d PI vs G/A Rlv3841		conserved hypothetical protein	0.0.2
RL3495	24.4308	4.48131e-05	7 d PR 7 d PI vs G/A Rlv3841		conserved hypothetical protein	0.0.2
RL3495	32.3971	0.00807046	7 d SBR 7 d PI vs G/A Rlv3841		conserved hypothetical protein	0.0.2
RL3497	6.38506	0.00880604	7 d PR 7 d PI vs G/A Rlv3841		putative NUDIX/MutT family protein	7.0.0
RL3508	4.07707	0.00976339	7 d SBR 7 d PI vs G/A Rlv3841		conserved hypothetical exported protein	0.0.1
RL3539	4.13633	0.0384531	7 d AR 7 d PI vs G/A Rlv3841		putative sensory box HD domain protein	6.0.0
RL3592	8.34891	0.00950824	7 d PR 7 d PI vs G/A Rlv3841		conserved hypothetical exported protein	0.0.2
RL3639	5.1007	0.0159216	7 d AR 7 d PI vs G/A Rlv3841		putative transcriptional regulator	6.0.0
RL3639	3.56238	0.0354065	7 d SBR 7 d PI vs G/A Rlv3841		putative transcriptional regulator	6.0.0
RL3666	14.0123	0.0198549	7 d AR 7 d PI vs G/A Rlv3841		conserved hypothetical protein	0.0.1
RL3666	3.43957	0.0373135	7 d PR 7 d PI vs G/A Rlv3841		conserved hypothetical protein	0.0.1
RL3670	3.82039	0.0200887	7 d SBR 7 d PI vs G/A Rlv3841		conserved hypothetical protein	0.0.2
RL3678	7.58233	1.32356e-05	7 d AR 7 d PI vs G/A Rlv3841		hypothetical protein	0.0.0
RL3678	3.01677	0.000414746	7 d PR 7 d PI vs G/A Rlv3841		hypothetical protein	0.0.0
RL3684	6.22324	0.0245816	7 d PR 7 d PI vs G/A Rlv3841		putative transmembrane protein	4.1.1
RL3684	3.78456	0.000589056	7 d SBR 7 d PI vs G/A Rlv3841		putative transmembrane protein	4.1.1
RL3701	4.44726	0.0263553	7 d AR 7 d PI vs G/A Rlv3841		putative transmembrane protein	4.1.1
RL3701	6.90915	0.0173429	7 d PR 7 d PI vs G/A Rlv3841		putative transmembrane protein	4.1.1
RL3701	7.63976	0.027839	7 d SBR 7 d PI vs G/A Rlv3841		putative transmembrane protein	4.1.1
RL3721	8.7345	0.0123863	7 d PR 7 d PI vs G/A Rlv3841		putative transmembrane component of ABC transporter	1.5.0
RL3751	6.05228	0.000396957	7 d AR 7 d PI vs G/A Rlv3841	pssB	putative inositol monophosphatase involved in exopolysaccharide production	4.1.4
RL3751	3.84545	0.00382518	7 d PR 7 d PI vs G/A Rlv3841	pssB	putative inositol monophosphatase involved in exopolysaccharide production	4.1.4
RL3751	7.69421	0.000495621	7 d SBR 7 d PI vs G/A Rlv3841	pssB	putative inositol monophosphatase involved in exopolysaccharide production	4.1.4
RL3754	3.19514	0.0276315	7 d SBR 7 d PI vs G/A Rlv3841		conserved hypothetical protein	0.0.1
RL3805	4.01231	0.0143614	7 d PR 7 d PI vs G/A Rlv3841		putative transmembrane component of ABC transporter protein	1.5.0
RL3840	4.80871	0.0257475	7 d AR 7 d PI vs G/A Rlv3841		putative substrate-binding protein component of ABC transporter	1.5.0
RL3840	5.04082	0.0282789	7 d SBR 7 d PI vs G/A Rlv3841		putative substrate-binding protein component of ABC transporter	1.5.0
RL3841	3.03004	3.74946e-05	7 d AR 7 d PI vs G/A Rlv3841		putative UDP-glucose 4-epimerase	3.3.7
RL3841	3.59758	0.043492	7 d SBR 7 d PI vs G/A Rlv3841		putative UDP-glucose 4-epimerase	3.3.7
RL3860	25.5509	7.16299e-06	7 d PR 7 d PI vs G/A Rlv3841		putative transmembrane component of ABC transporter	1.5.0
RL3862	5.11288	1.62007e-05	7 d AR 7 d PI vs G/A Rlv3841		putative solute-binding component of ABC transporter	1.5.0
RL3867	5.58024	0.0175859	7 d PR 7 d PI vs G/A Rlv3841		conserved hypothetical protein	0.0.1
RL3868	3.05726	0.0166578	7 d AR 7 d PI vs G/A Rlv3841		conserved hypothetical protein	0.0.1
RL3868	3.96128	0.0193822	7 d PR 7 d PI vs G/A Rlv3841		conserved hypothetical protein	0.0.1
RL3911	3.68545	0.00442288	7 d AR 7 d PI vs G/A Rlv3841	rapB	putative Rhizobium adhering protein	1.6.1
RL3957	6.09231	0.000302723	7 d SBR 7 d PI vs G/A Rlv3841		putative tRNA (5-methylaminomethyl-2-thiouridylate)-methyltransferase	2.2.10
RL3959	5.36777	0.00866605	7 d AR 7 d PI vs G/A Rlv3841		conserved hypothetical protein	0.0.1
RL3959	5.56322	0.00583091	7 d PR 7 d PI vs G/A Rlv3841		conserved hypothetical protein	0.0.1
RL3959	11.3872	0.00777457	7 d SBR 7 d PI vs G/A Rlv3841		conserved hypothetical protein	0.0.1
RL3981	4.40976	0.0300704	7 d AR 7 d PI vs G/A Rlv3841		conserved hypothetical exported protein	0.0.2
RL3982	15.5311	0.0153908	7 d AR 7 d PI vs G/A Rlv3841		conserved hypothetical protein	0.0.2
RL3982	27.33	0.00396487	7 d PR 7 d PI vs G/A Rlv3841		conserved hypothetical protein	0.0.2
RL3982	15.1833	0.0418508	7 d SBR 7 d PI vs G/A Rlv3841		conserved hypothetical protein	0.0.2
RL4012	3.03885	6.85308e-07	7 d AR 7 d PI vs G/A Rlv3841		putative fructose-bisphosphate aldolase	3.5.5
RL4015	3.0641	0.044869	7 d SBR 7 d PI vs G/A Rlv3841		conserved hypothetical protein	0.0.1
RL4046	3.49375	0.000664213	7 d AR 7 d PI vs G/A Rlv3841		conserved hypothetical exported TPR repeat protein	0.0.1
RL4046	4.19057	0.00306479	7 d SBR 7 d PI vs G/A Rlv3841		conserved hypothetical exported TPR repeat protein	0.0.1
RL4047	4.1679	0.0153732	7 d AR 7 d PI vs G/A Rlv3841		putative esterase/hydrolase	3.3.15
RL4047	3.61655	0.0256655	7 d SBR 7 d PI vs G/A Rlv3841		putative esterase/hydrolase	3.3.15
RL4062	3.16428	0.0145549	7 d PR 7 d PI vs G/A Rlv3841		putative amidohydrolase	7.0.0
RL4089	5.68269	0.0123965	7 d AR 7 d PI vs G/A Rlv3841	ibpA	putative heat shock protein A hspA	1.6.1
RL4092	3.02669	0.0202859	7 d AR 7 d PI vs G/A Rlv3841		putative N-formylglutamate deformylase	7.0.0
RL4098	4.33125	0.00403962	7 d AR 7 d PI vs G/A Rlv3841		hypothetical protein	0.0.0
RL4098	6.02592	0.00286984	7 d PR 7 d PI vs G/A Rlv3841		hypothetical protein	0.0.0
RL4098	6.91872	3.01593e-07	7 d SBR 7 d PI vs G/A Rlv3841		hypothetical protein	0.0.0
RL4099	3.84012	0.00149481	7 d AR 7 d PI vs G/A Rlv3841		hypothetical protein	0.0.0
RL4099	6.55984	0.00276907	7 d PR 7 d PI vs G/A Rlv3841		hypothetical protein	0.0.0
RL4099	6.3342	2.71105e-08	7 d SBR 7 d PI vs G/A Rlv3841		hypothetical protein	0.0.0
RL4112	3.47196	0.00817754	7 d AR 7 d PI vs G/A Rlv3841		conserved hypothetical protein	0.0.2
RL4133	3.00963	0.035011	7 d PR 7 d PI vs G/A Rlv3841		conserved hypothetical exported protein	0.0.1
RL4163	4.4253	0.00939286	7 d AR 7 d PI vs G/A Rlv3841		conserved hypothetical protein	0.0.1
RL4163	3.1135	0.0013625	7 d SBR 7 d PI vs G/A Rlv3841		conserved hypothetical protein	0.0.1
RL4172	4.2339	7.03158e-05	7 d AR 7 d PI vs G/A Rlv3841		putative solute-binding component of ABC transporter	1.5.0
RL4172	3.05324	0.0465118	7 d SBR 7 d PI vs G/A Rlv3841		putative solute-binding component of ABC transporter	1.5.0
RL4186	4.37189	0.0123461	7 d PR 7 d PI vs G/A Rlv3841		putative oxidoreductase	3.3.15
RL4195	3.71862	0.0240464	7 d SBR 7 d PI vs G/A Rlv3841		putative transmembrane protein	4.1.1
RL4205	5.54459	0.0285133	7 d AR 7 d PI vs G/A Rlv3841		putative DNA repair methyltransferase	2.2.3
RL4206	3.94468	0.0479243	7 d AR 7 d PI vs G/A Rlv3841		putative transmembrane protein	4.1.1
RL4211	51.5872	0.00461179	7 d AR 7 d PI vs G/A Rlv3841		putative transcriptional regulator	6.0.0
RL4211	10.4669	0.00168122	7 d PR 7 d PI vs G/A Rlv3841		putative transcriptional regulator	6.0.0
RL4211	35.5906	0.0264245	7 d SBR 7 d PI vs G/A Rlv3841		putative transcriptional regulator	6.0.0
RL4218	5.35649	0.0319094	7 d AR 7 d PI vs G/A Rlv3841	mtlE	putative mannitol-binding component of ABC transporter	1.5.3
RL4229	3.42685	0.0427059	7 d PR 7 d PI vs G/A Rlv3841		putative transmembrane component of ABC transporter	1.5.0
RL4244	9.65336	0.00179027	7 d PR 7 d PI vs G/A Rlv3841		putative transmembrane component of ABC transporter	1.5.0
RL4265	3.39976	0.0424223	7 d SBR 7 d PI vs G/A Rlv3841	msrB2	putative peptide methionine sulfoxide reductase	2.2.10
RL4267	56.908	0.0204646	7 d AR 7 d PI vs G/A Rlv3841	acoD	putative acetaldehyde dehydrogenase	3.3.4
RL4267	25.0214	0.00203936	7 d PR 7 d PI vs G/A Rlv3841	acoD	putative acetaldehyde dehydrogenase	3.3.4
RL4268	3.54476	0.0380663	7 d SBR 7 d PI vs G/A Rlv3841		conserved hypothetical protein	0.0.1
RL4274	3.49932	0.0350072	7 d AR 7 d PI vs G/A Rlv3841		putative HlyD family transmembrane efflux protein	1.5.0
RL4274	135.033	5.3963e-05	7 d PR 7 d PI vs G/A Rlv3841		putative HlyD family transmembrane efflux protein	1.5.0
RL4279	3.96879	0.0370907	7 d AR 7 d PI vs G/A Rlv3841	clpB	putative chaperone ClpB (heat-shock protein)	1.3.1
RL4279	3.62921	0.00767701	7 d PR 7 d PI vs G/A Rlv3841	clpB	putative chaperone ClpB (heat-shock protein)	1.3.1
RL4306	4.20072	0.034084	7 d AR 7 d PI vs G/A Rlv3841		hypothetical exported protein	0.0.0
RL4306	8.33947	0.0430058	7 d PR 7 d PI vs G/A Rlv3841		hypothetical exported protein	0.0.0
RL4393	14.008	0.00616598	7 d AR 7 d PI vs G/A Rlv3841	fdsG	putative NAD-dependent formate dehydrogenase gamma subunit	3.5.2
RL4393	5.70784	0.000121818	7 d PR 7 d PI vs G/A Rlv3841	fdsG	putative NAD-dependent formate dehydrogenase gamma subunit	3.5.2
RL4393	22.8356	0.0130998	7 d SBR 7 d PI vs G/A Rlv3841	fdsG	putative NAD-dependent formate dehydrogenase gamma subunit	3.5.2
RL4505	4.05678	0.0105415	7 d SBR 7 d PI vs G/A Rlv3841		putative acetyltransferase	7.0.0
RL4518	3.37545	0.0168721	7 d PR 7 d PI vs G/A Rlv3841		conserved hypothetical exported protein	0.0.2
RL4528	3.00123	0.00918533	7 d SBR 7 d PI vs G/A Rlv3841		putative 2'-5' RNA ligase	2.2.3
RL4532	6.84022	0.00125312	7 d AR 7 d PI vs G/A Rlv3841		putative transmembrane protein	4.1.1
RL4532	3.72641	0.000179797	7 d PR 7 d PI vs G/A Rlv3841		putative transmembrane protein	4.1.1
RL4532	3.45635	0.0022117	7 d SBR 7 d PI vs G/A Rlv3841		putative transmembrane protein	4.1.1
RL4535	6.48435	0.00141874	7 d AR 7 d PI vs G/A Rlv3841		conserved hypothetical exported protein	0.0.2
RL4535	6.34665	0.01033	7 d PR 7 d PI vs G/A Rlv3841		conserved hypothetical exported protein	0.0.2
RL4535	8.80844	0.00158475	7 d SBR 7 d PI vs G/A Rlv3841		conserved hypothetical exported protein	0.0.2
RL4562	7.54565	0.00157934	7 d PR 7 d PI vs G/A Rlv3841		conserved hypothetical exported protein	0.0.2
RL4564	4.60611	0.000957381	7 d SBR 7 d PI vs G/A Rlv3841	amtB	putative transmembrane ammonium transporter	1.5.2
RL4569	3.52399	0.015587	7 d AR 7 d PI vs G/A Rlv3841		conserved hypothetical protein	0.0.2
RL4587	4.10192	0.0479904	7 d AR 7 d PI vs G/A Rlv3841		conserved hypothetical protein	0.0.2
RL4601	7.05537	0.00149942	7 d PR 7 d PI vs G/A Rlv3841		conerved hypothetical protein	0.0.2
RL4619	3.34977	0.0177367	7 d AR 7 d PI vs G/A Rlv3841		putative transmembrane protein	4.1.1
RL4619	3.42439	0.0251639	7 d PR 7 d PI vs G/A Rlv3841		putative transmembrane protein	4.1.1
RL4640	5.2539	0.0020602	7 d AR 7 d PI vs G/A Rlv3841		putative Beta-(1-->2) glucan export ATP-binding component of ABC transporter	1.5.0
RL4640	5.14787	0.00482343	7 d PR 7 d PI vs G/A Rlv3841		putative Beta-(1-->2) glucan export ATP-binding component of ABC transporter	1.5.0
RL4640	5.06923	0.00837635	7 d SBR 7 d PI vs G/A Rlv3841		putative Beta-(1-->2) glucan export ATP-binding component of ABC transporter	1.5.0
RL4646	5.45375	0.012001	7 d AR 7 d PI vs G/A Rlv3841		hypothetical protein	0.0.0
RL4646	3.09856	0.00127021	7 d SBR 7 d PI vs G/A Rlv3841		hypothetical protein	0.0.0
RL4655	5.23361	0.0123794	7 d AR 7 d PI vs G/A Rlv3841	intA	putative rhizopine-binding ABC transporter protein	1.5.0
RL4689	4.05343	0.00914771	7 d AR 7 d PI vs G/A Rlv3841		conserved hypothetical protein	0.0.1
RL4689	3.45149	0.00197537	7 d PR 7 d PI vs G/A Rlv3841		conserved hypothetical protein	0.0.1
RL4689	8.34991	0.0113661	7 d SBR 7 d PI vs G/A Rlv3841		conserved hypothetical protein	0.0.1
RL4691	3.77624	0.0126477	7 d AR 7 d PI vs G/A Rlv3841		putative peptidase	7.0.0
RL4709	12.9341	0.0141382	7 d AR 7 d PI vs G/A Rlv3841		putative transmembrane MFS family permease protein	1.5.0
RL4709	4.1303	0.00958384	7 d PR 7 d PI vs G/A Rlv3841		putative transmembrane MFS family permease protein	1.5.0
RL4709	6.63376	0.00686054	7 d SBR 7 d PI vs G/A Rlv3841		putative transmembrane MFS family permease protein	1.5.0
RL4717	3.87854	1.65896e-06	7 d AR 7 d PI vs G/A Rlv3841		putative sensory box GGDEF transmembrane protein	6.0.0
PR, PR; AR, alfalfa rhizosphere; SBR, sugar beet rhizosphere;
G/A, glucose ammonia grown laboratorycells; PI, post inoculation
*The normalised expression ratio of experimental sample to control was
calculated by taking the natural log of the ratio for each replicate experiment,
averaging this for all replicates and then calculating the natural antilog.

## Sheet: DOWN pea, alf+SB rh v FL (184)
Table S2. vi) Genes down-regulated ≥3-fold, p≤0.05 in pea, alfalfa and sugar beet rhizospheres measured against free-living Rlv3841
Gene_ID	Norm*	P value	Microarray	Gene	Product	Riley code
pRL110546	0.164548	0.000163424	7 d PR 7 d PI vs G/A Rlv3841	minC	septum site-determining protein MinC	1.7.1
pRL120001	0.174433	0.00153661	7 d PR 7 d PI vs G/A Rlv3841	repAp12	putative replication protein A	1.2.1
pRL120461	0.293989	5.76308e-07	7 d PR 7 d PI vs G/A Rlv3841		putative capsule polysaccharide export protein	4.1.4
pRL70059	0.196503	0.00410589	7 d PR 7 d PI vs G/A Rlv3841			5.1.4
pRL70092	0.158769	0.00806787	7 d PR 7 d PI vs G/A Rlv3841	repAp7c	putative replication protein	5.1.3
pRL70115	0.176321	0.00740431	7 d PR 7 d PI vs G/A Rlv3841			7.2.1
pRL70122	0.161	0.00346066	7 d PR 7 d PI vs G/A Rlv3841		putative transposase related protein	5.1.4
pRL70165	0.11614	0.00458372	7 d PR 7 d PI vs G/A Rlv3841		putative transposase-related protein, pseudogene	7.2.1
pRL80079	0.174583	0.00353985	7 d PR 7 d PI vs G/A Rlv3841		putative transcriptional regulator	6.0.0
pRL80099	0.195691	0.0216331	7 d PR 7 d PI vs G/A Rlv3841		conserved hypothetical protein	0.0.2
pRL90001	0.206806	0.00723796	7 d PR 7 d PI vs G/A Rlv3841	repAp9	putative replication partitioning protein	2.2.3
pRL90053	0.268912	0.00109601	7 d PR 7 d PI vs G/A Rlv3841		putative O-antigen ligase	4.1.5
pRL90308	0.310625	0.0152072	7 d PR 7 d PI vs G/A Rlv3841		putative HTH transcriptional regulator	6.0.0
RL0055	0.197737	0.00160326	7 d PR 7 d PI vs G/A Rlv3841		conserved hypothetical protein	0.0.1
RL0128	0.226364	0.00268937	7 d PR 7 d PI vs G/A Rlv3841		conserved hypothetical protein	0.0.1
RL0179	0.271968	0.000699335	7 d PR 7 d PI vs G/A Rlv3841	gpmA	putative 2,3-bisphosphoglycerate-dependent phosphoglycerate mutase (Phosphoglyceromutase) (PG/AM) (BPG-dependent PG/AM) (dPGM)	3.5.5
RL0267	0.223119	5.77484e-05	7 d PR 7 d PI vs G/A Rlv3841	rpmI	putative 50S ribosomal protein L35	4.2.2
RL0268	0.307634	0.000491266	7 d PR 7 d PI vs G/A Rlv3841	rplT	putative 50S ribosomal protein L20	4.2.2
RL0548	0.311841	7.98697e-06	7 d PR 7 d PI vs G/A Rlv3841		conserved hypothetical protein	0.0.1
RL0616	0.26199	0.0037469	7 d PR 7 d PI vs G/A Rlv3841	infA	putative translation initiation factor	2.2.10
RL0684	0.317459	0.00294601	7 d PR 7 d PI vs G/A Rlv3841		putative transmembrane protein	4.1.1
RL0698	0.175767	0.00525032	7 d PR 7 d PI vs G/A Rlv3841		putative flagellin related gene	1.1.1
RL0700	0.178653	0.00683755	7 d PR 7 d PI vs G/A Rlv3841	fliG	putative flagellar motor switch protein	1.1.1
RL0703	0.172874	0.00848151	7 d PR 7 d PI vs G/A Rlv3841	motA	putative chemotaxis motility protein	1.1.1
RL0707	0.265779	0.0204749	7 d PR 7 d PI vs G/A Rlv3841	flgB	putative flagellar basal-body rod protein	1.1.1
RL0710	0.24037	0.00317379	7 d PR 7 d PI vs G/A Rlv3841	flgG		1.1.1
RL0717	0.220966	0.00912276	7 d PR 7 d PI vs G/A Rlv3841		putative conserved hypothetical TPR repeat protein	0.0.2
RL0719	0.207007	0.00721998	7 d PR 7 d PI vs G/A Rlv3841	flaB	putative flagellin B	1.1.1
RL0720	0.198209	0.0136092	7 d PR 7 d PI vs G/A Rlv3841	flaC	putative flagellin A	1.1.1
RL0757	0.295593	0.00891472	7 d PR 7 d PI vs G/A Rlv3841	mcpZ	putative methyl-accepting chemotaxis protein	1.1.1
RL0790	0.303509	0.00567956	7 d PR 7 d PI vs G/A Rlv3841		putative rhizobiocin	1.4.1
RL0794	0.140894	0.00386028	7 d PR 7 d PI vs G/A Rlv3841		putative lipopolysaccharide biosynthesis protein	2.2.5
RL0795	0.182586	0.00318542	7 d PR 7 d PI vs G/A Rlv3841		putative glucose-1-phosphate thymidylyltransferase	2.2.5
RL0797	0.130537	0.00368727	7 d PR 7 d PI vs G/A Rlv3841		putative transmembrane protein	4.1.1
RL0802	0.124313	0.00381988	7 d PR 7 d PI vs G/A Rlv3841		putative deoxygenase	3.3.15
RL0818	0.209713	0.0045694	7 d PR 7 d PI vs G/A Rlv3841		putative lipopolysaccharide synthesis protein	2.2.5
RL0822	0.127421	0.00321745	7 d PR 7 d PI vs G/A Rlv3841		putative DegT family aminotransferase	3.3.15
RL0823	0.132279	0.0029712	7 d PR 7 d PI vs G/A Rlv3841		putative hexapeptide repeat acetyltransferase	3.3.15
RL0825	0.132626	0.00153899	7 d PR 7 d PI vs G/A Rlv3841	gmd	putative GDP-mannose 4,6-dehydratase (GDP-d-mannose dehydratase)	4.1.4
RL0826	0.186877	0.00144785	7 d PR 7 d PI vs G/A Rlv3841	fcl	putative GDP-L-fucose synthetase	4.1.4
RL0868	0.225332	0.00283588	7 d PR 7 d PI vs G/A Rlv3841		lipid A oxidase	3.4.4
RL0883	0.298374	0.0206665	7 d PR 7 d PI vs G/A Rlv3841	groLch1	putative 60 kda chaperonin (protein cpn60)	1.3.1
RL0921	0.134335	0.000515458	7 d PR 7 d PI vs G/A Rlv3841		putative cationic transport protein	1.5.2
RL0925	0.0844996	0.0066296	7 d PR 7 d PI vs G/A Rlv3841	atpB	putative ATP synthase A chain	3.5.9
RL0926	0.142404	0.00206039	7 d PR 7 d PI vs G/A Rlv3841	atpE	putative ATP synthase subunit C	3.5.9
RL1021	0.229898	0.00104958	7 d PR 7 d PI vs G/A Rlv3841	ctaC1	putative cytochrome c oxidase polypeptide II precursor (cytochrome aa3 subunit 2)	3.5.1
RL1022	0.319764	0.00544556	7 d PR 7 d PI vs G/A Rlv3841	ctaD1	putative cytochrome c oxidase polypeptide I (cytochrome aa3 subunit 1)	3.5.1
RL1077	0.267371	0.00295494	7 d PR 7 d PI vs G/A Rlv3841		conserved hypothetical protein	0.0.1
RL1078	0.13923	0.00264023	7 d PR 7 d PI vs G/A Rlv3841	mutY	putative A/G-specific adenine glycosylase	2.2.3
RL1394	0.208886	0.015309	7 d PR 7 d PI vs G/A Rlv3841		conserved hypothetical protein	0.0.1
RL1458	0.166035	0.010248	7 d PR 7 d PI vs G/A Rlv3841		conserved hypothetical protein	0.0.2
RL1470	0.255489	0.0036612	7 d PR 7 d PI vs G/A Rlv3841		putative glycosyl transferase	4.1.4
RL1499	0.250451	0.00373305	7 d PR 7 d PI vs G/A Rlv3841	ropA2	putative outer membrane protein	4.1.3
RL1554	0.265761	0.00240355	7 d PR 7 d PI vs G/A Rlv3841	rpsR	putative 30S ribosomal protein S18	4.2.2
RL1555	0.146662	0.00175151	7 d PR 7 d PI vs G/A Rlv3841	rpsF	putative 30S ribosomal protein S6	4.2.2
RL1556	0.241103	0.018239	7 d PR 7 d PI vs G/A Rlv3841		putative aldo-keto reductase	3.3.15
RL1557	0.18088	0.00483278	7 d PR 7 d PI vs G/A Rlv3841	fabD	putative malonyl CoA-acyl carrier protein transacylase	3.6.0
RL1567	0.192914	0.004603	7 d PR 7 d PI vs G/A Rlv3841		putative outer membrane protein involved in envelope biosynthesis	4.1.3
RL1568	0.192187	0.00208843	7 d PR 7 d PI vs G/A Rlv3841		putative transmembrane protein	4.1.1
RL1605	0.194828	0.00516595	7 d PR 7 d PI vs G/A Rlv3841	aspS	putative aspartyl-tRNA synthetase	2.2.1
RL1627	0.320716	0.00381861	7 d PR 7 d PI vs G/A Rlv3841		conserved hypothetical protein	0.0.2
RL1643	0.240655	0.00166768	7 d PR 7 d PI vs G/A Rlv3841		putative two-component sensor histidine kinase	6.1.1
RL1672	0.188754	0.00367093	7 d PR 7 d PI vs G/A Rlv3841	rpsI	putative 30S ribosomal protein S9	4.2.2
RL1691	0.137339	0.00534432	7 d PR 7 d PI vs G/A Rlv3841	hupA1	putative DNA-binding protein HU	2.2.2
RL1709	0.281217	0.00174176	7 d PR 7 d PI vs G/A Rlv3841	nuoI	putative NADH-quinone oxidoreductase subunit I	3.5.1
RL1711	0.267483	0.0162268	7 d PR 7 d PI vs G/A Rlv3841	nuoK	putative transmembrane NADH-ubiquinone oxidoreductase subunit	3.5.1
RL1713	0.178113	0.00666686	7 d PR 7 d PI vs G/A Rlv3841	nuoM	putative NADH-ubiquinone oxidoreductase subunit M	3.5.1
RL1714	0.211292	0.000186475	7 d PR 7 d PI vs G/A Rlv3841	nuoN	putative NADH-quinone oxidoreductase chain N	3.5.1
RL1757	0.306004	0.00192246	7 d PR 7 d PI vs G/A Rlv3841	tufB1	putative elongation factor Tu (Ef-Tu)	2.2.10
RL1761	0.131601	0.00026742	7 d PR 7 d PI vs G/A Rlv3841	rplK	putative 50S ribosomal protein L11	4.2.2
RL1762	0.230818	0.000349921	7 d PR 7 d PI vs G/A Rlv3841	rplA	putative 50S ribosomal protein L1	4.2.2
RL1763	0.162085	0.000467641	7 d PR 7 d PI vs G/A Rlv3841		hypothetical protein	0.0.0
RL1765	0.171482	7.70487e-07	7 d PR 7 d PI vs G/A Rlv3841	rplL	putative 50S ribosomal protein L7/L12 (L8)	4.2.2
RL1766	0.206392	0.000593371	7 d PR 7 d PI vs G/A Rlv3841	rpoB	putative DNA-directed RNA polymerase beta chain	2.2.11
RL1769	0.170026	0.0021252	7 d PR 7 d PI vs G/A Rlv3841	rpsL	putative 30S ribosomal protein S12	4.2.2
RL1770	0.166268	0.00452394	7 d PR 7 d PI vs G/A Rlv3841	rpsG	putative 30S ribosomal protein S7	4.2.2
RL1772	0.276722	0.00464854	7 d PR 7 d PI vs G/A Rlv3841	tufB2	putative elongation factor Tu (EF-TU)	2.2.10
RL1774	0.161539	0.0053802	7 d PR 7 d PI vs G/A Rlv3841	rplC	putative 50S ribosomal protein L3	4.2.2
RL1775	0.183078	4.46343e-05	7 d PR 7 d PI vs G/A Rlv3841	rplD	putative 50S ribosomal protein L4	4.2.2
RL1776	0.14092	0.00305418	7 d PR 7 d PI vs G/A Rlv3841	rplW	putative 50S ribosomal protein L23	4.2.2
RL1777	0.241383	0.00272313	7 d PR 7 d PI vs G/A Rlv3841	rplB	putative 50S ribosomal protein L2	4.2.2
RL1778	0.145495	3.80194e-05	7 d PR 7 d PI vs G/A Rlv3841	rpsS	putative 30S ribosomal protein S19	4.2.2
RL1779	0.303144	0.00951829	7 d PR 7 d PI vs G/A Rlv3841	rplV	putative 50S ribosomal protein L22	4.2.2
RL1781	0.151288	0.00246633	7 d PR 7 d PI vs G/A Rlv3841	rplP	putative 50S ribosomal protein L16	4.2.2
RL1782	0.210392	0.00907946	7 d PR 7 d PI vs G/A Rlv3841	rpmC	putative 50S ribosomal protein L29	4.2.2
RL1785	0.172685	0.00254529	7 d PR 7 d PI vs G/A Rlv3841	rplX	putative 50S ribosomal protein L24	4.2.2
RL1788	0.169948	0.00135724	7 d PR 7 d PI vs G/A Rlv3841	rpsH	putative 30S ribosomal protein S8	4.2.2
RL1789	0.165931	0.000153717	7 d PR 7 d PI vs G/A Rlv3841	rplF	putative 50S ribosomal protein L6	4.2.2
RL1792	0.195106	0.00335184	7 d PR 7 d PI vs G/A Rlv3841	rpmD	putative 50S ribosomal protein L30	4.2.2
RL1794	0.216723	0.0135518	7 d PR 7 d PI vs G/A Rlv3841	secY	putative preprotein translocase SecY subunit	1.5.5
RL1795	0.305342	0.0116497	7 d PR 7 d PI vs G/A Rlv3841	adk1	putative adenylate kinase	3.5.9
RL1796	0.244082	0.00285846	7 d PR 7 d PI vs G/A Rlv3841	rpsM	putative 30S ribosomal protein S13 (BS14)	4.2.2
RL1798	0.156768	0.00128175	7 d PR 7 d PI vs G/A Rlv3841	rpoA	putative DNA-directed RNA polymerase alpha chain	2.2.11
RL1799	0.16545	0.00011749	7 d PR 7 d PI vs G/A Rlv3841	rplQ	putative 50S ribosomal protein L17	4.2.2
RL1943	0.204935	0.0176489	7 d PR 7 d PI vs G/A Rlv3841		conserved hypothetical protein	0.0.2
RL1945	0.298267	0.0375512	7 d PR 7 d PI vs G/A Rlv3841		putative vitamin B12-dependent ribonucleotide reductase	2.2.11
RL1948	0.19091	0.000117801	7 d PR 7 d PI vs G/A Rlv3841	gpt	putative xanthine-guanine phosphoribosyltransferase	3.3.17
RL2049	0.264835	1.97364e-06	7 d PR 7 d PI vs G/A Rlv3841	serS	putative seryl-tRNA synthetase	2.2.1
RL2066	0.26125	7.56719e-05	7 d PR 7 d PI vs G/A Rlv3841	sthA	putative soluble pyridine nucleotide transhydrogenase	3.2.11
RL2076	0.236713	0.00014981	7 d PR 7 d PI vs G/A Rlv3841	gatA	putative glutamyl-tRNA(Gln) amidotransferase subunit A	2.2.10
RL2082	0.148432	0.00250554	7 d PR 7 d PI vs G/A Rlv3841	gatB	putative aspartyl/glutamyl-tRNA(asn/gln) amidotransferase subunit B	2.2.10
RL2195	0.199128	0.00867442	7 d PR 7 d PI vs G/A Rlv3841		conserved hypothetical protein	0.0.2
RL2221	0.257254	0.00169927	7 d PR 7 d PI vs G/A Rlv3841	rpsB	putative 30S ribosomal protein S2	4.2.2
RL2222	0.233104	9.86439e-06	7 d PR 7 d PI vs G/A Rlv3841	tsf	putative elongation factor Ts (EF-TS)	2.2.10
RL2229	0.167277	0.000469938	7 d PR 7 d PI vs G/A Rlv3841	lpxD	putative lipid A biosynthesis UDP-3-O-[3-hydroxymyristoyl] glucosamine N-acyltransferase	3.6.0
RL2230	0.14667	0.000143104	7 d PR 7 d PI vs G/A Rlv3841	fabZ	putative lipid A biosynthesis (3R)-hydroxymyristoyl-[acyl carrier protein] dehydratase	3.2.1
RL2239	0.215092	0.000764668	7 d PR 7 d PI vs G/A Rlv3841	eno	putative enolase	3.5.5
RL2284	0.152232	0.00911028	7 d PR 7 d PI vs G/A Rlv3841	hfq	putative host factor protein	2.2.11
RL2405	0.174412	0.000146536	7 d PR 7 d PI vs G/A Rlv3841		putative peptidyl-prolyl cis-trans isomerase B (cyclophilin-related protein)	2.2.10
RL2541	0.171458	0.00472127	7 d PR 7 d PI vs G/A Rlv3841		putative penicillin-binding protein/D-alanyl-D-alanine carboxypeptidase	4.1.2
RL2542	0.273613	0.00086656	7 d PR 7 d PI vs G/A Rlv3841		conserved hypothetical protein	0.0.2
RL2549	0.312655	2.49614e-08	7 d PR 7 d PI vs G/A Rlv3841		putative transmembrane protein	4.1.1
RL2584	0.215348	0.00149674	7 d PR 7 d PI vs G/A Rlv3841		conserved hypothetical protein	0.0.2
RL2598	0.194633	0.00289579	7 d PR 7 d PI vs G/A Rlv3841	rpe	putative ribulose-phosphate 3-epimerase	3.3.9
RL2621	0.185732	4.74017e-08	7 d PR 7 d PI vs G/A Rlv3841		putative inositol-1-monophosphatase	3.6.1
RL2624	0.135978	0.000629693	7 d PR 7 d PI vs G/A Rlv3841	rpsD	putative 30S ribosomal protein S4	4.2.2
RL2631	0.129261	0.0022082	7 d PR 7 d PI vs G/A Rlv3841	icd	putative isocitrate dehydrogenase [NADP]	3.5.8
RL2660	0.299221	0.00191166	7 d PR 7 d PI vs G/A Rlv3841		putative ATP-binding component of ABC transporter Unclass	1.5.0
RL2776	0.223033	0.00115839	7 d PR 7 d PI vs G/A Rlv3841		putative AsnC family transcriptional regulator	6.3.1
RL2825	0.232092	0.00134317	7 d PR 7 d PI vs G/A Rlv3841		putative inosine-uridine preferring nucleoside hydrolase	3.3.17
RL2829	0.309027	0.0212336	7 d PR 7 d PI vs G/A Rlv3841	cobO	putative cob(I)yrinic acid a,c-diamide adenosyltransferase	3.2.3
RL2880	0.152129	0.00127585	7 d PR 7 d PI vs G/A Rlv3841		putative GGDEF domain and response regulator two component regulatory protein	6.1.2
RL2931	0.169475	0.00506536	7 d PR 7 d PI vs G/A Rlv3841	mcpN	putative methyl-accepting chemotaxis protein	1.1.1
RL2936	0.265296	0.00499193	7 d PR 7 d PI vs G/A Rlv3841		putative transmembrane protein	4.1.1
RL2937	0.0616632	0.0035836	7 d PR 7 d PI vs G/A Rlv3841		putative transmembrane protein	4.1.1
RL3070	0.171202	6.55053e-05	7 d PR 7 d PI vs G/A Rlv3841		putative transmembrane protein	4.1.1
RL3205	0.187849	0.000643204	7 d PR 7 d PI vs G/A Rlv3841	ilvC	putative ketol-acid reductoisomerase	3.1.12
RL3301	0.198647	0.00847099	7 d PR 7 d PI vs G/A Rlv3841	ddlB	putative D-alanine--D-alanine ligase B	4.1.2
RL3310	0.121611	0.00685848	7 d PR 7 d PI vs G/A Rlv3841	mraY	putative phospho-N-acetylmuramoyl-pentapeptide-transferase	4.1.2
RL3461	0.205987	0.00469047	7 d PR 7 d PI vs G/A Rlv3841		conserved hypothetical protein	0.0.1
RL3468	0.157928	0.00111977	7 d PR 7 d PI vs G/A Rlv3841	prs	putative ribose-phosphate pyrophosphokinase	3.3.17
RL3471	0.264843	0.00388893	7 d PR 7 d PI vs G/A Rlv3841		putative 50S ribosomal protein L25	4.2.2
RL3479	0.247937	0.000234904	7 d PR 7 d PI vs G/A Rlv3841		putative GTP-dependent nucleic acid-binding protein	1.5.5
RL3483	0.153672	0.00478365	7 d PR 7 d PI vs G/A Rlv3841	apt	putative adenine phosphoribosyltransferase	3.3.17
RL3485	0.166716	0.00341187	7 d PR 7 d PI vs G/A Rlv3841	petB	putative cytochrome b	3.5.3
RL3486	0.16983	0.000796776	7 d PR 7 d PI vs G/A Rlv3841	petA	putative ubiquinol-cytochrome c reductase iron-sulfur subunit	3.5.3
RL3494	0.217109	0.000594074	7 d PR 7 d PI vs G/A Rlv3841	hemF	putative coproporphyrinogen III oxidase,aerobic	3.2.6
RL3504	0.113313	0.00410151	7 d PR 7 d PI vs G/A Rlv3841		putative acetyltransferase	7.0.0
RL3623	0.294253	0.0234821	7 d PR 7 d PI vs G/A Rlv3841		conserved hypothetical exported protein	0.0.1
RL3624	0.0591815	0.00033676	7 d PR 7 d PI vs G/A Rlv3841		putative solute-binding component of ABC transporter CUT2 GLU2	1.5.0
RL3625	0.153694	0.00733313	7 d PR 7 d PI vs G/A Rlv3841		putative transmembrane component of ABC transporter CUT2 GLU2	1.5.0
RL3648	0.307146	0.000850205	7 d PR 7 d PI vs G/A Rlv3841	pssJ	putative galactosyl transferase	4.1.4
RL3652	0.167747	0.00401445	7 d PR 7 d PI vs G/A Rlv3841	pssF	putative glycosyl transferase	4.1.4
RL3664	0.11537	0.00128219	7 d PR 7 d PI vs G/A Rlv3841	pssN	putative capsule polysaccharide export protein	4.1.4
RL3676	0.223164	5.10264e-06	7 d PR 7 d PI vs G/A Rlv3841		putative transmembrane exo/endo phosphatase protein	4.1.1
RL3677	0.0827264	0.000401387	7 d PR 7 d PI vs G/A Rlv3841	lspL	putative UDP-glucuronate 5'-epimerase	4.1.4
RL3961	0.191879	0.0155853	7 d PR 7 d PI vs G/A Rlv3841	serC	putative phosphoserine aminotransferase	3.1.17
RL3962	0.295124	0.00572172	7 d PR 7 d PI vs G/A Rlv3841		putative heat resistant agglutinin 1	1.6.1
RL4011	0.130189	0.000477894	7 d PR 7 d PI vs G/A Rlv3841	pgk	putative phosphoglycerate kinase	3.5.1
RL4031	0.0968315	0.00717698	7 d PR 7 d PI vs G/A Rlv3841	mcrA	putative sensory transducer methyl-accepting chemotaxis protein	1.1.1
RL4032	0.221466	0.0065771	7 d PR 7 d PI vs G/A Rlv3841	mcrB	putative sensory transducer methyl-acccepting chemotaxis protein	1.1.1
RL4073	0.305497	0.0129331	7 d PR 7 d PI vs G/A Rlv3841	hss	putative homospermidine synthase	2.2.0
RL4094	0.286084	0.0161941	7 d PR 7 d PI vs G/A Rlv3841		hypothetical protein	0.0.0
RL4131	0.309218	0.000689694	7 d PR 7 d PI vs G/A Rlv3841		putative TPR repeat family protein	7.0.0
RL4248	0.103372	0.00193329	7 d PR 7 d PI vs G/A Rlv3841	lacZ	putative beta-galactosidase	3.3.7
RL4252	0.248605	0.00105422	7 d PR 7 d PI vs G/A Rlv3841		putative solute-binding component of ABC transporter CUT1 GLU1a	1.5.0
RL4259	0.255364	0.0110517	7 d PR 7 d PI vs G/A Rlv3841	nrdE	putative ribonucleoside-diphosphate reductase alpha subunit	2.2.3
RL4261	0.322789	0.00995157	7 d PR 7 d PI vs G/A Rlv3841	nrdH	putative glutaredoxin-like protein	3.5.3
RL4298	0.318225	0.0100089	7 d PR 7 d PI vs G/A Rlv3841	secA	putative preprotein translocase subunit	1.5.5
RL4349	0.278947	6.50442e-06	7 d PR 7 d PI vs G/A Rlv3841	cobS	putative aerobic cobaltochelatase	3.2.3
RL4405	0.20006	0.0191393	7 d PR 7 d PI vs G/A Rlv3841	atpC	putative ATP synthase epsilon chain	3.5.9
RL4407	0.144516	0.000173231	7 d PR 7 d PI vs G/A Rlv3841	atpD	putative ATP synthase beta chain	3.5.9
RL4408	0.214786	0.000715454	7 d PR 7 d PI vs G/A Rlv3841	atpG	putative ATP synthase gamma chain	3.5.9
RL4409	0.117919	0.00048942	7 d PR 7 d PI vs G/A Rlv3841	atpA	putative ATP synthase alpha chain	3.5.9
RL4410	0.158141	0.000368246	7 d PR 7 d PI vs G/A Rlv3841	atpH	putative ATP synthase delta chain	3.5.9
RL4488	0.319717	0.00940937	7 d PR 7 d PI vs G/A Rlv3841		conserved hypothetical protein	0.0.1
RL4504	0.121647	0.000223767	7 d PR 7 d PI vs G/A Rlv3841	ppa	putative inorganic pyrophosphatase	3.3.13
RL4533	0.264642	6.06518e-05	7 d PR 7 d PI vs G/A Rlv3841		putative acetyltransferase	3.3.15
RL4536	0.17115	0.0104445	7 d PR 7 d PI vs G/A Rlv3841	acnA	putative aconitate hydratase	3.5.8
RL4552	0.290558	0.0316764	7 d PR 7 d PI vs G/A Rlv3841		putative 50S ribosomal protein	4.2.2
RL4561	0.278216	0.000572961	7 d PR 7 d PI vs G/A Rlv3841	xthA	putative exodeoxyribonuclease III	2.1.1
RL4572	0.191086	6.74747e-07	7 d PR 7 d PI vs G/A Rlv3841		conserved hypothetical protein	0.0.2
RL4616	0.201137	0.000700574	7 d PR 7 d PI vs G/A Rlv3841	fdxA	putative ferredoxin II (FdII)	3.5.3
RL4624	0.239128	1.64249e-05	7 d PR 7 d PI vs G/A Rlv3841	rpmF	putative 50S ribosomal protein L32	4.2.2
RL4665	0.163782	0.00268606	7 d PR 7 d PI vs G/A Rlv3841		conserved hypothetical protein	0.0.2
RL4715	0.177262	7.5796e-05	7 d PR 7 d PI vs G/A Rlv3841	asd	putative aspartate-semialdehyde dehydrogenase	3.1.13
RL4718	0.230544	0.000623424	7 d PR 7 d PI vs G/A Rlv3841	cynT	putative carbonic anhydrase	3.3.22
RL4723	0.209416	0.000488699	7 d PR 7 d PI vs G/A Rlv3841		conserved hypothetical protein	0.0.1
RL4732	0.287857	0.00721569	7 d PR 7 d PI vs G/A Rlv3841	leuS	putative leucyl-tRNA synthetase	2.2.1
RL4740	0.265279	0.00712272	7 d PR 7 d PI vs G/A Rlv3841	rho	putative transcription termination factor rho	2.2.11
pRL100001	0.299895	0.000519295	7 d AR 7 d PI vs G/A Rlv3841	repAp10a	putative RepA replication protein	2.2.3
pRL100451	0.125973	0.00321607	7 d AR 7 d PI vs G/A Rlv3841	rapA2	putative autoaggregation protein	4.1.5
pRL110336	0.302233	0.000191227	7 d AR 7 d PI vs G/A Rlv3841		hypothetical protein	0.0.0
pRL110545	0.24363	0.0496273	7 d AR 7 d PI vs G/A Rlv3841	minD	putative septum site-determining protein MinD	1.7.1
pRL110546	0.147756	0.00202754	7 d AR 7 d PI vs G/A Rlv3841	minC	septum site-determining protein MinC	1.7.1
pRL120001	0.239916	0.0167806	7 d AR 7 d PI vs G/A Rlv3841	repAp12	putative replication protein A	1.2.1
pRL120461	0.165869	0.00178532	7 d AR 7 d PI vs G/A Rlv3841		putative capsule polysaccharide export protein	4.1.4
pRL70059	0.314981	0.0162015	7 d AR 7 d PI vs G/A Rlv3841			5.1.4
pRL70092	0.290751	0.0371026	7 d AR 7 d PI vs G/A Rlv3841	repAp7c	putative replication protein	5.1.3
pRL70115	0.182477	0.00364872	7 d AR 7 d PI vs G/A Rlv3841			7.2.1
pRL70122	0.244226	0.0015906	7 d AR 7 d PI vs G/A Rlv3841		putative transposase related protein	5.1.4
pRL70165	0.171071	0.0179635	7 d AR 7 d PI vs G/A Rlv3841		putative transposase-related protein, pseudogene	7.2.1
pRL80079	0.285874	0.024323	7 d AR 7 d PI vs G/A Rlv3841		putative transcriptional regulator	6.0.0
pRL80099	0.266116	0.0104181	7 d AR 7 d PI vs G/A Rlv3841		conserved hypothetical protein	0.0.2
pRL90001	0.276553	0.00845583	7 d AR 7 d PI vs G/A Rlv3841	repAp9	putative replication partitioning protein	2.2.3
pRL90053	0.248365	0.000557684	7 d AR 7 d PI vs G/A Rlv3841		putative O-antigen ligase	4.1.5
pRL90308	0.268697	0.0188157	7 d AR 7 d PI vs G/A Rlv3841		putative HTH transcriptional regulator	6.0.0
RL0055	0.148862	0.000360244	7 d AR 7 d PI vs G/A Rlv3841		conserved hypothetical protein	0.0.1
RL0128	0.216698	1.44634e-06	7 d AR 7 d PI vs G/A Rlv3841		conserved hypothetical protein	0.0.1
RL0179	0.206835	5.14944e-05	7 d AR 7 d PI vs G/A Rlv3841	gpmA	putative 2,3-bisphosphoglycerate-dependent phosphoglycerate mutase (Phosphoglyceromutase) (PG/AM) (BPG-dependent PG/AM) (dPGM)	3.5.5
RL0267	0.271498	0.00476991	7 d AR 7 d PI vs G/A Rlv3841	rpmI	putative 50S ribosomal protein L35	4.2.2
RL0268	0.258349	0.0353543	7 d AR 7 d PI vs G/A Rlv3841	rplT	putative 50S ribosomal protein L20	4.2.2
RL0548	0.246295	0.0037707	7 d AR 7 d PI vs G/A Rlv3841		conserved hypothetical protein	0.0.1
RL0616	0.272827	0.0198048	7 d AR 7 d PI vs G/A Rlv3841	infA	putative translation initiation factor	2.2.10
RL0684	0.3002	6.56451e-05	7 d AR 7 d PI vs G/A Rlv3841		putative transmembrane protein	4.1.1
RL0698	0.260494	0.0404138	7 d AR 7 d PI vs G/A Rlv3841		putative flagellin related gene	1.1.1
RL0700	0.237367	1.14398e-05	7 d AR 7 d PI vs G/A Rlv3841	fliG	putative flagellar motor switch protein	1.1.1
RL0703	0.264925	0.00792372	7 d AR 7 d PI vs G/A Rlv3841	motA	putative chemotaxis motility protein	1.1.1
RL0707	0.329627	0.0149552	7 d AR 7 d PI vs G/A Rlv3841	flgB	putative flagellar basal-body rod protein	1.1.1
RL0710	0.256242	0.00209963	7 d AR 7 d PI vs G/A Rlv3841	flgG		1.1.1
RL0717	0.166623	0.00368168	7 d AR 7 d PI vs G/A Rlv3841		putative conserved hypothetical TPR repeat protein	0.0.2
RL0719	0.275045	0.00451665	7 d AR 7 d PI vs G/A Rlv3841	flaB	putative flagellin B	1.1.1
RL0720	0.287619	0.0379511	7 d AR 7 d PI vs G/A Rlv3841	flaC	putative flagellin A	1.1.1
RL0757	0.24708	1.57489e-06	7 d AR 7 d PI vs G/A Rlv3841	mcpZ	putative methyl-accepting chemotaxis protein	1.1.1
RL0790	0.247651	0.00532425	7 d AR 7 d PI vs G/A Rlv3841		putative rhizobiocin	1.4.1
RL0794	0.324522	0.0417787	7 d AR 7 d PI vs G/A Rlv3841		putative lipopolysaccharide biosynthesis protein	2.2.5
RL0795	0.244715	0.00581648	7 d AR 7 d PI vs G/A Rlv3841		putative glucose-1-phosphate thymidylyltransferase	2.2.5
RL0797	0.21088	0.00150454	7 d AR 7 d PI vs G/A Rlv3841		putative transmembrane protein	4.1.1
RL0802	0.234644	0.0060279	7 d AR 7 d PI vs G/A Rlv3841		putative deoxygenase	3.3.15
RL0818	0.316123	0.0055671	7 d AR 7 d PI vs G/A Rlv3841		putative lipopolysaccharide synthesis protein	2.2.5
RL0822	0.148767	0.0103054	7 d AR 7 d PI vs G/A Rlv3841		putative DegT family aminotransferase	3.3.15
RL0823	0.242286	0.000208641	7 d AR 7 d PI vs G/A Rlv3841		putative hexapeptide repeat acetyltransferase	3.3.15
RL0825	0.196577	0.00394561	7 d AR 7 d PI vs G/A Rlv3841	gmd	putative GDP-mannose 4,6-dehydratase (GDP-d-mannose dehydratase)	4.1.4
RL0826	0.205183	0.00137916	7 d AR 7 d PI vs G/A Rlv3841	fcl	putative GDP-L-fucose synthetase	4.1.4
RL0868	0.214909	0.00140454	7 d AR 7 d PI vs G/A Rlv3841		lipid A oxidase	3.4.4
RL0883	0.169403	0.000962584	7 d AR 7 d PI vs G/A Rlv3841	groLch1	putative 60 kda chaperonin (protein cpn60)	1.3.1
RL0921	0.184656	0.000183949	7 d AR 7 d PI vs G/A Rlv3841		putative cationic transport protein	1.5.2
RL0925	0.206748	0.00271803	7 d AR 7 d PI vs G/A Rlv3841	atpB	putative ATP synthase A chain	3.5.9
RL0926	0.15985	0.00149197	7 d AR 7 d PI vs G/A Rlv3841	atpE	putative ATP synthase subunit C	3.5.9
RL1021	0.279409	0.00011326	7 d AR 7 d PI vs G/A Rlv3841	ctaC1	putative cytochrome c oxidase polypeptide II precursor (cytochrome aa3 subunit 2)	3.5.1
RL1022	0.328125	0.0309261	7 d AR 7 d PI vs G/A Rlv3841	ctaD1	putative cytochrome c oxidase polypeptide I (cytochrome aa3 subunit 1)	3.5.1
RL1077	0.312868	0.00152527	7 d AR 7 d PI vs G/A Rlv3841		conserved hypothetical protein	0.0.1
RL1078	0.204687	0.0328686	7 d AR 7 d PI vs G/A Rlv3841	mutY	putative A/G-specific adenine glycosylase	2.2.3
RL1394	0.291255	0.00944322	7 d AR 7 d PI vs G/A Rlv3841		conserved hypothetical protein	0.0.1
RL1458	0.191841	0.0178815	7 d AR 7 d PI vs G/A Rlv3841		conserved hypothetical protein	0.0.2
RL1470	0.281576	5.62951e-05	7 d AR 7 d PI vs G/A Rlv3841		putative glycosyl transferase	4.1.4
RL1499	0.203904	0.0172808	7 d AR 7 d PI vs G/A Rlv3841	ropA2	putative outer membrane protein	4.1.3
RL1554	0.204421	0.000267761	7 d AR 7 d PI vs G/A Rlv3841	rpsR	putative 30S ribosomal protein S18	4.2.2
RL1555	0.156557	0.00799967	7 d AR 7 d PI vs G/A Rlv3841	rpsF	putative 30S ribosomal protein S6	4.2.2
RL1556	0.205249	0.0012683	7 d AR 7 d PI vs G/A Rlv3841		putative aldo-keto reductase	3.3.15
RL1557	0.20268	0.000117438	7 d AR 7 d PI vs G/A Rlv3841	fabD	putative malonyl CoA-acyl carrier protein transacylase	3.6.0
RL1567	0.181516	0.00472478	7 d AR 7 d PI vs G/A Rlv3841		putative outer membrane protein involved in envelope biosynthesis	4.1.3
RL1568	0.177529	0.000419535	7 d AR 7 d PI vs G/A Rlv3841		putative transmembrane protein	4.1.1
RL1605	0.185809	0.00868018	7 d AR 7 d PI vs G/A Rlv3841	aspS	putative aspartyl-tRNA synthetase	2.2.1
RL1627	0.271607	0.000256746	7 d AR 7 d PI vs G/A Rlv3841		conserved hypothetical protein	0.0.2
RL1643	0.217149	0.0079681	7 d AR 7 d PI vs G/A Rlv3841		putative two-component sensor histidine kinase	6.1.1
RL1672	0.222537	1.3781e-06	7 d AR 7 d PI vs G/A Rlv3841	rpsI	putative 30S ribosomal protein S9	4.2.2
RL1691	0.200007	0.0252481	7 d AR 7 d PI vs G/A Rlv3841	hupA1	putative DNA-binding protein HU	2.2.2
RL1709	0.180384	0.00841811	7 d AR 7 d PI vs G/A Rlv3841	nuoI	putative NADH-quinone oxidoreductase subunit I	3.5.1
RL1711	0.202867	0.00222314	7 d AR 7 d PI vs G/A Rlv3841	nuoK	putative transmembrane NADH-ubiquinone oxidoreductase subunit	3.5.1
RL1713	0.21305	1.26391e-05	7 d AR 7 d PI vs G/A Rlv3841	nuoM	putative NADH-ubiquinone oxidoreductase subunit M	3.5.1
RL1714	0.215315	0.0025434	7 d AR 7 d PI vs G/A Rlv3841	nuoN	putative NADH-quinone oxidoreductase chain N	3.5.1
RL1757	0.249828	0.00247124	7 d AR 7 d PI vs G/A Rlv3841	tufB1	putative elongation factor Tu (Ef-Tu)	2.2.10
RL1761	0.147498	4.5291e-07	7 d AR 7 d PI vs G/A Rlv3841	rplK	putative 50S ribosomal protein L11	4.2.2
RL1762	0.152346	0.00151835	7 d AR 7 d PI vs G/A Rlv3841	rplA	putative 50S ribosomal protein L1	4.2.2
RL1763	0.135102	0.000203084	7 d AR 7 d PI vs G/A Rlv3841		hypothetical protein	0.0.0
RL1765	0.154491	0.00235044	7 d AR 7 d PI vs G/A Rlv3841	rplL	putative 50S ribosomal protein L7/L12 (L8)	4.2.2
RL1766	0.296656	0.0041641	7 d AR 7 d PI vs G/A Rlv3841	rpoB	putative DNA-directed RNA polymerase beta chain	2.2.11
RL1769	0.188962	0.00222548	7 d AR 7 d PI vs G/A Rlv3841	rpsL	putative 30S ribosomal protein S12	4.2.2
RL1770	0.228571	0.000193792	7 d AR 7 d PI vs G/A Rlv3841	rpsG	putative 30S ribosomal protein S7	4.2.2
RL1772	0.209796	0.0011148	7 d AR 7 d PI vs G/A Rlv3841	tufB2	putative elongation factor Tu (EF-TU)	2.2.10
RL1774	0.186581	2.72305e-05	7 d AR 7 d PI vs G/A Rlv3841	rplC	putative 50S ribosomal protein L3	4.2.2
RL1775	0.201151	3.94584e-05	7 d AR 7 d PI vs G/A Rlv3841	rplD	putative 50S ribosomal protein L4	4.2.2
RL1776	0.218384	9.34863e-05	7 d AR 7 d PI vs G/A Rlv3841	rplW	putative 50S ribosomal protein L23	4.2.2
RL1777	0.237801	0.0256183	7 d AR 7 d PI vs G/A Rlv3841	rplB	putative 50S ribosomal protein L2	4.2.2
RL1778	0.214024	0.00727168	7 d AR 7 d PI vs G/A Rlv3841	rpsS	putative 30S ribosomal protein S19	4.2.2
RL1779	0.250202	0.000209051	7 d AR 7 d PI vs G/A Rlv3841	rplV	putative 50S ribosomal protein L22	4.2.2
RL1781	0.176243	0.00105224	7 d AR 7 d PI vs G/A Rlv3841	rplP	putative 50S ribosomal protein L16	4.2.2
RL1782	0.239044	4.09434e-05	7 d AR 7 d PI vs G/A Rlv3841	rpmC	putative 50S ribosomal protein L29	4.2.2
RL1785	0.229848	0.0129885	7 d AR 7 d PI vs G/A Rlv3841	rplX	putative 50S ribosomal protein L24	4.2.2
RL1788	0.288202	1.66224e-05	7 d AR 7 d PI vs G/A Rlv3841	rpsH	putative 30S ribosomal protein S8	4.2.2
RL1789	0.231084	1.17999e-05	7 d AR 7 d PI vs G/A Rlv3841	rplF	putative 50S ribosomal protein L6	4.2.2
RL1792	0.237803	0.00553634	7 d AR 7 d PI vs G/A Rlv3841	rpmD	putative 50S ribosomal protein L30	4.2.2
RL1794	0.316079	0.00186498	7 d AR 7 d PI vs G/A Rlv3841	secY	putative preprotein translocase SecY subunit	1.5.5
RL1795	0.255221	0.0121355	7 d AR 7 d PI vs G/A Rlv3841	adk1	putative adenylate kinase	3.5.9
RL1796	0.271801	0.00622808	7 d AR 7 d PI vs G/A Rlv3841	rpsM	putative 30S ribosomal protein S13 (BS14)	4.2.2
RL1798	0.244488	0.00225564	7 d AR 7 d PI vs G/A Rlv3841	rpoA	putative DNA-directed RNA polymerase alpha chain	2.2.11
RL1799	0.215721	5.59776e-05	7 d AR 7 d PI vs G/A Rlv3841	rplQ	putative 50S ribosomal protein L17	4.2.2
RL1943	0.30091	0.0139283	7 d AR 7 d PI vs G/A Rlv3841		conserved hypothetical protein	0.0.2
RL1945	0.174547	0.000918557	7 d AR 7 d PI vs G/A Rlv3841		putative vitamin B12-dependent ribonucleotide reductase	2.2.11
RL1948	0.189336	0.00778872	7 d AR 7 d PI vs G/A Rlv3841	gpt	putative xanthine-guanine phosphoribosyltransferase	3.3.17
RL2049	0.193535	0.00404875	7 d AR 7 d PI vs G/A Rlv3841	serS	putative seryl-tRNA synthetase	2.2.1
RL2066	0.152531	5.4194e-05	7 d AR 7 d PI vs G/A Rlv3841	sthA	putative soluble pyridine nucleotide transhydrogenase	3.2.11
RL2076	0.248521	0.000154616	7 d AR 7 d PI vs G/A Rlv3841	gatA	putative glutamyl-tRNA(Gln) amidotransferase subunit A	2.2.10
RL2082	0.224545	4.4999e-05	7 d AR 7 d PI vs G/A Rlv3841	gatB	putative aspartyl/glutamyl-tRNA(asn/gln) amidotransferase subunit B	2.2.10
RL2195	0.180329	0.00158395	7 d AR 7 d PI vs G/A Rlv3841		conserved hypothetical protein	0.0.2
RL2221	0.261161	0.00362333	7 d AR 7 d PI vs G/A Rlv3841	rpsB	putative 30S ribosomal protein S2	4.2.2
RL2222	0.162193	0.000390844	7 d AR 7 d PI vs G/A Rlv3841	tsf	putative elongation factor Ts (EF-TS)	2.2.10
RL2229	0.194643	0.00189362	7 d AR 7 d PI vs G/A Rlv3841	lpxD	putative lipid A biosynthesis UDP-3-O-[3-hydroxymyristoyl] glucosamine N-acyltransferase	3.6.0
RL2230	0.213359	0.00205699	7 d AR 7 d PI vs G/A Rlv3841	fabZ	putative lipid A biosynthesis (3R)-hydroxymyristoyl-[acyl carrier protein] dehydratase	3.2.1
RL2239	0.25077	0.00075615	7 d AR 7 d PI vs G/A Rlv3841	eno	putative enolase	3.5.5
RL2284	0.298166	0.000462491	7 d AR 7 d PI vs G/A Rlv3841	hfq	putative host factor protein	2.2.11
RL2405	0.199166	0.00164392	7 d AR 7 d PI vs G/A Rlv3841		putative peptidyl-prolyl cis-trans isomerase B (cyclophilin-related protein)	2.2.10
RL2541	0.224195	0.00791574	7 d AR 7 d PI vs G/A Rlv3841		putative penicillin-binding protein/D-alanyl-D-alanine carboxypeptidase	4.1.2
RL2542	0.32922	0.000519269	7 d AR 7 d PI vs G/A Rlv3841		conserved hypothetical protein	0.0.2
RL2549	0.226765	0.00279536	7 d AR 7 d PI vs G/A Rlv3841		putative transmembrane protein	4.1.1
RL2584	0.268833	0.00445645	7 d AR 7 d PI vs G/A Rlv3841		conserved hypothetical protein	0.0.2
RL2598	0.202863	0.000880029	7 d AR 7 d PI vs G/A Rlv3841	rpe	putative ribulose-phosphate 3-epimerase	3.3.9
RL2621	0.225441	2.1383e-05	7 d AR 7 d PI vs G/A Rlv3841		putative inositol-1-monophosphatase	3.6.1
RL2624	0.166301	1.06696e-05	7 d AR 7 d PI vs G/A Rlv3841	rpsD	putative 30S ribosomal protein S4	4.2.2
RL2631	0.188549	7.44575e-06	7 d AR 7 d PI vs G/A Rlv3841	icd	putative isocitrate dehydrogenase [NADP]	3.5.8
RL2660	0.237443	0.00180145	7 d AR 7 d PI vs G/A Rlv3841		putative ATP-binding component of ABC transporter Unclass	1.5.0
RL2776	0.286556	0.00564716	7 d AR 7 d PI vs G/A Rlv3841		putative AsnC family transcriptional regulator	6.3.1
RL2825	0.301321	8.12445e-05	7 d AR 7 d PI vs G/A Rlv3841		putative inosine-uridine preferring nucleoside hydrolase	3.3.17
RL2829	0.105466	0.00468512	7 d AR 7 d PI vs G/A Rlv3841	cobO	putative cob(I)yrinic acid a,c-diamide adenosyltransferase	3.2.3
RL2880	0.318258	0.00144724	7 d AR 7 d PI vs G/A Rlv3841		putative GGDEF domain and response regulator two component regulatory protein	6.1.2
RL2931	0.23765	8.39574e-06	7 d AR 7 d PI vs G/A Rlv3841	mcpN	putative methyl-accepting chemotaxis protein	1.1.1
RL2936	0.27143	0.000118951	7 d AR 7 d PI vs G/A Rlv3841		putative transmembrane protein	4.1.1
RL2937	0.163815	0.0277688	7 d AR 7 d PI vs G/A Rlv3841		putative transmembrane protein	4.1.1
RL3070	0.181552	0.0319792	7 d AR 7 d PI vs G/A Rlv3841		putative transmembrane protein	4.1.1
RL3205	0.180406	0.000354956	7 d AR 7 d PI vs G/A Rlv3841	ilvC	putative ketol-acid reductoisomerase	3.1.12
RL3301	0.317656	0.0382662	7 d AR 7 d PI vs G/A Rlv3841	ddlB	putative D-alanine--D-alanine ligase B	4.1.2
RL3310	0.194303	0.000943713	7 d AR 7 d PI vs G/A Rlv3841	mraY	putative phospho-N-acetylmuramoyl-pentapeptide-transferase	4.1.2
RL3461	0.307751	0.00313557	7 d AR 7 d PI vs G/A Rlv3841		conserved hypothetical protein	0.0.1
RL3468	0.2046	0.00253662	7 d AR 7 d PI vs G/A Rlv3841	prs	putative ribose-phosphate pyrophosphokinase	3.3.17
RL3471	0.19881	0.000437013	7 d AR 7 d PI vs G/A Rlv3841		putative 50S ribosomal protein L25	4.2.2
RL3479	0.238352	0.00210051	7 d AR 7 d PI vs G/A Rlv3841		putative GTP-dependent nucleic acid-binding protein	1.5.5
RL3483	0.239776	0.000640526	7 d AR 7 d PI vs G/A Rlv3841	apt	putative adenine phosphoribosyltransferase	3.3.17
RL3485	0.27111	0.000325678	7 d AR 7 d PI vs G/A Rlv3841	petB	putative cytochrome b	3.5.3
RL3486	0.18455	0.00966279	7 d AR 7 d PI vs G/A Rlv3841	petA	putative ubiquinol-cytochrome c reductase iron-sulfur subunit	3.5.3
RL3494	0.279503	7.39998e-05	7 d AR 7 d PI vs G/A Rlv3841	hemF	putative coproporphyrinogen III oxidase,aerobic	3.2.6
RL3504	0.225027	1.45144e-05	7 d AR 7 d PI vs G/A Rlv3841		putative acetyltransferase	7.0.0
RL3623	0.2075	0.000130616	7 d AR 7 d PI vs G/A Rlv3841		conserved hypothetical exported protein	0.0.1
RL3624	0.0584322	0.00505064	7 d AR 7 d PI vs G/A Rlv3841		putative solute-binding component of ABC transporter CUT2 GLU2	1.5.0
RL3625	0.118755	2.31182e-05	7 d AR 7 d PI vs G/A Rlv3841		putative transmembrane component of ABC transporter CUT2 GLU2	1.5.0
RL3648	0.270634	0.00019323	7 d AR 7 d PI vs G/A Rlv3841	pssJ	putative galactosyl transferase	4.1.4
RL3652	0.329293	0.00923916	7 d AR 7 d PI vs G/A Rlv3841	pssF	putative glycosyl transferase	4.1.4
RL3664	0.151503	0.0198296	7 d AR 7 d PI vs G/A Rlv3841	pssN	putative capsule polysaccharide export protein	4.1.4
RL3676	0.193846	0.012802	7 d AR 7 d PI vs G/A Rlv3841		putative transmembrane exo/endo phosphatase protein	4.1.1
RL3677	0.132152	0.0081387	7 d AR 7 d PI vs G/A Rlv3841	lspL	putative UDP-glucuronate 5'-epimerase	4.1.4
RL3961	0.233177	0.00684441	7 d AR 7 d PI vs G/A Rlv3841	serC	putative phosphoserine aminotransferase	3.1.17
RL3962	0.259818	0.00809391	7 d AR 7 d PI vs G/A Rlv3841		putative heat resistant agglutinin 1	1.6.1
RL4011	0.184308	4.66442e-06	7 d AR 7 d PI vs G/A Rlv3841	pgk	putative phosphoglycerate kinase	3.5.1
RL4031	0.274315	0.00678103	7 d AR 7 d PI vs G/A Rlv3841	mcrA	putative sensory transducer methyl-accepting chemotaxis protein	1.1.1
RL4032	0.325835	0.00434336	7 d AR 7 d PI vs G/A Rlv3841	mcrB	putative sensory transducer methyl-acccepting chemotaxis protein	1.1.1
RL4073	0.273728	0.000137663	7 d AR 7 d PI vs G/A Rlv3841	hss	putative homospermidine synthase	2.2.0
RL4094	0.24293	0.000492264	7 d AR 7 d PI vs G/A Rlv3841		hypothetical protein	0.0.0
RL4131	0.308615	0.00027249	7 d AR 7 d PI vs G/A Rlv3841		putative TPR repeat family protein	7.0.0
RL4248	0.172585	0.000310262	7 d AR 7 d PI vs G/A Rlv3841	lacZ	putative beta-galactosidase	3.3.7
RL4252	0.148092	0.00175406	7 d AR 7 d PI vs G/A Rlv3841		putative solute-binding component of ABC transporter CUT1 GLU1a	1.5.0
RL4259	0.194164	9.79904e-05	7 d AR 7 d PI vs G/A Rlv3841	nrdE	putative ribonucleoside-diphosphate reductase alpha subunit	2.2.3
RL4261	0.155539	0.0320918	7 d AR 7 d PI vs G/A Rlv3841	nrdH	putative glutaredoxin-like protein	3.5.3
RL4298	0.276047	7.52742e-06	7 d AR 7 d PI vs G/A Rlv3841	secA	putative preprotein translocase subunit	1.5.5
RL4349	0.277834	0.0367914	7 d AR 7 d PI vs G/A Rlv3841	cobS	putative aerobic cobaltochelatase	3.2.3
RL4405	0.213456	0.0203764	7 d AR 7 d PI vs G/A Rlv3841	atpC	putative ATP synthase epsilon chain	3.5.9
RL4407	0.137551	0.00908603	7 d AR 7 d PI vs G/A Rlv3841	atpD	putative ATP synthase beta chain	3.5.9
RL4408	0.195168	0.0244385	7 d AR 7 d PI vs G/A Rlv3841	atpG	putative ATP synthase gamma chain	3.5.9
RL4409	0.129671	1.68433e-05	7 d AR 7 d PI vs G/A Rlv3841	atpA	putative ATP synthase alpha chain	3.5.9
RL4410	0.317094	0.0243046	7 d AR 7 d PI vs G/A Rlv3841	atpH	putative ATP synthase delta chain	3.5.9
RL4488	0.313008	0.00642249	7 d AR 7 d PI vs G/A Rlv3841		conserved hypothetical protein	0.0.1
RL4504	0.129552	0.000110053	7 d AR 7 d PI vs G/A Rlv3841	ppa	putative inorganic pyrophosphatase	3.3.13
RL4533	0.269496	5.08051e-05	7 d AR 7 d PI vs G/A Rlv3841		putative acetyltransferase	3.3.15
RL4536	0.251886	0.00246662	7 d AR 7 d PI vs G/A Rlv3841	acnA	putative aconitate hydratase	3.5.8
RL4552	0.324221	0.000564955	7 d AR 7 d PI vs G/A Rlv3841		putative 50S ribosomal protein	4.2.2
RL4561	0.306896	0.0104617	7 d AR 7 d PI vs G/A Rlv3841	xthA	putative exodeoxyribonuclease III	2.1.1
RL4572	0.163211	0.00334855	7 d AR 7 d PI vs G/A Rlv3841		conserved hypothetical protein	0.0.2
RL4616	0.218008	0.000723551	7 d AR 7 d PI vs G/A Rlv3841	fdxA	putative ferredoxin II (FdII)	3.5.3
RL4624	0.235548	0.0248086	7 d AR 7 d PI vs G/A Rlv3841	rpmF	putative 50S ribosomal protein L32	4.2.2
RL4665	0.281253	0.00507555	7 d AR 7 d PI vs G/A Rlv3841		conserved hypothetical protein	0.0.2
RL4715	0.22719	0.00530055	7 d AR 7 d PI vs G/A Rlv3841	asd	putative aspartate-semialdehyde dehydrogenase	3.1.13
RL4718	0.308197	0.00405795	7 d AR 7 d PI vs G/A Rlv3841	cynT	putative carbonic anhydrase	3.3.22
RL4723	0.31332	0.000774355	7 d AR 7 d PI vs G/A Rlv3841		conserved hypothetical protein	0.0.1
RL4732	0.253098	0.00163778	7 d AR 7 d PI vs G/A Rlv3841	leuS	putative leucyl-tRNA synthetase	2.2.1
RL4740	0.209303	0.0194384	7 d AR 7 d PI vs G/A Rlv3841	rho	putative transcription termination factor rho	2.2.11
pRL100001	0.221103	0.0109931	7 d SBR 7 d PI vs G/A Rlv3841	repAp10a	putative RepA replication protein	2.2.3
pRL100451	0.0904339	0.0150366	7 d SBR 7 d PI vs G/A Rlv3841	rapA2	putative autoaggregation protein	4.1.5
pRL110336	0.253438	0.0317195	7 d SBR 7 d PI vs G/A Rlv3841		hypothetical protein	0.0.0
pRL110545	0.310341	0.0450589	7 d SBR 7 d PI vs G/A Rlv3841	minD	putative septum site-determining protein MinD	1.7.1
pRL110546	0.155813	0.00798655	7 d SBR 7 d PI vs G/A Rlv3841	minC	septum site-determining protein MinC	1.7.1
pRL120001	0.258388	0.00364672	7 d SBR 7 d PI vs G/A Rlv3841	repAp12	putative replication protein A	1.2.1
pRL120461	0.319377	0.000582313	7 d SBR 7 d PI vs G/A Rlv3841		putative capsule polysaccharide export protein	4.1.4
pRL70059	0.288149	0.00129719	7 d SBR 7 d PI vs G/A Rlv3841			5.1.4
pRL70092	0.264669	0.000916436	7 d SBR 7 d PI vs G/A Rlv3841	repAp7c	putative replication protein	5.1.3
pRL70115	0.186142	1.12311e-05	7 d SBR 7 d PI vs G/A Rlv3841			7.2.1
pRL70122	0.212131	0.0482434	7 d SBR 7 d PI vs G/A Rlv3841		putative transposase related protein	5.1.4
pRL70165	0.156709	0.0124844	7 d SBR 7 d PI vs G/A Rlv3841		putative transposase-related protein, pseudogene	7.2.1
pRL80079	0.263549	0.0126051	7 d SBR 7 d PI vs G/A Rlv3841		putative transcriptional regulator	6.0.0
pRL80099	0.194006	0.0137696	7 d SBR 7 d PI vs G/A Rlv3841		conserved hypothetical protein	0.0.2
pRL90001	0.224295	0.000775739	7 d SBR 7 d PI vs G/A Rlv3841	repAp9	putative replication partitioning protein	2.2.3
pRL90053	0.274297	0.00413213	7 d SBR 7 d PI vs G/A Rlv3841		putative O-antigen ligase	4.1.5
pRL90308	0.267806	0.0335525	7 d SBR 7 d PI vs G/A Rlv3841		putative HTH transcriptional regulator	6.0.0
RL0055	0.132714	0.00461196	7 d SBR 7 d PI vs G/A Rlv3841		conserved hypothetical protein	0.0.1
RL0128	0.189362	0.0155881	7 d SBR 7 d PI vs G/A Rlv3841		conserved hypothetical protein	0.0.1
RL0179	0.251481	0.0487363	7 d SBR 7 d PI vs G/A Rlv3841	gpmA	putative 2,3-bisphosphoglycerate-dependent phosphoglycerate mutase (Phosphoglyceromutase) (PG/AM) (BPG-dependent PG/AM) (dPGM)	3.5.5
RL0267	0.181162	0.0235379	7 d SBR 7 d PI vs G/A Rlv3841	rpmI	putative 50S ribosomal protein L35	4.2.2
RL0268	0.232406	0.0194752	7 d SBR 7 d PI vs G/A Rlv3841	rplT	putative 50S ribosomal protein L20	4.2.2
RL0548	0.235923	0.0234043	7 d SBR 7 d PI vs G/A Rlv3841		conserved hypothetical protein	0.0.1
RL0616	0.166829	0.0313663	7 d SBR 7 d PI vs G/A Rlv3841	infA	putative translation initiation factor	2.2.10
RL0684	0.240702	1.09159e-05	7 d SBR 7 d PI vs G/A Rlv3841		putative transmembrane protein	4.1.1
RL0698	0.172398	0.000496926	7 d SBR 7 d PI vs G/A Rlv3841		putative flagellin related gene	1.1.1
RL0700	0.220952	0.00244191	7 d SBR 7 d PI vs G/A Rlv3841	fliG	putative flagellar motor switch protein	1.1.1
RL0703	0.127198	0.00255431	7 d SBR 7 d PI vs G/A Rlv3841	motA	putative chemotaxis motility protein	1.1.1
RL0707	0.208409	0.00446314	7 d SBR 7 d PI vs G/A Rlv3841	flgB	putative flagellar basal-body rod protein	1.1.1
RL0710	0.154306	3.67451e-06	7 d SBR 7 d PI vs G/A Rlv3841	flgG		1.1.1
RL0717	0.129719	0.00712071	7 d SBR 7 d PI vs G/A Rlv3841		putative conserved hypothetical TPR repeat protein	0.0.2
RL0719	0.0914081	0.00816771	7 d SBR 7 d PI vs G/A Rlv3841	flaB	putative flagellin B	1.1.1
RL0720	0.0993949	0.0122054	7 d SBR 7 d PI vs G/A Rlv3841	flaC	putative flagellin A	1.1.1
RL0757	0.160627	0.00700089	7 d SBR 7 d PI vs G/A Rlv3841	mcpZ	putative methyl-accepting chemotaxis protein	1.1.1
RL0790	0.262375	0.0269123	7 d SBR 7 d PI vs G/A Rlv3841		putative rhizobiocin	1.4.1
RL0794	0.216231	2.52615e-06	7 d SBR 7 d PI vs G/A Rlv3841		putative lipopolysaccharide biosynthesis protein	2.2.5
RL0795	0.165751	7.53707e-07	7 d SBR 7 d PI vs G/A Rlv3841		putative glucose-1-phosphate thymidylyltransferase	2.2.5
RL0797	0.192767	0.00613653	7 d SBR 7 d PI vs G/A Rlv3841		putative transmembrane protein	4.1.1
RL0802	0.157923	0.00175334	7 d SBR 7 d PI vs G/A Rlv3841		putative deoxygenase	3.3.15
RL0818	0.321073	0.00182483	7 d SBR 7 d PI vs G/A Rlv3841		putative lipopolysaccharide synthesis protein	2.2.5
RL0822	0.130807	0.00614514	7 d SBR 7 d PI vs G/A Rlv3841		putative DegT family aminotransferase	3.3.15
RL0823	0.157139	0.0249718	7 d SBR 7 d PI vs G/A Rlv3841		putative hexapeptide repeat acetyltransferase	3.3.15
RL0825	0.125689	0.00118426	7 d SBR 7 d PI vs G/A Rlv3841	gmd	putative GDP-mannose 4,6-dehydratase (GDP-d-mannose dehydratase)	4.1.4
RL0826	0.15344	0.0105209	7 d SBR 7 d PI vs G/A Rlv3841	fcl	putative GDP-L-fucose synthetase	4.1.4
RL0868	0.16527	2.41677e-05	7 d SBR 7 d PI vs G/A Rlv3841		lipid A oxidase	3.4.4
RL0883	0.202672	0.0326583	7 d SBR 7 d PI vs G/A Rlv3841	groLch1	putative 60 kda chaperonin (protein cpn60)	1.3.1
RL0921	0.146903	0.00278794	7 d SBR 7 d PI vs G/A Rlv3841		putative cationic transport protein	1.5.2
RL0925	0.135629	0.00534737	7 d SBR 7 d PI vs G/A Rlv3841	atpB	putative ATP synthase A chain	3.5.9
RL0926	0.0967776	0.0018776	7 d SBR 7 d PI vs G/A Rlv3841	atpE	putative ATP synthase subunit C	3.5.9
RL1021	0.276111	0.00148518	7 d SBR 7 d PI vs G/A Rlv3841	ctaC1	putative cytochrome c oxidase polypeptide II precursor (cytochrome aa3 subunit 2)	3.5.1
RL1022	0.305591	0.0225617	7 d SBR 7 d PI vs G/A Rlv3841	ctaD1	putative cytochrome c oxidase polypeptide I (cytochrome aa3 subunit 1)	3.5.1
RL1077	0.200135	0.000111943	7 d SBR 7 d PI vs G/A Rlv3841		conserved hypothetical protein	0.0.1
RL1078	0.113747	0.0433628	7 d SBR 7 d PI vs G/A Rlv3841	mutY	putative A/G-specific adenine glycosylase	2.2.3
RL1394	0.262364	0.0283869	7 d SBR 7 d PI vs G/A Rlv3841		conserved hypothetical protein	0.0.1
RL1458	0.103772	0.005068	7 d SBR 7 d PI vs G/A Rlv3841		conserved hypothetical protein	0.0.2
RL1470	0.313665	0.0165509	7 d SBR 7 d PI vs G/A Rlv3841		putative glycosyl transferase	4.1.4
RL1499	0.0298984	0.000232516	7 d SBR 7 d PI vs G/A Rlv3841	ropA2	putative outer membrane protein	4.1.3
RL1554	0.204181	0.0124247	7 d SBR 7 d PI vs G/A Rlv3841	rpsR	putative 30S ribosomal protein S18	4.2.2
RL1555	0.0931007	0.00609846	7 d SBR 7 d PI vs G/A Rlv3841	rpsF	putative 30S ribosomal protein S6	4.2.2
RL1556	0.168768	3.67767e-06	7 d SBR 7 d PI vs G/A Rlv3841		putative aldo-keto reductase	3.3.15
RL1557	0.137309	0.00134089	7 d SBR 7 d PI vs G/A Rlv3841	fabD	putative malonyl CoA-acyl carrier protein transacylase	3.6.0
RL1567	0.159171	0.0345394	7 d SBR 7 d PI vs G/A Rlv3841		putative outer membrane protein involved in envelope biosynthesis	4.1.3
RL1568	0.166927	0.0215772	7 d SBR 7 d PI vs G/A Rlv3841		putative transmembrane protein	4.1.1
RL1605	0.172881	0.0264768	7 d SBR 7 d PI vs G/A Rlv3841	aspS	putative aspartyl-tRNA synthetase	2.2.1
RL1627	0.318035	0.0166	7 d SBR 7 d PI vs G/A Rlv3841		conserved hypothetical protein	0.0.2
RL1643	0.257472	0.0162121	7 d SBR 7 d PI vs G/A Rlv3841		putative two-component sensor histidine kinase	6.1.1
RL1672	0.19035	0.0199538	7 d SBR 7 d PI vs G/A Rlv3841	rpsI	putative 30S ribosomal protein S9	4.2.2
RL1691	0.179703	0.0191734	7 d SBR 7 d PI vs G/A Rlv3841	hupA1	putative DNA-binding protein HU	2.2.2
RL1709	0.283827	0.049486	7 d SBR 7 d PI vs G/A Rlv3841	nuoI	putative NADH-quinone oxidoreductase subunit I	3.5.1
RL1711	0.247814	0.028242	7 d SBR 7 d PI vs G/A Rlv3841	nuoK	putative transmembrane NADH-ubiquinone oxidoreductase subunit	3.5.1
RL1713	0.192379	0.00751606	7 d SBR 7 d PI vs G/A Rlv3841	nuoM	putative NADH-ubiquinone oxidoreductase subunit M	3.5.1
RL1714	0.254826	0.0105112	7 d SBR 7 d PI vs G/A Rlv3841	nuoN	putative NADH-quinone oxidoreductase chain N	3.5.1
RL1757	0.101859	0.000339	7 d SBR 7 d PI vs G/A Rlv3841	tufB1	putative elongation factor Tu (Ef-Tu)	2.2.10
RL1761	0.129416	0.0103818	7 d SBR 7 d PI vs G/A Rlv3841	rplK	putative 50S ribosomal protein L11	4.2.2
RL1762	0.235863	0.0177982	7 d SBR 7 d PI vs G/A Rlv3841	rplA	putative 50S ribosomal protein L1	4.2.2
RL1763	0.189209	0.028836	7 d SBR 7 d PI vs G/A Rlv3841		hypothetical protein	0.0.0
RL1765	0.156885	0.0111008	7 d SBR 7 d PI vs G/A Rlv3841	rplL	putative 50S ribosomal protein L7/L12 (L8)	4.2.2
RL1766	0.264394	0.0196178	7 d SBR 7 d PI vs G/A Rlv3841	rpoB	putative DNA-directed RNA polymerase beta chain	2.2.11
RL1769	0.0780011	0.0100504	7 d SBR 7 d PI vs G/A Rlv3841	rpsL	putative 30S ribosomal protein S12	4.2.2
RL1770	0.0799489	0.00859367	7 d SBR 7 d PI vs G/A Rlv3841	rpsG	putative 30S ribosomal protein S7	4.2.2
RL1772	0.0997283	0.00031885	7 d SBR 7 d PI vs G/A Rlv3841	tufB2	putative elongation factor Tu (EF-TU)	2.2.10
RL1774	0.147152	0.0311237	7 d SBR 7 d PI vs G/A Rlv3841	rplC	putative 50S ribosomal protein L3	4.2.2
RL1775	0.205366	0.031111	7 d SBR 7 d PI vs G/A Rlv3841	rplD	putative 50S ribosomal protein L4	4.2.2
RL1776	0.160539	0.0113755	7 d SBR 7 d PI vs G/A Rlv3841	rplW	putative 50S ribosomal protein L23	4.2.2
RL1777	0.258853	0.0445861	7 d SBR 7 d PI vs G/A Rlv3841	rplB	putative 50S ribosomal protein L2	4.2.2
RL1778	0.137139	0.0310622	7 d SBR 7 d PI vs G/A Rlv3841	rpsS	putative 30S ribosomal protein S19	4.2.2
RL1779	0.305345	0.0350784	7 d SBR 7 d PI vs G/A Rlv3841	rplV	putative 50S ribosomal protein L22	4.2.2
RL1781	0.158017	0.0496345	7 d SBR 7 d PI vs G/A Rlv3841	rplP	putative 50S ribosomal protein L16	4.2.2
RL1782	0.154025	0.0202085	7 d SBR 7 d PI vs G/A Rlv3841	rpmC	putative 50S ribosomal protein L29	4.2.2
RL1785	0.162848	0.0205363	7 d SBR 7 d PI vs G/A Rlv3841	rplX	putative 50S ribosomal protein L24	4.2.2
RL1788	0.140603	0.0472106	7 d SBR 7 d PI vs G/A Rlv3841	rpsH	putative 30S ribosomal protein S8	4.2.2
RL1789	0.157081	0.0306052	7 d SBR 7 d PI vs G/A Rlv3841	rplF	putative 50S ribosomal protein L6	4.2.2
RL1792	0.18844	0.0377968	7 d SBR 7 d PI vs G/A Rlv3841	rpmD	putative 50S ribosomal protein L30	4.2.2
RL1794	0.325317	2.62002e-05	7 d SBR 7 d PI vs G/A Rlv3841	secY	putative preprotein translocase SecY subunit	1.5.5
RL1795	0.261325	0.0369569	7 d SBR 7 d PI vs G/A Rlv3841	adk1	putative adenylate kinase	3.5.9
RL1796	0.19165	0.032813	7 d SBR 7 d PI vs G/A Rlv3841	rpsM	putative 30S ribosomal protein S13 (BS14)	4.2.2
RL1798	0.110031	0.00737882	7 d SBR 7 d PI vs G/A Rlv3841	rpoA	putative DNA-directed RNA polymerase alpha chain	2.2.11
RL1799	0.175308	0.0328047	7 d SBR 7 d PI vs G/A Rlv3841	rplQ	putative 50S ribosomal protein L17	4.2.2
RL1943	0.251761	0.0280623	7 d SBR 7 d PI vs G/A Rlv3841		conserved hypothetical protein	0.0.2
RL1945	0.132201	0.00696553	7 d SBR 7 d PI vs G/A Rlv3841		putative vitamin B12-dependent ribonucleotide reductase	2.2.11
RL1948	0.19919	0.0213167	7 d SBR 7 d PI vs G/A Rlv3841	gpt	putative xanthine-guanine phosphoribosyltransferase	3.3.17
RL2049	0.273099	0.0272785	7 d SBR 7 d PI vs G/A Rlv3841	serS	putative seryl-tRNA synthetase	2.2.1
RL2066	0.240979	1.02019e-05	7 d SBR 7 d PI vs G/A Rlv3841	sthA	putative soluble pyridine nucleotide transhydrogenase	3.2.11
RL2076	0.222148	1.06269e-05	7 d SBR 7 d PI vs G/A Rlv3841	gatA	putative glutamyl-tRNA(Gln) amidotransferase subunit A	2.2.10
RL2082	0.187855	0.00038653	7 d SBR 7 d PI vs G/A Rlv3841	gatB	putative aspartyl/glutamyl-tRNA(asn/gln) amidotransferase subunit B	2.2.10
RL2195	0.135656	8.03902e-08	7 d SBR 7 d PI vs G/A Rlv3841		conserved hypothetical protein	0.0.2
RL2221	0.233531	0.00717589	7 d SBR 7 d PI vs G/A Rlv3841	rpsB	putative 30S ribosomal protein S2	4.2.2
RL2222	0.19393	0.0201812	7 d SBR 7 d PI vs G/A Rlv3841	tsf	putative elongation factor Ts (EF-TS)	2.2.10
RL2229	0.234411	0.0205617	7 d SBR 7 d PI vs G/A Rlv3841	lpxD	putative lipid A biosynthesis UDP-3-O-[3-hydroxymyristoyl] glucosamine N-acyltransferase	3.6.0
RL2230	0.148848	0.000784853	7 d SBR 7 d PI vs G/A Rlv3841	fabZ	putative lipid A biosynthesis (3R)-hydroxymyristoyl-[acyl carrier protein] dehydratase	3.2.1
RL2239	0.268321	0.00868643	7 d SBR 7 d PI vs G/A Rlv3841	eno	putative enolase	3.5.5
RL2284	0.260837	0.0336793	7 d SBR 7 d PI vs G/A Rlv3841	hfq	putative host factor protein	2.2.11
RL2405	0.152366	0.00198562	7 d SBR 7 d PI vs G/A Rlv3841		putative peptidyl-prolyl cis-trans isomerase B (cyclophilin-related protein)	2.2.10
RL2541	0.115884	0.0163556	7 d SBR 7 d PI vs G/A Rlv3841		putative penicillin-binding protein/D-alanyl-D-alanine carboxypeptidase	4.1.2
RL2542	0.325355	0.00835552	7 d SBR 7 d PI vs G/A Rlv3841		conserved hypothetical protein	0.0.2
RL2549	0.301388	0.000160189	7 d SBR 7 d PI vs G/A Rlv3841		putative transmembrane protein	4.1.1
RL2584	0.290941	0.0191105	7 d SBR 7 d PI vs G/A Rlv3841		conserved hypothetical protein	0.0.2
RL2598	0.180251	0.0245455	7 d SBR 7 d PI vs G/A Rlv3841	rpe	putative ribulose-phosphate 3-epimerase	3.3.9
RL2621	0.315365	0.00567201	7 d SBR 7 d PI vs G/A Rlv3841		putative inositol-1-monophosphatase	3.6.1
RL2624	0.120782	0.00530969	7 d SBR 7 d PI vs G/A Rlv3841	rpsD	putative 30S ribosomal protein S4	4.2.2
RL2631	0.101131	2.15491e-07	7 d SBR 7 d PI vs G/A Rlv3841	icd	putative isocitrate dehydrogenase [NADP]	3.5.8
RL2660	0.213849	2.10316e-05	7 d SBR 7 d PI vs G/A Rlv3841		putative ATP-binding component of ABC transporter Unclass	1.5.0
RL2776	0.272735	0.0396348	7 d SBR 7 d PI vs G/A Rlv3841		putative AsnC family transcriptional regulator	6.3.1
RL2825	0.255748	0.000558032	7 d SBR 7 d PI vs G/A Rlv3841		putative inosine-uridine preferring nucleoside hydrolase	3.3.17
RL2829	0.134387	0.00705611	7 d SBR 7 d PI vs G/A Rlv3841	cobO	putative cob(I)yrinic acid a,c-diamide adenosyltransferase	3.2.3
RL2880	0.213594	0.0226913	7 d SBR 7 d PI vs G/A Rlv3841		putative GGDEF domain and response regulator two component regulatory protein	6.1.2
RL2931	0.138304	7.11624e-06	7 d SBR 7 d PI vs G/A Rlv3841	mcpN	putative methyl-accepting chemotaxis protein	1.1.1
RL2936	0.305575	0.00505136	7 d SBR 7 d PI vs G/A Rlv3841		putative transmembrane protein	4.1.1
RL2937	0.0655876	0.0378422	7 d SBR 7 d PI vs G/A Rlv3841		putative transmembrane protein	4.1.1
RL3070	0.120638	0.0174428	7 d SBR 7 d PI vs G/A Rlv3841		putative transmembrane protein	4.1.1
RL3205	0.159785	0.000279461	7 d SBR 7 d PI vs G/A Rlv3841	ilvC	putative ketol-acid reductoisomerase	3.1.12
RL3301	0.224549	0.00238603	7 d SBR 7 d PI vs G/A Rlv3841	ddlB	putative D-alanine--D-alanine ligase B	4.1.2
RL3310	0.116072	3.12596e-06	7 d SBR 7 d PI vs G/A Rlv3841	mraY	putative phospho-N-acetylmuramoyl-pentapeptide-transferase	4.1.2
RL3461	0.18697	0.025424	7 d SBR 7 d PI vs G/A Rlv3841		conserved hypothetical protein	0.0.1
RL3468	0.165848	0.00369504	7 d SBR 7 d PI vs G/A Rlv3841	prs	putative ribose-phosphate pyrophosphokinase	3.3.17
RL3471	0.103548	0.0194124	7 d SBR 7 d PI vs G/A Rlv3841		putative 50S ribosomal protein L25	4.2.2
RL3479	0.191084	0.00737535	7 d SBR 7 d PI vs G/A Rlv3841		putative GTP-dependent nucleic acid-binding protein	1.5.5
RL3483	0.225173	0.00028367	7 d SBR 7 d PI vs G/A Rlv3841	apt	putative adenine phosphoribosyltransferase	3.3.17
RL3485	0.161378	0.00102484	7 d SBR 7 d PI vs G/A Rlv3841	petB	putative cytochrome b	3.5.3
RL3486	0.120889	0.00133386	7 d SBR 7 d PI vs G/A Rlv3841	petA	putative ubiquinol-cytochrome c reductase iron-sulfur subunit	3.5.3
RL3494	0.273167	0.0192476	7 d SBR 7 d PI vs G/A Rlv3841	hemF	putative coproporphyrinogen III oxidase,aerobic	3.2.6
RL3504	0.140863	0.000492795	7 d SBR 7 d PI vs G/A Rlv3841		putative acetyltransferase	7.0.0
RL3623	0.252161	0.0431513	7 d SBR 7 d PI vs G/A Rlv3841		conserved hypothetical exported protein	0.0.1
RL3624	0.0235799	0.00506498	7 d SBR 7 d PI vs G/A Rlv3841		putative solute-binding component of ABC transporter CUT2 GLU2	1.5.0
RL3625	0.159934	0.00461898	7 d SBR 7 d PI vs G/A Rlv3841		putative transmembrane component of ABC transporter CUT2 GLU2	1.5.0
RL3648	0.307956	0.0214952	7 d SBR 7 d PI vs G/A Rlv3841	pssJ	putative galactosyl transferase	4.1.4
RL3652	0.259118	0.0187501	7 d SBR 7 d PI vs G/A Rlv3841	pssF	putative glycosyl transferase	4.1.4
RL3664	0.14643	0.0115906	7 d SBR 7 d PI vs G/A Rlv3841	pssN	putative capsule polysaccharide export protein	4.1.4
RL3676	0.259588	0.026703	7 d SBR 7 d PI vs G/A Rlv3841		putative transmembrane exo/endo phosphatase protein	4.1.1
RL3677	0.13265	0.000209214	7 d SBR 7 d PI vs G/A Rlv3841	lspL	putative UDP-glucuronate 5'-epimerase	4.1.4
RL3961	0.313138	0.0279974	7 d SBR 7 d PI vs G/A Rlv3841	serC	putative phosphoserine aminotransferase	3.1.17
RL3962	0.227199	0.0217519	7 d SBR 7 d PI vs G/A Rlv3841		putative heat resistant agglutinin 1	1.6.1
RL4011	0.107506	0.00396784	7 d SBR 7 d PI vs G/A Rlv3841	pgk	putative phosphoglycerate kinase	3.5.1
RL4031	0.0935115	0.0206759	7 d SBR 7 d PI vs G/A Rlv3841	mcrA	putative sensory transducer methyl-accepting chemotaxis protein	1.1.1
RL4032	0.204723	0.04804	7 d SBR 7 d PI vs G/A Rlv3841	mcrB	putative sensory transducer methyl-acccepting chemotaxis protein	1.1.1
RL4073	0.23579	5.59944e-05	7 d SBR 7 d PI vs G/A Rlv3841	hss	putative homospermidine synthase	2.2.0
RL4094	0.161663	0.0282475	7 d SBR 7 d PI vs G/A Rlv3841		hypothetical protein	0.0.0
RL4131	0.30049	0.0432005	7 d SBR 7 d PI vs G/A Rlv3841		putative TPR repeat family protein	7.0.0
RL4248	0.0919976	2.52914e-05	7 d SBR 7 d PI vs G/A Rlv3841	lacZ	putative beta-galactosidase	3.3.7
RL4252	0.211563	0.00571218	7 d SBR 7 d PI vs G/A Rlv3841		putative solute-binding component of ABC transporter CUT1 GLU1a	1.5.0
RL4259	0.208395	0.0322001	7 d SBR 7 d PI vs G/A Rlv3841	nrdE	putative ribonucleoside-diphosphate reductase alpha subunit	2.2.3
RL4261	0.182436	0.0258361	7 d SBR 7 d PI vs G/A Rlv3841	nrdH	putative glutaredoxin-like protein	3.5.3
RL4298	0.303233	1.46505e-05	7 d SBR 7 d PI vs G/A Rlv3841	secA	putative preprotein translocase subunit	1.5.5
RL4349	0.322402	0.0389254	7 d SBR 7 d PI vs G/A Rlv3841	cobS	putative aerobic cobaltochelatase	3.2.3
RL4405	0.211548	0.00894053	7 d SBR 7 d PI vs G/A Rlv3841	atpC	putative ATP synthase epsilon chain	3.5.9
RL4407	0.143471	0.000571283	7 d SBR 7 d PI vs G/A Rlv3841	atpD	putative ATP synthase beta chain	3.5.9
RL4408	0.168338	0.0198613	7 d SBR 7 d PI vs G/A Rlv3841	atpG	putative ATP synthase gamma chain	3.5.9
RL4409	0.101596	0.00878588	7 d SBR 7 d PI vs G/A Rlv3841	atpA	putative ATP synthase alpha chain	3.5.9
RL4410	0.268369	1.05581e-05	7 d SBR 7 d PI vs G/A Rlv3841	atpH	putative ATP synthase delta chain	3.5.9
RL4488	0.30696	0.0239824	7 d SBR 7 d PI vs G/A Rlv3841		conserved hypothetical protein	0.0.1
RL4504	0.100648	0.0106815	7 d SBR 7 d PI vs G/A Rlv3841	ppa	putative inorganic pyrophosphatase	3.3.13
RL4533	0.230321	0.00193159	7 d SBR 7 d PI vs G/A Rlv3841		putative acetyltransferase	3.3.15
RL4536	0.221924	0.00698691	7 d SBR 7 d PI vs G/A Rlv3841	acnA	putative aconitate hydratase	3.5.8
RL4552	0.259371	0.0207289	7 d SBR 7 d PI vs G/A Rlv3841		putative 50S ribosomal protein	4.2.2
RL4561	0.250013	0.00678734	7 d SBR 7 d PI vs G/A Rlv3841	xthA	putative exodeoxyribonuclease III	2.1.1
RL4572	0.172002	5.2048e-05	7 d SBR 7 d PI vs G/A Rlv3841		conserved hypothetical protein	0.0.2
RL4616	0.189568	0.0350088	7 d SBR 7 d PI vs G/A Rlv3841	fdxA	putative ferredoxin II (FdII)	3.5.3
RL4624	0.168285	0.0464357	7 d SBR 7 d PI vs G/A Rlv3841	rpmF	putative 50S ribosomal protein L32	4.2.2
RL4665	0.130806	0.00509227	7 d SBR 7 d PI vs G/A Rlv3841		conserved hypothetical protein	0.0.2
RL4715	0.236055	0.0470183	7 d SBR 7 d PI vs G/A Rlv3841	asd	putative aspartate-semialdehyde dehydrogenase	3.1.13
RL4718	0.291083	0.0431776	7 d SBR 7 d PI vs G/A Rlv3841	cynT	putative carbonic anhydrase	3.3.22
RL4723	0.295574	0.00942971	7 d SBR 7 d PI vs G/A Rlv3841		conserved hypothetical protein	0.0.1
RL4732	0.266105	0.0118056	7 d SBR 7 d PI vs G/A Rlv3841	leuS	putative leucyl-tRNA synthetase	2.2.1
RL4740	0.136776	0.017723	7 d SBR 7 d PI vs G/A Rlv3841	rho	putative transcription termination factor rho	2.2.11
PR, pea rhizosphere; AR, alfalfa rhizosphere; SBR, sugar beet rhizosphere;
G/A, glucose ammonia grown laboratorycells; PI, post inoculation
*The normalised expression ratio of experimental sample to control was
calculated by taking the natural log of the ratio for each replicate experiment,
averaging this for all replicates and then calculating the natural antilog.

## Sheet: DOWN pea rh v FL  (475)
Table S2. vii) Genes down-regulated ≥3-fold, p≤0.05 in the pea rhizosphere measured against free-living Rlv3841
Gene_ID	Norm*	P value	Microarray	Gene	Product	Riley code
pRL100077	0.219887	3.1355e-05	7 d PR 7 d PI vs G/A Rlv3841		hypothetical protein	0.0.0
pRL100089	0.218092	0.00436104	7 d PR 7 d PI vs G/A Rlv3841		conserved hypothetical protein	0.0.1
pRL100098	0.158971	0.00471832	7 d PR 7 d PI vs G/A Rlv3841		conserved hypothetical protein	0.0.1
pRL100099	0.25145	0.0149592	7 d PR 7 d PI vs G/A Rlv3841		conserved hypothetical protein	0.0.2
pRL100109	0.274781	0.0061422	7 d PR 7 d PI vs G/A Rlv3841	repAp10b	putative replication protein RepA	2.2.3
pRL100112	0.316487	1.22041e-07	7 d PR 7 d PI vs G/A Rlv3841		putative dehalogenase-hydrolase	3.3.15
pRL100130	0.315014	1.23346e-07	7 d PR 7 d PI vs G/A Rlv3841		putative permease component of ABC transporter	1.5.0
pRL100146	0.255007	0.00574012	7 d PR 7 d PI vs G/A Rlv3841		conserved hypothetical protein	0.0.1
pRL100324	0.230198	1.65602e-06	7 d PR 7 d PI vs G/A Rlv3841	iroE	conserved hypothetical protein	0.0.2
pRL100343	0.201211	1.6755e-05	7 d PR 7 d PI vs G/A Rlv3841	pit2	putative phosphate transporter	1.5.4
pRL100451	0.0859926	0.000578422	7 d PR 7 d PI vs G/A Rlv3841	rapA2	putative autoaggregation protein	4.1.5
pRL110040	0.323378	0.000274634	7 d PR 7 d PI vs G/A Rlv3841	cyoCp11	putative cytochrome o ubiquinol oxidase subunit III	3.5.1
pRL110041	0.321652	0.000459534	7 d PR 7 d PI vs G/A Rlv3841	cyoBp11	putative ubiquinol oxidase polypeptide I	3.5.1
pRL110057	0.303237	1.96114e-05	7 d PR 7 d PI vs G/A Rlv3841		hypothetical protein	0.0.0
pRL110097	0.267306	0.0112793	7 d PR 7 d PI vs G/A Rlv3841		conserved hypothetical protein	0.0.2
pRL110098	0.233819	5.41358e-08	7 d PR 7 d PI vs G/A Rlv3841	hsdMp11	putative type I restriction enzyme	2.2.3
pRL110099	0.199726	0.00161372	7 d PR 7 d PI vs G/A Rlv3841	hsdSp11	putative type I restriction-modification system specificity subunit	2.2.3
pRL110100	0.280149	0.00168016	7 d PR 7 d PI vs G/A Rlv3841		conserved hypothetical protein	0.0.2
pRL110142	0.259547	9.83724e-05	7 d PR 7 d PI vs G/A Rlv3841		hypothetical protein	0.0.0
pRL110239	0.290939	0.00114303	7 d PR 7 d PI vs G/A Rlv3841		conserved hypothetical protein	0.0.1
pRL110262	0.281255	2.55663e-06	7 d PR 7 d PI vs G/A Rlv3841		putative transmembrane protein	4.1.1
pRL110336	0.160947	0.000194185	7 d PR 7 d PI vs G/A Rlv3841		hypothetical protein	0.0.0
pRL110375	0.29197	0.00327154	7 d PR 7 d PI vs G/A Rlv3841	ropA3	putative outer membrane porin protein	4.1.3
pRL110431	0.259496	1.41172e-06	7 d PR 7 d PI vs G/A Rlv3841		putative transmembrane protein	0.0.2
pRL110462	0.321738	0.00199669	7 d PR 7 d PI vs G/A Rlv3841		conserved hypothetical protein	0.0.2
pRL110464	0.253602	0.0188397	7 d PR 7 d PI vs G/A Rlv3841		conserved hypothetical protein	0.0.2
pRL110521	0.31165	0.00249664	7 d PR 7 d PI vs G/A Rlv3841		conserved hypothetical exported protein	0.0.2
pRL110545	0.291869	0.00118961	7 d PR 7 d PI vs G/A Rlv3841	minD	putative septum site-determining protein MinD	1.7.1
pRL110546	0.164548	0.000163424	7 d PR 7 d PI vs G/A Rlv3841	minC	septum site-determining protein MinC	1.7.1
pRL110614A	0.264118	6.4429e-05	7 d PR 7 d PI vs G/A Rlv3841		hypothetical protein	0.0.0
pRL110617	0.293149	0.000955576	7 d PR 7 d PI vs G/A Rlv3841	nadA	quinolinate synthetase A	3.2.11
pRL120001	0.174433	0.00153661	7 d PR 7 d PI vs G/A Rlv3841	repAp12	putative replication protein A	1.2.1
pRL120057	0.205162	0.0162643	7 d PR 7 d PI vs G/A Rlv3841		putative plasmid stability protein	2.2.3
pRL120064	0.174085	0.000178397	7 d PR 7 d PI vs G/A Rlv3841	flgE2	putative flagellar hook protein flgE	1.1.1
pRL120088	0.246395	0.00657556	7 d PR 7 d PI vs G/A Rlv3841		putative transmembrane cation transporter	1.5.2
pRL120090	0.17665	4.18697e-05	7 d PR 7 d PI vs G/A Rlv3841		putative transmembrane protein	4.1.1
pRL120160	0.236324	0.00183443	7 d PR 7 d PI vs G/A Rlv3841		putative DeoR family transcriptional regulator	6.3.10
pRL120168	0.211005	0.000782793	7 d PR 7 d PI vs G/A Rlv3841		putative LysR family transcriptional regulator	6.3.6
pRL120219	0.297604	0.00832002	7 d PR 7 d PI vs G/A Rlv3841		putative MarR family transcriptional regulator	6.3.7
pRL120258	0.30775	0.00455419	7 d PR 7 d PI vs G/A Rlv3841		putative HD domain transcriptional regulatory protein	6.0.0
pRL120270	0.321224	2.72755e-05	7 d PR 7 d PI vs G/A Rlv3841		putative exonuclease	2.1.1
pRL120319	0.28364	0.0490903	7 d PR 7 d PI vs G/A Rlv3841	rpoI	putative RNA polymerase sigma factor	6.2.1
pRL120367	0.242012	0.00189729	7 d PR 7 d PI vs G/A Rlv3841		putative thioesterase protein	3.3.15
pRL120461	0.293989	5.76308e-07	7 d PR 7 d PI vs G/A Rlv3841		putative capsule polysaccharide export protein	4.1.4
pRL120483	0.286072	0.000233572	7 d PR 7 d PI vs G/A Rlv3841		conserved hypothetical protein	0.0.2
pRL120512	0.193128	0.000376608	7 d PR 7 d PI vs G/A Rlv3841		hypothetical protein	0.0.0
pRL120524	0.295702	0.000578545	7 d PR 7 d PI vs G/A Rlv3841	adhI	putative alcohol dehydrogenase class III	3.3.15
pRL120541	0.231307	0.0382506	7 d PR 7 d PI vs G/A Rlv3841		putative transmembrane GGDEF/EAL domain protein	4.1.1
pRL120651	0.317086	0.00169122	7 d PR 7 d PI vs G/A Rlv3841		hypothetical protein	0.0.0
pRL120796	0.2902	0.01786	7 d PR 7 d PI vs G/A Rlv3841		hypothetical exported protein	0.0.0
pRL70026	0.2217	0.00827852	7 d PR 7 d PI vs G/A Rlv3841		putative transposase	5.1.4
pRL70049	0.250654	0.00016555	7 d PR 7 d PI vs G/A Rlv3841		hypothetical protein	0.0.0
pRL70052	0.250698	0.00989782	7 d PR 7 d PI vs G/A Rlv3841		putative transposase-related protein	5.1.4
pRL70053	0.170685	0.00696486	7 d PR 7 d PI vs G/A Rlv3841		putative transmembrane protein	4.1.1
pRL70059	0.196503	0.00410589	7 d PR 7 d PI vs G/A Rlv3841			5.1.4
pRL70066	0.259871	0.00442234	7 d PR 7 d PI vs G/A Rlv3841		hypothetical protein	0.0.0
pRL70090	0.262787	0.0038432	7 d PR 7 d PI vs G/A Rlv3841		hypothetical protein	0.0.0
pRL70092	0.158769	0.00806787	7 d PR 7 d PI vs G/A Rlv3841	repAp7c	putative replication protein	5.1.3
pRL70093	0.213904	0.00593479	7 d PR 7 d PI vs G/A Rlv3841	repBp7c	putative replication protein B	5.1.3
pRL70107	0.183988	0.00351294	7 d PR 7 d PI vs G/A Rlv3841		zeta toxin	5.1.3
pRL70115	0.176321	0.00740431	7 d PR 7 d PI vs G/A Rlv3841			7.2.1
pRL70122	0.161	0.00346066	7 d PR 7 d PI vs G/A Rlv3841		putative transposase related protein	5.1.4
pRL70123	0.325516	0.0109285	7 d PR 7 d PI vs G/A Rlv3841		putative stabilisation protein	7.0.0
pRL70125	0.17202	0.000590753	7 d PR 7 d PI vs G/A Rlv3841		putative transposase-like protein	5.1.4
pRL70133	0.260512	0.000463671	7 d PR 7 d PI vs G/A Rlv3841		putative transposase-like protein	5.1.4
pRL70165	0.11614	0.00458372	7 d PR 7 d PI vs G/A Rlv3841		putative transposase-related protein, pseudogene	7.2.1
pRL70173	0.192832	0.00664443	7 d PR 7 d PI vs G/A Rlv3841		putative transposase-related protein	5.1.4
pRL70181	0.225043	0.00267937	7 d PR 7 d PI vs G/A Rlv3841			7.2.1
pRL80001	0.271108	0.00810795	7 d PR 7 d PI vs G/A Rlv3841	repAp8	replication protein RepA	2.2.3
pRL80002	0.251583	0.00318554	7 d PR 7 d PI vs G/A Rlv3841	repBp8	replication protein RepB	2.2.3
pRL80003	0.0952402	0.00182303	7 d PR 7 d PI vs G/A Rlv3841	repCp8	replication RepC protein	2.2.3
pRL80004	0.252755	0.00468039	7 d PR 7 d PI vs G/A Rlv3841		hypothetical protein	0.0.0
pRL80007	0.287467	3.46158e-05	7 d PR 7 d PI vs G/A Rlv3841		hypothetical protein	0.0.0
pRL80079	0.174583	0.00353985	7 d PR 7 d PI vs G/A Rlv3841		putative transcriptional regulator	6.0.0
pRL80099	0.195691	0.0216331	7 d PR 7 d PI vs G/A Rlv3841		conserved hypothetical protein	0.0.2
pRL80128	0.298917	0.00717519	7 d PR 7 d PI vs G/A Rlv3841		conserved hypothetical protein	0.0.2
pRL80130	0.282141	0.00124399	7 d PR 7 d PI vs G/A Rlv3841		putative transmembrane protein	4.1.1
pRL90001	0.206806	0.00723796	7 d PR 7 d PI vs G/A Rlv3841	repAp9	putative replication partitioning protein	2.2.3
pRL90002	0.248708	0.0140013	7 d PR 7 d PI vs G/A Rlv3841	repBp9	putative replication protein	2.2.3
pRL90035	0.167028	0.0180848	7 d PR 7 d PI vs G/A Rlv3841		putative ATP_binding protein of ABC transporter, pseudogene	7.2.1
pRL90053	0.268912	0.00109601	7 d PR 7 d PI vs G/A Rlv3841		putative O-antigen ligase	4.1.5
pRL90079	0.231769	0.00673503	7 d PR 7 d PI vs G/A Rlv3841		putative transmembrane protein	4.1.1
pRL90202	0.313872	0.00974623	7 d PR 7 d PI vs G/A Rlv3841		putative transmembrane phosphatidyltransferase family protein	3.6.1
pRL90308	0.310625	0.0152072	7 d PR 7 d PI vs G/A Rlv3841		putative HTH transcriptional regulator	6.0.0
RL0033	0.243041	0.00169178	7 d PR 7 d PI vs G/A Rlv3841		putative phosphotransferase system component	3.3.15
RL0055	0.197737	0.00160326	7 d PR 7 d PI vs G/A Rlv3841		conserved hypothetical protein	0.0.1
RL0109	0.211412	0.0076355	7 d PR 7 d PI vs G/A Rlv3841		conserved hypothetical protein	0.0.2
RL0118	0.243352	0.00437138	7 d PR 7 d PI vs G/A Rlv3841	fabI1	putative Enoyl-[acyl-carrier-protein] reductase [NADH] (NADH-dependent enoyl-ACP reductase)	3.6.1
RL0121	0.262487	0.0136376	7 d PR 7 d PI vs G/A Rlv3841	rpsO	putative 30S ribosomal protein S15	4.2.2
RL0128	0.226364	0.00268937	7 d PR 7 d PI vs G/A Rlv3841		conserved hypothetical protein	0.0.1
RL0161	0.237812	0.00254264	7 d PR 7 d PI vs G/A Rlv3841		putative cell division DNA translocase protein	1.7.1
RL0179	0.271968	0.000699335	7 d PR 7 d PI vs G/A Rlv3841	gpmA	putative 2,3-bisphosphoglycerate-dependent phosphoglycerate mutase (Phosphoglyceromutase) (PG/AM) (BPG-dependent PG/AM) (dPGM)	3.5.5
RL0267	0.223119	5.77484e-05	7 d PR 7 d PI vs G/A Rlv3841	rpmI	putative 50S ribosomal protein L35	4.2.2
RL0268	0.307634	0.000491266	7 d PR 7 d PI vs G/A Rlv3841	rplT	putative 50S ribosomal protein L20	4.2.2
RL0375	0.268628	0.00707036	7 d PR 7 d PI vs G/A Rlv3841	dnaA	putative chromosomal replication initiator protein	1.2.1
RL0376	0.23953	0.0144359	7 d PR 7 d PI vs G/A Rlv3841		putative L-lysine dehydrogenase	3.4.2
RL0406	0.306589	0.00183004	7 d PR 7 d PI vs G/A Rlv3841	mutS	putative DNA mismatch repair protein	2.2.3
RL0410	0.311967	0.000283251	7 d PR 7 d PI vs G/A Rlv3841	lspA	putative transmembrane lipoprotein signal peptidase	2.1.4
RL0418	0.216312	0.000704333	7 d PR 7 d PI vs G/A Rlv3841		putative peptidase	2.1.4
RL0445	0.321821	0.001242	7 d PR 7 d PI vs G/A Rlv3841	argB	putative acetylglutamate kinase	3.1.2
RL0455	0.282997	0.00575955	7 d PR 7 d PI vs G/A Rlv3841	mcpT	putative methyl-accepting chemotaxis protein	1.1.1
RL0461	0.314836	0.0135445	7 d PR 7 d PI vs G/A Rlv3841		hypothetical exported protein	0.0.0
RL0497	0.285325	0.0184176	7 d PR 7 d PI vs G/A Rlv3841		putative transmembrane protein	4.1.1
RL0537	0.267147	0.00155634	7 d PR 7 d PI vs G/A Rlv3841		conserved hypothetical protein	0.0.2
RL0548	0.311841	7.98697e-06	7 d PR 7 d PI vs G/A Rlv3841		conserved hypothetical protein	0.0.1
RL0575	0.246732	0.00674005	7 d PR 7 d PI vs G/A Rlv3841		putative transmembrane protein	4.1.1
RL0616	0.26199	0.0037469	7 d PR 7 d PI vs G/A Rlv3841	infA	putative translation initiation factor	2.2.10
RL0684	0.317459	0.00294601	7 d PR 7 d PI vs G/A Rlv3841		putative transmembrane protein	4.1.1
RL0686	0.250177	0.00111307	7 d PR 7 d PI vs G/A Rlv3841	cheX1	putative chemotaxis related CheX protein	1.1.1
RL0698	0.175767	0.00525032	7 d PR 7 d PI vs G/A Rlv3841		putative flagellin related gene	1.1.1
RL0700	0.178653	0.00683755	7 d PR 7 d PI vs G/A Rlv3841	fliG	putative flagellar motor switch protein	1.1.1
RL0703	0.172874	0.00848151	7 d PR 7 d PI vs G/A Rlv3841	motA	putative chemotaxis motility protein	1.1.1
RL0707	0.265779	0.0204749	7 d PR 7 d PI vs G/A Rlv3841	flgB	putative flagellar basal-body rod protein	1.1.1
RL0710	0.24037	0.00317379	7 d PR 7 d PI vs G/A Rlv3841	flgG		1.1.1
RL0717	0.220966	0.00912276	7 d PR 7 d PI vs G/A Rlv3841		putative conserved hypothetical TPR repeat protein	0.0.2
RL0719	0.207007	0.00721998	7 d PR 7 d PI vs G/A Rlv3841	flaB	putative flagellin B	1.1.1
RL0720	0.198209	0.0136092	7 d PR 7 d PI vs G/A Rlv3841	flaC	putative flagellin A	1.1.1
RL0722	0.256677	0.00664546	7 d PR 7 d PI vs G/A Rlv3841		conserved hypothetical protein	0.0.1
RL0729	0.277992	0.0111628	7 d PR 7 d PI vs G/A Rlv3841	flgK1	putative flagellar hook-associated protein	1.1.1
RL0730	0.26741	0.00502377	7 d PR 7 d PI vs G/A Rlv3841	flgL1	putative flagellar hook-associated protein	1.1.1
RL0731	0.260494	0.00265137	7 d PR 7 d PI vs G/A Rlv3841	flaF1	putative flagellar synthesis related protein	1.1.1
RL0732	0.282731	0.0148568	7 d PR 7 d PI vs G/A Rlv3841	flbT	putative flagellum biosynthesis repressor protein	1.1.1
RL0757	0.295593	0.00891472	7 d PR 7 d PI vs G/A Rlv3841	mcpZ	putative methyl-accepting chemotaxis protein	1.1.1
RL0790	0.303509	0.00567956	7 d PR 7 d PI vs G/A Rlv3841		putative rhizobiocin	1.4.1
RL0794	0.140894	0.00386028	7 d PR 7 d PI vs G/A Rlv3841		putative lipopolysaccharide biosynthesis protein	2.2.5
RL0795	0.182586	0.00318542	7 d PR 7 d PI vs G/A Rlv3841		putative glucose-1-phosphate thymidylyltransferase	2.2.5
RL0797	0.130537	0.00368727	7 d PR 7 d PI vs G/A Rlv3841		putative transmembrane protein	4.1.1
RL0799	0.300169	0.0021465	7 d PR 7 d PI vs G/A Rlv3841		putative hexapeptide repeat transferase	3.3.15
RL0800	0.0702107	0.0102337	7 d PR 7 d PI vs G/A Rlv3841		conserved hypothetical protein	0.0.2
RL0801	0.205164	0.00704037	7 d PR 7 d PI vs G/A Rlv3841		putative transmembrane glycosyl transferase	4.1.4
RL0802	0.124313	0.00381988	7 d PR 7 d PI vs G/A Rlv3841		putative deoxygenase	3.3.15
RL0806	0.329222	0.00259553	7 d PR 7 d PI vs G/A Rlv3841		putative transmembrane protein	4.1.1
RL0811	0.265597	0.0257927	7 d PR 7 d PI vs G/A Rlv3841		putative glycosyltransferase	4.1.4
RL0816	0.285147	0.00339584	7 d PR 7 d PI vs G/A Rlv3841		conserved hypothetical protein	0.0.1
RL0817	0.321774	0.00335887	7 d PR 7 d PI vs G/A Rlv3841		putative transmembrane protein	4.1.1
RL0818	0.209713	0.0045694	7 d PR 7 d PI vs G/A Rlv3841		putative lipopolysaccharide synthesis protein	2.2.5
RL0821	0.165157	0.00436198	7 d PR 7 d PI vs G/A Rlv3841		putative O-antigen transporter	4.1.4
RL0822	0.127421	0.00321745	7 d PR 7 d PI vs G/A Rlv3841		putative DegT family aminotransferase	3.3.15
RL0823	0.132279	0.0029712	7 d PR 7 d PI vs G/A Rlv3841		putative hexapeptide repeat acetyltransferase	3.3.15
RL0824	0.0683149	0.0024517	7 d PR 7 d PI vs G/A Rlv3841		putative oxidoreductase	3.3.15
RL0825	0.132626	0.00153899	7 d PR 7 d PI vs G/A Rlv3841	gmd	putative GDP-mannose 4,6-dehydratase (GDP-d-mannose dehydratase)	4.1.4
RL0826	0.186877	0.00144785	7 d PR 7 d PI vs G/A Rlv3841	fcl	putative GDP-L-fucose synthetase	4.1.4
RL0868	0.225332	0.00283588	7 d PR 7 d PI vs G/A Rlv3841		lipid A oxidase	3.4.4
RL0869	0.239412	0.0038374	7 d PR 7 d PI vs G/A Rlv3841		putative exported ErfK/YbiS/YhnG protein	3.3.15
RL0883	0.298374	0.0206665	7 d PR 7 d PI vs G/A Rlv3841	groLch1	putative 60 kda chaperonin (protein cpn60)	1.3.1
RL0884	0.227185	0.00211675	7 d PR 7 d PI vs G/A Rlv3841	groSch1	putative 10 kda chaperonin (protein cpn10)	1.3.1
RL0911	0.237328	0.00382773	7 d PR 7 d PI vs G/A Rlv3841		putative two-component sensor histidine kinase transcriptional regulatory protein	6.1.1
RL0919	0.326357	0.00018087	7 d PR 7 d PI vs G/A Rlv3841		putative LuxR/GerE family transcriptional regulator	6.3.11
RL0921	0.134335	0.000515458	7 d PR 7 d PI vs G/A Rlv3841		putative cationic transport protein	1.5.2
RL0924	0.118059	0.00143313	7 d PR 7 d PI vs G/A Rlv3841	atpI	putative ATP synthase protein I	3.5.9
RL0925	0.0844996	0.0066296	7 d PR 7 d PI vs G/A Rlv3841	atpB	putative ATP synthase A chain	3.5.9
RL0926	0.142404	0.00206039	7 d PR 7 d PI vs G/A Rlv3841	atpE	putative ATP synthase subunit C	3.5.9
RL0938	0.275633	0.00178606	7 d PR 7 d PI vs G/A Rlv3841		conserved hypothetical protein	0.0.2
RL0972	0.2974	0.00202188	7 d PR 7 d PI vs G/A Rlv3841	mcpK	putative methyl-accepting chemotaxis protein	1.1.1
RL1011	0.327534	0.000152611	7 d PR 7 d PI vs G/A Rlv3841	fabI2	putative enoyl-[acyl-carrier-protein] reductase [NADH]	3.2.1
RL1021	0.229898	0.00104958	7 d PR 7 d PI vs G/A Rlv3841	ctaC1	putative cytochrome c oxidase polypeptide II precursor (cytochrome aa3 subunit 2)	3.5.1
RL1022	0.319764	0.00544556	7 d PR 7 d PI vs G/A Rlv3841	ctaD1	putative cytochrome c oxidase polypeptide I (cytochrome aa3 subunit 1)	3.5.1
RL1023	0.31127	0.00365114	7 d PR 7 d PI vs G/A Rlv3841	ctaB	putative protoheme IX farnesyltransferase (heme o synthase)	3.2.6
RL1025	0.293603	0.00811791	7 d PR 7 d PI vs G/A Rlv3841	ctaG	putative cytochrome c oxidase assembly protein	3.5.1
RL1053	0.248468	0.00780091	7 d PR 7 d PI vs G/A Rlv3841		putative exported endoribonuclease family protein	2.1.2
RL1059	0.267914	1.04602e-06	7 d PR 7 d PI vs G/A Rlv3841		putative transmembrane sensory box GGDEF/EAL domain protein	6.0.0
RL1060	0.173849	0.00038841	7 d PR 7 d PI vs G/A Rlv3841		putative ribosomal-protein-alanine acetyltransferase	2.2.11
RL1062	0.208023	3.80252e-06	7 d PR 7 d PI vs G/A Rlv3841	thrC	putative threonine synthase	3.1.18
RL1063	0.180605	0.00982196	7 d PR 7 d PI vs G/A Rlv3841		conserved hypothetical protein	0.0.1
RL1065	0.236499	8.1554e-05	7 d PR 7 d PI vs G/A Rlv3841	mcpL	putative methyl-accepting chemotaxis protein	1.1.1
RL1069	0.30354	0.00067374	7 d PR 7 d PI vs G/A Rlv3841	autC	putative autotransporter	1.5.0
RL1077	0.267371	0.00295494	7 d PR 7 d PI vs G/A Rlv3841		conserved hypothetical protein	0.0.1
RL1078	0.13923	0.00264023	7 d PR 7 d PI vs G/A Rlv3841	mutY	putative A/G-specific adenine glycosylase	2.2.3
RL1095	0.117802	2.47772e-05	7 d PR 7 d PI vs G/A Rlv3841		hypothetical protein	0.0.0
RL1098	0.301959	2.1127e-05	7 d PR 7 d PI vs G/A Rlv3841	hsdMch2	putative type I restriction enzyme modification methylase subunit	2.2.3
RL1100	0.3124	0.000987587	7 d PR 7 d PI vs G/A Rlv3841	hsdRch	putative type I restriction enzyme R subunit	2.2.3
RL1102	0.24115	0.0129786	7 d PR 7 d PI vs G/A Rlv3841		conserved hypothetical protein	0.0.2
RL1103	0.324015	1.11703e-06	7 d PR 7 d PI vs G/A Rlv3841		conserved hypothetical protein	0.0.1
RL1114	0.265765	0.000172463	7 d PR 7 d PI vs G/A Rlv3841		hypothetical protein	0.0.0
RL1124	0.162657	0.00178485	7 d PR 7 d PI vs G/A Rlv3841		conserved hypothetical protein	0.0.1
RL1135	0.312439	0.0190507	7 d PR 7 d PI vs G/A Rlv3841		putative transmembrane copper resistance protein	1.5.2
RL1327	0.30591	0.00611898	7 d PR 7 d PI vs G/A Rlv3841		hypothetical protein	0.0.0
RL1394	0.208886	0.015309	7 d PR 7 d PI vs G/A Rlv3841		conserved hypothetical protein	0.0.1
RL1458	0.166035	0.010248	7 d PR 7 d PI vs G/A Rlv3841		conserved hypothetical protein	0.0.2
RL1470	0.255489	0.0036612	7 d PR 7 d PI vs G/A Rlv3841		putative glycosyl transferase	4.1.4
RL1499	0.250451	0.00373305	7 d PR 7 d PI vs G/A Rlv3841	ropA2	putative outer membrane protein	4.1.3
RL1543	0.305863	0.00251555	7 d PR 7 d PI vs G/A Rlv3841	cysS	putative cysteinyl-tRNA synthetase	2.2.1
RL1554	0.265761	0.00240355	7 d PR 7 d PI vs G/A Rlv3841	rpsR	putative 30S ribosomal protein S18	4.2.2
RL1555	0.146662	0.00175151	7 d PR 7 d PI vs G/A Rlv3841	rpsF	putative 30S ribosomal protein S6	4.2.2
RL1556	0.241103	0.018239	7 d PR 7 d PI vs G/A Rlv3841		putative aldo-keto reductase	3.3.15
RL1557	0.18088	0.00483278	7 d PR 7 d PI vs G/A Rlv3841	fabD	putative malonyl CoA-acyl carrier protein transacylase	3.6.0
RL1558	0.178929	0.0102927	7 d PR 7 d PI vs G/A Rlv3841	fabG	putative 3-oxoacyl-[acyl-carrier-protein] reductase	3.2.1
RL1559	0.102246	0.00216387	7 d PR 7 d PI vs G/A Rlv3841	acpP	putative acyl carrier protein (fatty acid synthase acyl carrier protein)	3.2.1
RL1567	0.192914	0.004603	7 d PR 7 d PI vs G/A Rlv3841		putative outer membrane protein involved in envelope biosynthesis	4.1.3
RL1568	0.192187	0.00208843	7 d PR 7 d PI vs G/A Rlv3841		putative transmembrane protein	4.1.1
RL1580	0.327993	0.000607621	7 d PR 7 d PI vs G/A Rlv3841	ndk	putative nucleoside diphosphate kinase	3.3.17
RL1600	0.300057	0.00626073	7 d PR 7 d PI vs G/A Rlv3841	ppx	putative exopolyphosphatase	3.3.13
RL1605	0.194828	0.00516595	7 d PR 7 d PI vs G/A Rlv3841	aspS	putative aspartyl-tRNA synthetase	2.2.1
RL1620	0.322806	0.0064362	7 d PR 7 d PI vs G/A Rlv3841	glyA	putative serine hydroxymethyltransferase	3.7.1
RL1624	0.236855	9.57897e-05	7 d PR 7 d PI vs G/A Rlv3841	rfbD	putative dTDP-4-dehydrorhamnose reductase	4.1.4
RL1625	0.321891	0.00278739	7 d PR 7 d PI vs G/A Rlv3841	rmlB	putative dTDP-glucose 4,6-dehydratase	4.1.4
RL1627	0.320716	0.00381861	7 d PR 7 d PI vs G/A Rlv3841		conserved hypothetical protein	0.0.2
RL1628	0.288359	0.0148699	7 d PR 7 d PI vs G/A Rlv3841		hypothetical protein	0.0.0
RL1633	0.3249	0.00825979	7 d PR 7 d PI vs G/A Rlv3841	nusB	putative N utilization substance protein B	2.2.11
RL1638	0.274273	0.0049312	7 d PR 7 d PI vs G/A Rlv3841	plsX	putative fatty acid/phospholipid synthesis cluster protein	3.6.0
RL1643	0.240655	0.00166768	7 d PR 7 d PI vs G/A Rlv3841		putative two-component sensor histidine kinase	6.1.1
RL1645	0.292631	4.73408e-07	7 d PR 7 d PI vs G/A Rlv3841		conserved hypothetical protein	0.0.2
RL1646	0.326617	0.0237208	7 d PR 7 d PI vs G/A Rlv3841	celA	putative cellulose synthase catalytic subunit [UDP-forming]	2.2.8
RL1672	0.188754	0.00367093	7 d PR 7 d PI vs G/A Rlv3841	rpsI	putative 30S ribosomal protein S9	4.2.2
RL1673	0.276819	0.00681417	7 d PR 7 d PI vs G/A Rlv3841	rplM	putative 50S ribosomal protein L13	4.2.2
RL1691	0.137339	0.00534432	7 d PR 7 d PI vs G/A Rlv3841	hupA1	putative DNA-binding protein HU	2.2.2
RL1700	0.183629	0.00666122	7 d PR 7 d PI vs G/A Rlv3841	nuoA	putative transmembrane NADH-quinone oxidoreductase	3.5.1
RL1703	0.312385	0.00563431	7 d PR 7 d PI vs G/A Rlv3841	nuoD	putative NADH-quinone oxidoreductase subunit	3.5.1
RL1707	0.28886	0.0131321	7 d PR 7 d PI vs G/A Rlv3841	nuoG	putative NADH-quinone oxidoreductase subunit G	3.5.1
RL1709	0.281217	0.00174176	7 d PR 7 d PI vs G/A Rlv3841	nuoI	putative NADH-quinone oxidoreductase subunit I	3.5.1
RL1711	0.267483	0.0162268	7 d PR 7 d PI vs G/A Rlv3841	nuoK	putative transmembrane NADH-ubiquinone oxidoreductase subunit	3.5.1
RL1713	0.178113	0.00666686	7 d PR 7 d PI vs G/A Rlv3841	nuoM	putative NADH-ubiquinone oxidoreductase subunit M	3.5.1
RL1714	0.211292	0.000186475	7 d PR 7 d PI vs G/A Rlv3841	nuoN	putative NADH-quinone oxidoreductase chain N	3.5.1
RL1715	0.216844	0.000986612	7 d PR 7 d PI vs G/A Rlv3841	birA	putative biotin transcriptional regulator bifunctional protein	3.2.2
RL1731	0.292227	0.0268367	7 d PR 7 d PI vs G/A Rlv3841	rpmG	putative 50S ribosomal protein L33	4.2.2
RL1735	0.248323	0.00349887	7 d PR 7 d PI vs G/A Rlv3841	topA	putative DNA topoisomerase I	2.2.3
RL1737	0.27967	2.96078e-07	7 d PR 7 d PI vs G/A Rlv3841		putative transmembrane protein	4.1.1
RL1744	0.290969	0.0104997	7 d PR 7 d PI vs G/A Rlv3841	prfB	putative peptide chain release factor 2 (rf-2)	2.2.10
RL1757	0.306004	0.00192246	7 d PR 7 d PI vs G/A Rlv3841	tufB1	putative elongation factor Tu (Ef-Tu)	2.2.10
RL1759	0.201418	0.00627178	7 d PR 7 d PI vs G/A Rlv3841	secE	putative transmembrane translocase SecE subunit	1.5.5
RL1761	0.131601	0.00026742	7 d PR 7 d PI vs G/A Rlv3841	rplK	putative 50S ribosomal protein L11	4.2.2
RL1762	0.230818	0.000349921	7 d PR 7 d PI vs G/A Rlv3841	rplA	putative 50S ribosomal protein L1	4.2.2
RL1763	0.162085	0.000467641	7 d PR 7 d PI vs G/A Rlv3841		hypothetical protein	0.0.0
RL1765	0.171482	7.70487e-07	7 d PR 7 d PI vs G/A Rlv3841	rplL	putative 50S ribosomal protein L7/L12 (L8)	4.2.2
RL1766	0.206392	0.000593371	7 d PR 7 d PI vs G/A Rlv3841	rpoB	putative DNA-directed RNA polymerase beta chain	2.2.11
RL1769	0.170026	0.0021252	7 d PR 7 d PI vs G/A Rlv3841	rpsL	putative 30S ribosomal protein S12	4.2.2
RL1770	0.166268	0.00452394	7 d PR 7 d PI vs G/A Rlv3841	rpsG	putative 30S ribosomal protein S7	4.2.2
RL1771	0.297046	0.0013571	7 d PR 7 d PI vs G/A Rlv3841	fus	putative translation elongation factor G, EF-G	2.2.10
RL1772	0.276722	0.00464854	7 d PR 7 d PI vs G/A Rlv3841	tufB2	putative elongation factor Tu (EF-TU)	2.2.10
RL1774	0.161539	0.0053802	7 d PR 7 d PI vs G/A Rlv3841	rplC	putative 50S ribosomal protein L3	4.2.2
RL1775	0.183078	4.46343e-05	7 d PR 7 d PI vs G/A Rlv3841	rplD	putative 50S ribosomal protein L4	4.2.2
RL1776	0.14092	0.00305418	7 d PR 7 d PI vs G/A Rlv3841	rplW	putative 50S ribosomal protein L23	4.2.2
RL1777	0.241383	0.00272313	7 d PR 7 d PI vs G/A Rlv3841	rplB	putative 50S ribosomal protein L2	4.2.2
RL1778	0.145495	3.80194e-05	7 d PR 7 d PI vs G/A Rlv3841	rpsS	putative 30S ribosomal protein S19	4.2.2
RL1779	0.303144	0.00951829	7 d PR 7 d PI vs G/A Rlv3841	rplV	putative 50S ribosomal protein L22	4.2.2
RL1780	0.239776	0.00515461	7 d PR 7 d PI vs G/A Rlv3841	rpsC	putative 30S ribosomal protein S3	4.2.2
RL1781	0.151288	0.00246633	7 d PR 7 d PI vs G/A Rlv3841	rplP	putative 50S ribosomal protein L16	4.2.2
RL1782	0.210392	0.00907946	7 d PR 7 d PI vs G/A Rlv3841	rpmC	putative 50S ribosomal protein L29	4.2.2
RL1783	0.114631	0.00100337	7 d PR 7 d PI vs G/A Rlv3841	rpsQ	putative 30S ribosomal protein S17	4.2.2
RL1784	0.193301	0.000983892	7 d PR 7 d PI vs G/A Rlv3841	rplN	putative 50S ribosomal protein L14	4.2.2
RL1785	0.172685	0.00254529	7 d PR 7 d PI vs G/A Rlv3841	rplX	putative 50S ribosomal protein L24	4.2.2
RL1786	0.287552	0.00250208	7 d PR 7 d PI vs G/A Rlv3841	rplE	putative 50S ribosomal protein L5	4.2.2
RL1788	0.169948	0.00135724	7 d PR 7 d PI vs G/A Rlv3841	rpsH	putative 30S ribosomal protein S8	4.2.2
RL1789	0.165931	0.000153717	7 d PR 7 d PI vs G/A Rlv3841	rplF	putative 50S ribosomal protein L6	4.2.2
RL1790	0.296372	0.00718709	7 d PR 7 d PI vs G/A Rlv3841	rplR	putative 50S ribosomal protein L18	4.2.2
RL1792	0.195106	0.00335184	7 d PR 7 d PI vs G/A Rlv3841	rpmD	putative 50S ribosomal protein L30	4.2.2
RL1794	0.216723	0.0135518	7 d PR 7 d PI vs G/A Rlv3841	secY	putative preprotein translocase SecY subunit	1.5.5
RL1795	0.305342	0.0116497	7 d PR 7 d PI vs G/A Rlv3841	adk1	putative adenylate kinase	3.5.9
RL1796	0.244082	0.00285846	7 d PR 7 d PI vs G/A Rlv3841	rpsM	putative 30S ribosomal protein S13 (BS14)	4.2.2
RL1798	0.156768	0.00128175	7 d PR 7 d PI vs G/A Rlv3841	rpoA	putative DNA-directed RNA polymerase alpha chain	2.2.11
RL1799	0.16545	0.00011749	7 d PR 7 d PI vs G/A Rlv3841	rplQ	putative 50S ribosomal protein L17	4.2.2
RL1817	0.307548	0.00870836	7 d PR 7 d PI vs G/A Rlv3841		putative lipase/esterase	3.3.15
RL1933	0.172981	3.73603e-06	7 d PR 7 d PI vs G/A Rlv3841		conserved hypothetical protein, possible fusion	0.0.2
RL1935	0.200323	0.00489005	7 d PR 7 d PI vs G/A Rlv3841		hypothetical protein with pentapeptide motif	0.0.0
RL1943	0.204935	0.0176489	7 d PR 7 d PI vs G/A Rlv3841		conserved hypothetical protein	0.0.2
RL1945	0.298267	0.0375512	7 d PR 7 d PI vs G/A Rlv3841		putative vitamin B12-dependent ribonucleotide reductase	2.2.11
RL1947	0.307023	0.00671502	7 d PR 7 d PI vs G/A Rlv3841		conserved hypothetical exported protein	0.0.2
RL1948	0.19091	0.000117801	7 d PR 7 d PI vs G/A Rlv3841	gpt	putative xanthine-guanine phosphoribosyltransferase	3.3.17
RL2035	0.328373	6.22781e-06	7 d PR 7 d PI vs G/A Rlv3841	valS	putative valyl-tRNA synthetase	2.2.1
RL2041	0.29008	0.000551692	7 d PR 7 d PI vs G/A Rlv3841	argS	putative arginyl-tRNA synthetase	2.2.1
RL2049	0.264835	1.97364e-06	7 d PR 7 d PI vs G/A Rlv3841	serS	putative seryl-tRNA synthetase	2.2.1
RL2054	0.329292	0.000349118	7 d PR 7 d PI vs G/A Rlv3841	yajC	putative Sec translocase associated protein	1.5.0
RL2066	0.26125	7.56719e-05	7 d PR 7 d PI vs G/A Rlv3841	sthA	putative soluble pyridine nucleotide transhydrogenase	3.2.11
RL2076	0.236713	0.00014981	7 d PR 7 d PI vs G/A Rlv3841	gatA	putative glutamyl-tRNA(Gln) amidotransferase subunit A	2.2.10
RL2082	0.148432	0.00250554	7 d PR 7 d PI vs G/A Rlv3841	gatB	putative aspartyl/glutamyl-tRNA(asn/gln) amidotransferase subunit B	2.2.10
RL2088	0.260667	6.37201e-05	7 d PR 7 d PI vs G/A Rlv3841	accC1	putative biotin carboxylase	3.6.1
RL2131	0.298455	0.00345189	7 d PR 7 d PI vs G/A Rlv3841		hypothetical protein	0.0.0
RL2163	0.105421	0.00665319	7 d PR 7 d PI vs G/A Rlv3841		hypothetical protein	0.0.0
RL2164	0.179302	0.00186714	7 d PR 7 d PI vs G/A Rlv3841		hypothetical protein	0.0.0
RL2190	0.317439	1.53563e-08	7 d PR 7 d PI vs G/A Rlv3841		hypothetical protein	0.0.0
RL2195	0.199128	0.00867442	7 d PR 7 d PI vs G/A Rlv3841		conserved hypothetical protein	0.0.2
RL2208	0.219472	0.00395674	7 d PR 7 d PI vs G/A Rlv3841		putative hydrolase	3.3.15
RL2210	0.301129	0.00547771	7 d PR 7 d PI vs G/A Rlv3841		conserved hypothetical protein	0.0.2
RL2221	0.257254	0.00169927	7 d PR 7 d PI vs G/A Rlv3841	rpsB	putative 30S ribosomal protein S2	4.2.2
RL2222	0.233104	9.86439e-06	7 d PR 7 d PI vs G/A Rlv3841	tsf	putative elongation factor Ts (EF-TS)	2.2.10
RL2225	0.328523	0.000248881	7 d PR 7 d PI vs G/A Rlv3841	uppS	putative undecaprenyl pyrophosphate synthetase	4.1.2
RL2226	0.162124	0.00405105	7 d PR 7 d PI vs G/A Rlv3841	cdsA	putative phosphatidate cytidylyltransferase	2.2.7
RL2228	0.206194	0.00308141	7 d PR 7 d PI vs G/A Rlv3841		putative outer membrane protein	4.1.3
RL2229	0.167277	0.000469938	7 d PR 7 d PI vs G/A Rlv3841	lpxD	putative lipid A biosynthesis UDP-3-O-[3-hydroxymyristoyl] glucosamine N-acyltransferase	3.6.0
RL2230	0.14667	0.000143104	7 d PR 7 d PI vs G/A Rlv3841	fabZ	putative lipid A biosynthesis (3R)-hydroxymyristoyl-[acyl carrier protein] dehydratase	3.2.1
RL2234	0.234507	0.000224611	7 d PR 7 d PI vs G/A Rlv3841	gltA	putative citrate synthase	3.5.8
RL2239	0.215092	0.000764668	7 d PR 7 d PI vs G/A Rlv3841	eno	putative enolase	3.5.5
RL2241	0.324917	0.000672648	7 d PR 7 d PI vs G/A Rlv3841	pdhA	putative pyruvate dehydrogenase subunit	3.5.5
RL2252	0.294017	0.00426838	7 d PR 7 d PI vs G/A Rlv3841		conserved hypothetical protein	0.0.2
RL2284	0.152232	0.00911028	7 d PR 7 d PI vs G/A Rlv3841	hfq	putative host factor protein	2.2.11
RL2370	0.300091	3.12512e-05	7 d PR 7 d PI vs G/A Rlv3841	pcs	putative transmembrane phosphatidylcholine synthase	2.2.7
RL2374	0.230653	0.00309277	7 d PR 7 d PI vs G/A Rlv3841		putative transmembrane component of ABC transporter	1.5.0
RL2405	0.174412	0.000146536	7 d PR 7 d PI vs G/A Rlv3841		putative peptidyl-prolyl cis-trans isomerase B (cyclophilin-related protein)	2.2.10
RL2470	0.319922	0.000498103	7 d PR 7 d PI vs G/A Rlv3841		putative TerC family transmembrane efflux protein	1.5.0
RL2512	0.300649	0.00564082	7 d PR 7 d PI vs G/A Rlv3841	secG	putative transmembrane protein	4.1.1
RL2541	0.171458	0.00472127	7 d PR 7 d PI vs G/A Rlv3841		putative penicillin-binding protein/D-alanyl-D-alanine carboxypeptidase	4.1.2
RL2542	0.273613	0.00086656	7 d PR 7 d PI vs G/A Rlv3841		conserved hypothetical protein	0.0.2
RL2549	0.312655	2.49614e-08	7 d PR 7 d PI vs G/A Rlv3841		putative transmembrane protein	4.1.1
RL2559	0.323624	7.0309e-07	7 d PR 7 d PI vs G/A Rlv3841		putative acetyltransferase	7.0.0
RL2584	0.215348	0.00149674	7 d PR 7 d PI vs G/A Rlv3841		conserved hypothetical protein	0.0.2
RL2585	0.202998	0.000500617	7 d PR 7 d PI vs G/A Rlv3841	nodX	putative nodulation protein X (probable sugar acetylase)	3.3.22
RL2594	0.260051	0.00479039	7 d PR 7 d PI vs G/A Rlv3841	deaD	putative cold-shock DeaD-box protein A (ATP-dependent RNA helicase)	2.2.3
RL2598	0.194633	0.00289579	7 d PR 7 d PI vs G/A Rlv3841	rpe	putative ribulose-phosphate 3-epimerase	3.3.9
RL2606	0.289344	0.00140065	7 d PR 7 d PI vs G/A Rlv3841	purC1	putative phosphoribosylaminoimidazole-succinocarboxamide synthase (saicar synthetase)	3.7.1
RL2607	0.284727	0.000635354	7 d PR 7 d PI vs G/A Rlv3841	kptA	putative RNA 2'-phosphotransferase	2.2.11
RL2608	0.278155	3.0381e-05	7 d PR 7 d PI vs G/A Rlv3841	purQ	putative phosphoribosylformylglycinamidine synthase I	3.7.1
RL2613	0.328173	4.13015e-06	7 d PR 7 d PI vs G/A Rlv3841		putative transmembrane protein	4.1.1
RL2621	0.185732	4.74017e-08	7 d PR 7 d PI vs G/A Rlv3841		putative inositol-1-monophosphatase	3.6.1
RL2624	0.135978	0.000629693	7 d PR 7 d PI vs G/A Rlv3841	rpsD	putative 30S ribosomal protein S4	4.2.2
RL2631	0.129261	0.0022082	7 d PR 7 d PI vs G/A Rlv3841	icd	putative isocitrate dehydrogenase [NADP]	3.5.8
RL2643	0.298287	0.00378364	7 d PR 7 d PI vs G/A Rlv3841	dksA	putative DnaK suppressor protein	1.6.1
RL2660	0.299221	0.00191166	7 d PR 7 d PI vs G/A Rlv3841		putative ATP-binding component of ABC transporter	1.5.0
RL2677	0.304926	0.00214577	7 d PR 7 d PI vs G/A Rlv3841		hypothetical protein	0.0.0
RL2684	0.308097	0.0116119	7 d PR 7 d PI vs G/A Rlv3841		conserved hypothetical exported protein	0.0.2
RL2754	0.315639	0.00157858	7 d PR 7 d PI vs G/A Rlv3841		putative transmembrane permease component of ABC transporter	1.5.0
RL2775	0.313402	0.0296041	7 d PR 7 d PI vs G/A Rlv3841	ropA1	putative outer membrane protein	4.1.3
RL2776	0.223033	0.00115839	7 d PR 7 d PI vs G/A Rlv3841		putative AsnC family transcriptional regulator	6.3.1
RL2791	0.309799	0.00241664	7 d PR 7 d PI vs G/A Rlv3841		conserved hypothetical protein	0.0.2
RL2814	0.304502	5.65416e-06	7 d PR 7 d PI vs G/A Rlv3841	fabF1	putative 3-oxoacyl-[acyl-carrier-protein] synthase	3.2.1
RL2817	0.120215	0.00643167	7 d PR 7 d PI vs G/A Rlv3841	acpXL	putative acyl carrier protein	3.2.1
RL2825	0.232092	0.00134317	7 d PR 7 d PI vs G/A Rlv3841		putative inosine-uridine preferring nucleoside hydrolase	3.3.17
RL2829	0.309027	0.0212336	7 d PR 7 d PI vs G/A Rlv3841	cobO	putative cob(I)yrinic acid a,c-diamide adenosyltransferase	3.2.3
RL2880	0.152129	0.00127585	7 d PR 7 d PI vs G/A Rlv3841		putative GGDEF domain and response regulator two component regulatory protein	6.1.2
RL2881	0.2787	0.000407532	7 d PR 7 d PI vs G/A Rlv3841		putative two component response regulator transcriptional regulatory protein	6.1.2
RL2931	0.169475	0.00506536	7 d PR 7 d PI vs G/A Rlv3841	mcpN	putative methyl-accepting chemotaxis protein	1.1.1
RL2933	0.323835	7.70381e-08	7 d PR 7 d PI vs G/A Rlv3841		putative transmembrane protein	4.1.1
RL2936	0.265296	0.00499193	7 d PR 7 d PI vs G/A Rlv3841		putative transmembrane protein	4.1.1
RL2937	0.0616632	0.0035836	7 d PR 7 d PI vs G/A Rlv3841		putative transmembrane protein	4.1.1
RL2964	0.31987	0.0065032	7 d PR 7 d PI vs G/A Rlv3841	cspA3	putative cold shock protein CspA	1.6.1
RL3070	0.171202	6.55053e-05	7 d PR 7 d PI vs G/A Rlv3841		putative transmembrane protein	4.1.1
RL3205	0.187849	0.000643204	7 d PR 7 d PI vs G/A Rlv3841	ilvC	putative ketol-acid reductoisomerase	3.1.12
RL3254	0.299694	0.000851006	7 d PR 7 d PI vs G/A Rlv3841	hflK	putative transmembrane serine protease	2.1.4
RL3267	0.255348	0.0082228	7 d PR 7 d PI vs G/A Rlv3841		putative OmpA family outer membrane protein	4.1.3
RL3268	0.106186	0.0019917	7 d PR 7 d PI vs G/A Rlv3841	flaF2	putative flagellin protein	1.1.1
RL3301	0.198647	0.00847099	7 d PR 7 d PI vs G/A Rlv3841	ddlB	putative D-alanine--D-alanine ligase B	4.1.2
RL3310	0.121611	0.00685848	7 d PR 7 d PI vs G/A Rlv3841	mraY	putative phospho-N-acetylmuramoyl-pentapeptide-transferase	4.1.2
RL3311	0.303496	0.00938694	7 d PR 7 d PI vs G/A Rlv3841	murF	putative UDP-N-acetylmuramoyl-tripeptide--D-alanyl-D-alanine ligase	4.1.2
RL3313	0.261416	0.000117169	7 d PR 7 d PI vs G/A Rlv3841		putative penicillin binding protein	4.1.5
RL3328	0.217314	0.000114418	7 d PR 7 d PI vs G/A Rlv3841		putative glycosyl transferase	4.1.2
RL3421	0.323458	4.596e-06	7 d PR 7 d PI vs G/A Rlv3841		conserved hypothetical protein	0.0.2
RL3459	0.310665	0.00051668	7 d PR 7 d PI vs G/A Rlv3841	csaA	putative chaperone protein	1.3.1
RL3461	0.205987	0.00469047	7 d PR 7 d PI vs G/A Rlv3841		conserved hypothetical protein	0.0.1
RL3463	0.293891	0.00881063	7 d PR 7 d PI vs G/A Rlv3841	lgt	putative prolipoprotein diacylglyceryl transferase	2.2.6
RL3468	0.157928	0.00111977	7 d PR 7 d PI vs G/A Rlv3841	prs	putative ribose-phosphate pyrophosphokinase	3.3.17
RL3471	0.264843	0.00388893	7 d PR 7 d PI vs G/A Rlv3841		putative 50S ribosomal protein L25	4.2.2
RL3479	0.247937	0.000234904	7 d PR 7 d PI vs G/A Rlv3841		putative GTP-dependent nucleic acid-binding protein	1.5.5
RL3483	0.153672	0.00478365	7 d PR 7 d PI vs G/A Rlv3841	apt	putative adenine phosphoribosyltransferase	3.3.17
RL3485	0.166716	0.00341187	7 d PR 7 d PI vs G/A Rlv3841	petB	putative cytochrome b	3.5.3
RL3486	0.16983	0.000796776	7 d PR 7 d PI vs G/A Rlv3841	petA	putative ubiquinol-cytochrome c reductase iron-sulfur subunit	3.5.3
RL3494	0.217109	0.000594074	7 d PR 7 d PI vs G/A Rlv3841	hemF	putative coproporphyrinogen III oxidase,aerobic	3.2.6
RL3504	0.113313	0.00410151	7 d PR 7 d PI vs G/A Rlv3841		putative acetyltransferase	7.0.0
RL3515	0.311569	0.00352511	7 d PR 7 d PI vs G/A Rlv3841	clpP3	putative ATP-dependent Clp protease	2.1.4
RL3529	0.214798	0.00420073	7 d PR 7 d PI vs G/A Rlv3841		hypothetical protein	0.0.0
RL3544	0.295474	0.0245806	7 d PR 7 d PI vs G/A Rlv3841	oppB	putative transmembrane component of ABC transporter protein	1.5.0
RL3576	0.281286	0.00275993	7 d PR 7 d PI vs G/A Rlv3841		putative transmembrane protein	4.1.1
RL3582	0.249382	0.00229818	7 d PR 7 d PI vs G/A Rlv3841		putative DNA repair protein	2.2.3
RL3614	0.285395	0.00397543	7 d PR 7 d PI vs G/A Rlv3841		conserved hypothetical protein	0.0.2
RL3615	0.305863	0.011911	7 d PR 7 d PI vs G/A Rlv3841		putative transmembrane component of ABC transporter	1.5.0
RL3623	0.294253	0.0234821	7 d PR 7 d PI vs G/A Rlv3841		conserved hypothetical exported protein	0.0.1
RL3624	0.0591815	0.00033676	7 d PR 7 d PI vs G/A Rlv3841		putative solute-binding component of ABC transporter	1.5.0
RL3625	0.153694	0.00733313	7 d PR 7 d PI vs G/A Rlv3841		putative transmembrane component of ABC transporter	1.5.0
RL3642	0.302131	1.42396e-05	7 d PR 7 d PI vs G/A Rlv3841		putative glycosyl hydrolase	4.1.4
RL3646	0.308185	0.000140362	7 d PR 7 d PI vs G/A Rlv3841	pssL	putative transmembrane polysaccharide synthesis protein	4.1.4
RL3647	0.205766	0.00356599	7 d PR 7 d PI vs G/A Rlv3841	pssK	putative polysaccharide polymerisation protein	4.1.4
RL3648	0.307146	0.000850205	7 d PR 7 d PI vs G/A Rlv3841	pssJ	putative galactosyl transferase	4.1.4
RL3649	0.328338	0.0239689	7 d PR 7 d PI vs G/A Rlv3841	pssI	putative glycosyltransferase	4.1.4
RL3650	0.193028	0.00772774	7 d PR 7 d PI vs G/A Rlv3841	pssH	putative glycosyltransferase	4.1.4
RL3652	0.167747	0.00401445	7 d PR 7 d PI vs G/A Rlv3841	pssF	putative glycosyl transferase	4.1.4
RL3653	0.174294	0.00231524	7 d PR 7 d PI vs G/A Rlv3841	pssC	putative succinoglycan biosynthesis protein	4.1.4
RL3658	0.299874	0.0202588	7 d PR 7 d PI vs G/A Rlv3841	prsD	putative transmembrane ABC transporter component	1.5.0
RL3659	0.259211	0.00260889	7 d PR 7 d PI vs G/A Rlv3841	plyA		2.1.3
RL3663	0.199651	0.0100217	7 d PR 7 d PI vs G/A Rlv3841	pssO	putative polysaccharide transport outer membrane protein	4.1.3
RL3664	0.11537	0.00128219	7 d PR 7 d PI vs G/A Rlv3841	pssN	putative capsule polysaccharide export protein	4.1.4
RL3676	0.223164	5.10264e-06	7 d PR 7 d PI vs G/A Rlv3841		putative transmembrane exo/endo phosphatase protein	4.1.1
RL3677	0.0827264	0.000401387	7 d PR 7 d PI vs G/A Rlv3841	lspL	putative UDP-glucuronate 5'-epimerase	4.1.4
RL3749	0.208378	2.65173e-06	7 d PR 7 d PI vs G/A Rlv3841	BraE	putative transmembrane component of ABC transporter	1.5.0
RL3758	0.139194	0.00346744	7 d PR 7 d PI vs G/A Rlv3841		putative two-component response regulator transcriptional regulatory protein	6.1.2
RL3760	0.20201	2.92305e-05	7 d PR 7 d PI vs G/A Rlv3841		conserved hypothetical protein	0.0.1
RL3835	0.273628	0.011292	7 d PR 7 d PI vs G/A Rlv3841		hypothetical exported protein	0.0.1
RL3836	0.293705	0.00571503	7 d PR 7 d PI vs G/A Rlv3841		putative transmembrane protein	4.1.1
RL3837	0.275891	0.0053395	7 d PR 7 d PI vs G/A Rlv3841		conserved hypothetical protein	0.0.2
RL3838	0.295285	0.000910316	7 d PR 7 d PI vs G/A Rlv3841		putative transmembrane dehydrogenase/oxidoreductase	3.3.15
RL3897	0.266722	0.0136484	7 d PR 7 d PI vs G/A Rlv3841		conserved hypothetical protein	0.0.2
RL3916	0.155248	0.000919289	7 d PR 7 d PI vs G/A Rlv3841	algI	putative poly(beta-D-mannuronate) O-acetylase	4.1.4
RL3951	0.178456	0.000256496	7 d PR 7 d PI vs G/A Rlv3841		putative Arc family transcriptional regulator	6.0.0
RL3961	0.191879	0.0155853	7 d PR 7 d PI vs G/A Rlv3841	serC	putative phosphoserine aminotransferase	3.1.17
RL3962	0.295124	0.00572172	7 d PR 7 d PI vs G/A Rlv3841		putative heat resistant agglutinin 1	1.6.1
RL3963	0.322942	0.00789796	7 d PR 7 d PI vs G/A Rlv3841		putative transmembrane protein	4.1.1
RL3983	0.292912	0.00295526	7 d PR 7 d PI vs G/A Rlv3841		conserved hypothetical protein	0.0.1
RL3985	0.164391	0.00127489	7 d PR 7 d PI vs G/A Rlv3841	mcpO	putative chemoreceptor McpA (methyl-accepting chemotaxis protein)	1.1.1
RL4011	0.130189	0.000477894	7 d PR 7 d PI vs G/A Rlv3841	pgk	putative phosphoglycerate kinase	3.5.1
RL4024	0.309494	0.00136953	7 d PR 7 d PI vs G/A Rlv3841		putative transmembrane protein	4.1.1
RL4031	0.0968315	0.00717698	7 d PR 7 d PI vs G/A Rlv3841	mcrA	putative sensory transducer methyl-accepting chemotaxis protein	1.1.1
RL4032	0.221466	0.0065771	7 d PR 7 d PI vs G/A Rlv3841	mcrB	putative sensory transducer methyl-acccepting chemotaxis protein	1.1.1
RL4037	0.117325	0.00222264	7 d PR 7 d PI vs G/A Rlv3841		conserved hypothetical protein	0.0.2
RL4043	0.309093	0.00527976	7 d PR 7 d PI vs G/A Rlv3841		conserved hypothetical protein	0.0.1
RL4065	0.184722	0.00483781	7 d PR 7 d PI vs G/A Rlv3841		conserved hypothetical protein	0.0.1
RL4073	0.305497	0.0129331	7 d PR 7 d PI vs G/A Rlv3841	hss	putative homospermidine synthase	2.2.0
RL4076	0.304246	2.04531e-05	7 d PR 7 d PI vs G/A Rlv3841	hemH	putative ferrochelatase	3.2.6
RL4081	0.209006	0.00270711	7 d PR 7 d PI vs G/A Rlv3841	exoN	putative UTP--glucose-1-phosphate uridylyltransferase	4.1.4
RL4085	0.223117	0.00196375	7 d PR 7 d PI vs G/A Rlv3841	gltB	putative glutamate synthase [NADPH] large chain	3.1.7
RL4086	0.129354	2.78673e-08	7 d PR 7 d PI vs G/A Rlv3841	ltaE	putative low-specificity l-threonine aldolase	3.4.2
RL4094	0.286084	0.0161941	7 d PR 7 d PI vs G/A Rlv3841		hypothetical protein	0.0.0
RL4129	0.298352	1.12916e-05	7 d PR 7 d PI vs G/A Rlv3841	cyaB1	putative transmembrane adenylate cyclase	3.3.15
RL4130	0.299145	0.0112874	7 d PR 7 d PI vs G/A Rlv3841	rpsU2	putative 30S ribosomal protein S21	4.2.2
RL4131	0.309218	0.000689694	7 d PR 7 d PI vs G/A Rlv3841		putative TPR repeat family protein	7.0.0
RL4135	0.280047	0.00245483	7 d PR 7 d PI vs G/A Rlv3841	pntAB	putative transmembrane NAD(P) transhydrogenase subunit alpha part 2	3.3.18
RL4138	0.128583	0.00362086	7 d PR 7 d PI vs G/A Rlv3841		conserved hypothetical protein	0.0.2
RL4139	0.292169	0.00416699	7 d PR 7 d PI vs G/A Rlv3841		putative transmembrane sensory box GGDEF/EAL protein	6.0.0
RL4140	0.293527	8.63452e-08	7 d PR 7 d PI vs G/A Rlv3841		putative transmembrane transporter component	1.5.0
RL4167	0.327558	0.000594323	7 d PR 7 d PI vs G/A Rlv3841		putative transmembrane sensory box GGDEF/EAL family protein	6.0.0
RL4248	0.103372	0.00193329	7 d PR 7 d PI vs G/A Rlv3841	lacZ	putative beta-galactosidase	3.3.7
RL4252	0.248605	0.00105422	7 d PR 7 d PI vs G/A Rlv3841		putative solute-binding component of ABC transporter	1.5.0
RL4259	0.255364	0.0110517	7 d PR 7 d PI vs G/A Rlv3841	nrdE	putative ribonucleoside-diphosphate reductase alpha subunit	2.2.3
RL4261	0.322789	0.00995157	7 d PR 7 d PI vs G/A Rlv3841	nrdH	putative glutaredoxin-like protein	3.5.3
RL4292	0.241592	0.000419249	7 d PR 7 d PI vs G/A Rlv3841		putative pilus component protein	7.0.0
RL4293	0.306396	0.00985464	7 d PR 7 d PI vs G/A Rlv3841		putative transmembrane protein	4.1.1
RL4294	0.251039	0.000369207	7 d PR 7 d PI vs G/A Rlv3841		putative NTP pyrophosphohydrolase	3.3.17
RL4296	0.288224	0.000944324	7 d PR 7 d PI vs G/A Rlv3841	argJ	putative arginine biosynthesis bifunctional protein	3.1.2
RL4298	0.318225	0.0100089	7 d PR 7 d PI vs G/A Rlv3841	secA	putative preprotein translocase subunit	1.5.5
RL4309	0.309541	0.00124454	7 d PR 7 d PI vs G/A Rlv3841		putative transmembrane protein	4.1.1
RL4321	0.303529	0.00116337	7 d PR 7 d PI vs G/A Rlv3841	hbdA	putative 3-hydroxybutyryl-CoA dehydrogenase	3.4.4
RL4342	0.173566	6.46389e-06	7 d PR 7 d PI vs G/A Rlv3841		putative transmembrane protein	4.1.1
RL4344	0.29068	0.0367884	7 d PR 7 d PI vs G/A Rlv3841		putative transmembrane protein	4.1.1
RL4348	0.314801	0.00270776	7 d PR 7 d PI vs G/A Rlv3841	cobT	putative aerobic cobaltochelatase	3.2.3
RL4349	0.278947	6.50442e-06	7 d PR 7 d PI vs G/A Rlv3841	cobS	putative aerobic cobaltochelatase	3.2.3
RL4356	0.236358	0.00517109	7 d PR 7 d PI vs G/A Rlv3841		conserved hypothetical protein	0.0.2
RL4387	0.240167	0.00519428	7 d PR 7 d PI vs G/A Rlv3841	mcpQ	putative methyl-accepting chemotaxis protein	1.1.1
RL4405	0.20006	0.0191393	7 d PR 7 d PI vs G/A Rlv3841	atpC	putative ATP synthase epsilon chain	3.5.9
RL4407	0.144516	0.000173231	7 d PR 7 d PI vs G/A Rlv3841	atpD	putative ATP synthase beta chain	3.5.9
RL4408	0.214786	0.000715454	7 d PR 7 d PI vs G/A Rlv3841	atpG	putative ATP synthase gamma chain	3.5.9
RL4409	0.117919	0.00048942	7 d PR 7 d PI vs G/A Rlv3841	atpA	putative ATP synthase alpha chain	3.5.9
RL4410	0.158141	0.000368246	7 d PR 7 d PI vs G/A Rlv3841	atpH	putative ATP synthase delta chain	3.5.9
RL4436	0.299065	0.00765815	7 d PR 7 d PI vs G/A Rlv3841	sucD	putative succinyl-CoA synthetase alpha chain	3.5.8
RL4482	0.261972	0.00171933	7 d PR 7 d PI vs G/A Rlv3841		putative solute-binding component of ABC transporter	1.5.0
RL4483	0.240924	7.76927e-06	7 d PR 7 d PI vs G/A Rlv3841		putative transmembrane component of ABC transporter	1.5.0
RL4488	0.319717	0.00940937	7 d PR 7 d PI vs G/A Rlv3841		conserved hypothetical protein	0.0.1
RL4489	0.326122	1.20459e-06	7 d PR 7 d PI vs G/A Rlv3841		putative glycosyl hydrolase	4.1.4
RL4501	0.280106	2.5726e-06	7 d PR 7 d PI vs G/A Rlv3841		putative transmembrane MFS family permease transporter	1.5.0
RL4502	0.165551	0.00210905	7 d PR 7 d PI vs G/A Rlv3841		putative transmembrane protein	4.1.1
RL4504	0.121647	0.000223767	7 d PR 7 d PI vs G/A Rlv3841	ppa	putative inorganic pyrophosphatase	3.3.13
RL4515	0.233432	0.000493505	7 d PR 7 d PI vs G/A Rlv3841	argG	putative argininosuccinate synthase	3.1.2
RL4520	0.179425	0.000136512	7 d PR 7 d PI vs G/A Rlv3841		putative transmembrane component of ABC transporter	1.5.0
RL4533	0.264642	6.06518e-05	7 d PR 7 d PI vs G/A Rlv3841		putative acetyltransferase	3.3.15
RL4536	0.17115	0.0104445	7 d PR 7 d PI vs G/A Rlv3841	acnA	putative aconitate hydratase	3.5.8
RL4541	0.244438	0.00740306	7 d PR 7 d PI vs G/A Rlv3841		putative transmmebrane protein	4.1.1
RL4542	0.193602	1.89849e-05	7 d PR 7 d PI vs G/A Rlv3841	ispZ	putative intracellular septation protein	1.7.1
RL4550	0.255201	1.44132e-06	7 d PR 7 d PI vs G/A Rlv3841	rimM	putative 16S rRNA processing protein	2.2.11
RL4552	0.290558	0.0316764	7 d PR 7 d PI vs G/A Rlv3841		putative 50S ribosomal protein	4.2.2
RL4561	0.278216	0.000572961	7 d PR 7 d PI vs G/A Rlv3841	xthA	putative exodeoxyribonuclease III	2.1.1
RL4572	0.191086	6.74747e-07	7 d PR 7 d PI vs G/A Rlv3841		conserved hypothetical protein	0.0.2
RL4600	0.216329	0.00212669	7 d PR 7 d PI vs G/A Rlv3841	efp	putative elongation factor P (EF-P)	2.2.10
RL4616	0.201137	0.000700574	7 d PR 7 d PI vs G/A Rlv3841	fdxA	putative ferredoxin II (FdII)	3.5.3
RL4624	0.239128	1.64249e-05	7 d PR 7 d PI vs G/A Rlv3841	rpmF	putative 50S ribosomal protein L32	4.2.2
RL4627	0.220683	0.00471474	7 d PR 7 d PI vs G/A Rlv3841	mtgA	putative monofunctional biosynthetic peptidoglycan transglycosylase	4.1.2
RL4638	0.299371	0.00325426	7 d PR 7 d PI vs G/A Rlv3841		putative pyruvate carboxylase	3.5.8
RL4652	0.280703	0.00482713	7 d PR 7 d PI vs G/A Rlv3841		putative dipeptidase	2.1.4
RL4665	0.163782	0.00268606	7 d PR 7 d PI vs G/A Rlv3841		conserved hypothetical protein	0.0.2
RL4672	0.207422	0.0175604	7 d PR 7 d PI vs G/A Rlv3841		conserved hypothetical protein	0.0.2
RL4673	0.327894	0.0188876	7 d PR 7 d PI vs G/A Rlv3841		hypothetical protein	0.0.0
RL4675	0.226269	0.0162298	7 d PR 7 d PI vs G/A Rlv3841		hypothetical protein	0.0.0
RL4676	0.215963	5.55453e-05	7 d PR 7 d PI vs G/A Rlv3841	rplU	putative 50S ribosomal protein L21	4.2.2
RL4677	0.272843	0.00160785	7 d PR 7 d PI vs G/A Rlv3841	rpmA	putative 50S ribosomal protein L27	4.2.2
RL4695	0.324819	0.0158412	7 d PR 7 d PI vs G/A Rlv3841	bfr	putative bacterioferritin	1.6.3
RL4705	0.168076	0.00039609	7 d PR 7 d PI vs G/A Rlv3841	leuD	putative 3-isopropylmalate dehydratase small subunit	3.1.12
RL4708	0.284289	3.0481e-08	7 d PR 7 d PI vs G/A Rlv3841		putative transmembrane lipid A 1-phosphatase	3.4.5
RL4715	0.177262	7.5796e-05	7 d PR 7 d PI vs G/A Rlv3841	asd	putative aspartate-semialdehyde dehydrogenase	3.1.13
RL4716	0.298278	0.00415483	7 d PR 7 d PI vs G/A Rlv3841		conserved hypothetical exported protein	0.0.1
RL4718	0.230544	0.000623424	7 d PR 7 d PI vs G/A Rlv3841	cynT	putative carbonic anhydrase	3.3.22
RL4723	0.209416	0.000488699	7 d PR 7 d PI vs G/A Rlv3841		conserved hypothetical protein	0.0.1
RL4732	0.287857	0.00721569	7 d PR 7 d PI vs G/A Rlv3841	leuS	putative leucyl-tRNA synthetase	2.2.1
RL4734	0.241604	0.00433577	7 d PR 7 d PI vs G/A Rlv3841		conserved hypothetical protein	0.0.2
RL4735	0.222312	0.0127082	7 d PR 7 d PI vs G/A Rlv3841	parB	putative chromosome partitioning protein	1.2.1
RL4740	0.265279	0.00712272	7 d PR 7 d PI vs G/A Rlv3841	rho	putative transcription termination factor rho	2.2.11
RL4741	0.320833	0.000228908	7 d PR 7 d PI vs G/A Rlv3841		putative transmembrane protein	4.1.1
RL4742	0.277682	0.000853324	7 d PR 7 d PI vs G/A Rlv3841	hemE	uroporphyrinogen decarboxylase	3.2.6
PR, pea rhizosphere; AR, alfalfa rhizosphere; SBR, sugar beet rhizosphere;
G/A, glucose ammonia grown laboratorycells; PI, post inoculation
*The normalised expression ratio of experimental sample to control was
calculated by taking the natural log of the ratio for each replicate experiment,
averaging this for all replicates and then calculating the natural antilog.

## Sheet: DOWN alf rh  v FL(343)
Table S2. viii) Genes down-regulated ≥3-fold, p≤0.05 in the alfalfa rhizosphere measured against free-living Rlv3841
Gene_ID	Norm*	P value	Microarray	Gene	Product	Riley code
pRL110336	0.302233	0.000191227	7 d AR 7 d PI vs G/A Rlv3841		hypothetical protein	0.0.0
pRL110337	0.32318	0.0026038	7 d AR 7 d PI vs G/A Rlv3841		putative potassium transport system protein	1.5.2
pRL110545	0.24363	0.0496273	7 d AR 7 d PI vs G/A Rlv3841	minD	putative septum site-determining protein MinD	1.7.1
pRL110546	0.147756	0.00202754	7 d AR 7 d PI vs G/A Rlv3841	minC	septum site-determining protein MinC	1.7.1
pRL110617	0.288384	0.00671121	7 d AR 7 d PI vs G/A Rlv3841	nadA	quinolinate synthetase A	3.2.11
pRL120001	0.239916	0.0167806	7 d AR 7 d PI vs G/A Rlv3841	repAp12	putative replication protein A	1.2.1
pRL120060	0.311793	0.0458851	7 d AR 7 d PI vs G/A Rlv3841		conserved hypothetical protein	0.0.2
pRL120064	0.263166	8.18836e-07	7 d AR 7 d PI vs G/A Rlv3841	flgE2	putative flagellar hook protein flgE	1.1.1
pRL120090	0.23957	0.00199314	7 d AR 7 d PI vs G/A Rlv3841		putative transmembrane protein	4.1.1
pRL120091	0.239406	0.00504516	7 d AR 7 d PI vs G/A Rlv3841		putative transmembrane protein	4.1.1
pRL120092	0.309007	0.0247325	7 d AR 7 d PI vs G/A Rlv3841		putative glutathionylspermidine synthetase	1.6.1
pRL120108	0.29226	0.00565921	7 d AR 7 d PI vs G/A Rlv3841		putative MocA family oxido-reductase/dehydratase	3.4.3
pRL120160	0.300441	0.000385608	7 d AR 7 d PI vs G/A Rlv3841		putative DeoR family transcriptional regulator	6.3.10
pRL120461	0.165869	0.00178532	7 d AR 7 d PI vs G/A Rlv3841		putative capsule polysaccharide export protein	4.1.4
pRL70059	0.314981	0.0162015	7 d AR 7 d PI vs G/A Rlv3841			5.1.4
pRL70092	0.290751	0.0371026	7 d AR 7 d PI vs G/A Rlv3841	repAp7c	putative replication protein	5.1.3
pRL70115	0.182477	0.00364872	7 d AR 7 d PI vs G/A Rlv3841			7.2.1
pRL70122	0.244226	0.0015906	7 d AR 7 d PI vs G/A Rlv3841		putative transposase related protein	5.1.4
pRL70165	0.171071	0.0179635	7 d AR 7 d PI vs G/A Rlv3841		putative transposase-related protein, pseudogene	7.2.1
pRL80003	0.235409	0.00104338	7 d AR 7 d PI vs G/A Rlv3841	repCp8	replication RepC protein	2.2.3
pRL80079	0.285874	0.024323	7 d AR 7 d PI vs G/A Rlv3841		putative transcriptional regulator	6.0.0
pRL80097	0.280515	5.24402e-05	7 d AR 7 d PI vs G/A Rlv3841		hypothetical protein	0.0.0
pRL80099	0.266116	0.0104181	7 d AR 7 d PI vs G/A Rlv3841		conserved hypothetical protein	0.0.2
pRL80112	0.218236	0.0255137	7 d AR 7 d PI vs G/A Rlv3841		conserved hypothetical protein	0.0.2
pRL90001	0.276553	0.00845583	7 d AR 7 d PI vs G/A Rlv3841	repAp9	putative replication partitioning protein	2.2.3
pRL90002	0.310326	1.17739e-05	7 d AR 7 d PI vs G/A Rlv3841	repBp9	putative replication protein	2.2.3
pRL90049	0.307358	0.00744957	7 d AR 7 d PI vs G/A Rlv3841		putative transcriptional regulator	6.0.0
pRL90053	0.248365	0.000557684	7 d AR 7 d PI vs G/A Rlv3841		putative O-antigen ligase	4.1.5
pRL90263	0.31028	2.78295e-05	7 d AR 7 d PI vs G/A Rlv3841		conserved hypothetical protein	0.0.2
pRL90308	0.268697	0.0188157	7 d AR 7 d PI vs G/A Rlv3841		putative HTH transcriptional regulator	6.0.0
RL0006	0.269999	0.000285834	7 d AR 7 d PI vs G/A Rlv3841	secB	putative SecB protein export protein	2.2.10
RL0031	0.256576	0.0247564	7 d AR 7 d PI vs G/A Rlv3841		putative S-adenosyl-L-homocysteine hydrolase	3.4.2
RL0055	0.148862	0.000360244	7 d AR 7 d PI vs G/A Rlv3841		conserved hypothetical protein	0.0.1
RL0106	0.319825	0.0395861	7 d AR 7 d PI vs G/A Rlv3841	rpsA	putative 30S ribosomal protein S1	4.2.2
RL0121	0.288353	0.00442007	7 d AR 7 d PI vs G/A Rlv3841	rpsO	putative 30S ribosomal protein S15	4.2.2
RL0125	0.308116	0.00482985	7 d AR 7 d PI vs G/A Rlv3841	infB	putative translation initiation factor IF-2	2.2.10
RL0128	0.216698	1.44634e-06	7 d AR 7 d PI vs G/A Rlv3841		conserved hypothetical protein	0.0.1
RL0156	0.321538	0.0056377	7 d AR 7 d PI vs G/A Rlv3841		hypothetical protein	0.0.0
RL0161	0.186369	0.0117121	7 d AR 7 d PI vs G/A Rlv3841		putative cell division DNA translocase protein	1.7.1
RL0179	0.206835	5.14944e-05	7 d AR 7 d PI vs G/A Rlv3841	gpmA	putative 2,3-bisphosphoglycerate-dependent phosphoglycerate mutase (Phosphoglyceromutase) (PG/AM) (BPG-dependent PG/AM) (dPGM)	3.5.5
RL0222	0.297462	0.0151538	7 d AR 7 d PI vs G/A Rlv3841		putative peptidase	2.1.4
RL0246	0.211176	1.27264e-07	7 d AR 7 d PI vs G/A Rlv3841	ddhA	putative glucose-1-phosphate cytidylyltransferase	4.1.4
RL0267	0.271498	0.00476991	7 d AR 7 d PI vs G/A Rlv3841	rpmI	putative 50S ribosomal protein L35	4.2.2
RL0268	0.258349	0.0353543	7 d AR 7 d PI vs G/A Rlv3841	rplT	putative 50S ribosomal protein L20	4.2.2
RL0269	0.280818	0.000347232	7 d AR 7 d PI vs G/A Rlv3841	pheS	putative phenylalanyl-tRNA synthetase alpha chain	2.2.1
RL0328	0.318506	0.000209622	7 d AR 7 d PI vs G/A Rlv3841		undecaprenyl-diphosphatase (undecaprenyl pyrophosphate phosphatase) (bacitracin resistance protein)	4.1.2
RL0376	0.295602	0.00711966	7 d AR 7 d PI vs G/A Rlv3841		putative L-lysine dehydrogenase	3.4.2
RL0406	0.234499	8.35331e-05	7 d AR 7 d PI vs G/A Rlv3841	mutS	putative DNA mismatch repair protein	2.2.3
RL0430	0.299936	0.00244365	7 d AR 7 d PI vs G/A Rlv3841	def1	putative peptide deformylase (polypeptide deformylase)	2.2.10
RL0444	0.316467	0.00989428	7 d AR 7 d PI vs G/A Rlv3841	lldD3	putative lactate dehydrogenase	3.5.4
RL0457	0.303101	0.000149254	7 d AR 7 d PI vs G/A Rlv3841		putative transposase	5.1.4
RL0493	0.309649	0.0275404	7 d AR 7 d PI vs G/A Rlv3841	pyrC	putative dihydroorotase	3.7.2
RL0499	0.307699	4.82896e-05	7 d AR 7 d PI vs G/A Rlv3841		conserved hypothetical protein	0.0.1
RL0504	0.294184	0.000100829	7 d AR 7 d PI vs G/A Rlv3841	pgi	putative glucose-6-phosphate isomerase	3.5.5
RL0548	0.246295	0.0037707	7 d AR 7 d PI vs G/A Rlv3841		conserved hypothetical protein	0.0.1
RL0554	0.279086	0.0228742	7 d AR 7 d PI vs G/A Rlv3841	metZ	putative O-succinylhomoserine sulfhydrylase	3.1.14
RL0616	0.272827	0.0198048	7 d AR 7 d PI vs G/A Rlv3841	infA	putative translation initiation factor	2.2.10
RL0684	0.3002	6.56451e-05	7 d AR 7 d PI vs G/A Rlv3841		putative transmembrane protein	4.1.1
RL0698	0.260494	0.0404138	7 d AR 7 d PI vs G/A Rlv3841		putative flagellin related gene	1.1.1
RL0700	0.237367	1.14398e-05	7 d AR 7 d PI vs G/A Rlv3841	fliG	putative flagellar motor switch protein	1.1.1
RL0701	0.226987	0.00123753	7 d AR 7 d PI vs G/A Rlv3841	fliN	putative flagellar motor switch protein	1.1.1
RL0703	0.264925	0.00792372	7 d AR 7 d PI vs G/A Rlv3841	motA	putative chemotaxis motility protein	1.1.1
RL0707	0.329627	0.0149552	7 d AR 7 d PI vs G/A Rlv3841	flgB	putative flagellar basal-body rod protein	1.1.1
RL0710	0.256242	0.00209963	7 d AR 7 d PI vs G/A Rlv3841	flgG		1.1.1
RL0717	0.166623	0.00368168	7 d AR 7 d PI vs G/A Rlv3841		putative conserved hypothetical TPR repeat protein	0.0.2
RL0719	0.275045	0.00451665	7 d AR 7 d PI vs G/A Rlv3841	flaB	putative flagellin B	1.1.1
RL0720	0.287619	0.0379511	7 d AR 7 d PI vs G/A Rlv3841	flaC	putative flagellin A	1.1.1
RL0757	0.24708	1.57489e-06	7 d AR 7 d PI vs G/A Rlv3841	mcpZ	putative methyl-accepting chemotaxis protein	1.1.1
RL0784	0.279989	7.43204e-05	7 d AR 7 d PI vs G/A Rlv3841		putative d-amino acid dehydrogenase small subunit	3.4.2
RL0790	0.247651	0.00532425	7 d AR 7 d PI vs G/A Rlv3841		putative rhizobiocin	1.4.1
RL0794	0.324522	0.0417787	7 d AR 7 d PI vs G/A Rlv3841		putative lipopolysaccharide biosynthesis protein	2.2.5
RL0795	0.244715	0.00581648	7 d AR 7 d PI vs G/A Rlv3841		putative glucose-1-phosphate thymidylyltransferase	2.2.5
RL0797	0.21088	0.00150454	7 d AR 7 d PI vs G/A Rlv3841		putative transmembrane protein	4.1.1
RL0802	0.234644	0.0060279	7 d AR 7 d PI vs G/A Rlv3841		putative deoxygenase	3.3.15
RL0807	0.325757	0.018743	7 d AR 7 d PI vs G/A Rlv3841		hypothetical protein	0.0.0
RL0813	0.31134	0.0104055	7 d AR 7 d PI vs G/A Rlv3841		putative udp-glucose-4-epimerase (putative dtdp-glucose 4,6-dehydratase)	4.1.4
RL0814	0.243415	0.00578939	7 d AR 7 d PI vs G/A Rlv3841		conserved hypothetical protein	0.0.1
RL0818	0.316123	0.0055671	7 d AR 7 d PI vs G/A Rlv3841		putative lipopolysaccharide synthesis protein	2.2.5
RL0819	0.263733	0.0225292	7 d AR 7 d PI vs G/A Rlv3841		putative imidazole glycerol phosphate synthase,subunit	3.1.10
RL0821	0.302618	0.00481297	7 d AR 7 d PI vs G/A Rlv3841		putative O-antigen transporter	4.1.4
RL0822	0.148767	0.0103054	7 d AR 7 d PI vs G/A Rlv3841		putative DegT family aminotransferase	3.3.15
RL0823	0.242286	0.000208641	7 d AR 7 d PI vs G/A Rlv3841		putative hexapeptide repeat acetyltransferase	3.3.15
RL0825	0.196577	0.00394561	7 d AR 7 d PI vs G/A Rlv3841	gmd	putative GDP-mannose 4,6-dehydratase (GDP-d-mannose dehydratase)	4.1.4
RL0826	0.205183	0.00137916	7 d AR 7 d PI vs G/A Rlv3841	fcl	putative GDP-L-fucose synthetase	4.1.4
RL0868	0.214909	0.00140454	7 d AR 7 d PI vs G/A Rlv3841		lipid A oxidase	3.4.4
RL0883	0.169403	0.000962584	7 d AR 7 d PI vs G/A Rlv3841	groLch1	putative 60 kda chaperonin (protein cpn60)	1.3.1
RL0884	0.121927	2.24821e-07	7 d AR 7 d PI vs G/A Rlv3841	groSch1	putative 10 kda chaperonin (protein cpn10)	1.3.1
RL0885	0.32189	0.0285943	7 d AR 7 d PI vs G/A Rlv3841		putative hydrolase	3.3.15
RL0919	0.321709	0.00328267	7 d AR 7 d PI vs G/A Rlv3841		putative LuxR/GerE family transcriptional regulator	6.3.11
RL0921	0.184656	0.000183949	7 d AR 7 d PI vs G/A Rlv3841		putative cationic transport protein	1.5.2
RL0924	0.225876	0.011084	7 d AR 7 d PI vs G/A Rlv3841	atpI	putative ATP synthase protein I	3.5.9
RL0925	0.206748	0.00271803	7 d AR 7 d PI vs G/A Rlv3841	atpB	putative ATP synthase A chain	3.5.9
RL0926	0.15985	0.00149197	7 d AR 7 d PI vs G/A Rlv3841	atpE	putative ATP synthase subunit C	3.5.9
RL0927	0.231464	0.0470012	7 d AR 7 d PI vs G/A Rlv3841	atpG2	putative ATP synthase B' chain (subunit II)	3.5.9
RL0938	0.287198	0.0447607	7 d AR 7 d PI vs G/A Rlv3841		conserved hypothetical protein	0.0.2
RL0972	0.254327	0.0102107	7 d AR 7 d PI vs G/A Rlv3841	mcpK	putative methyl-accepting chemotaxis protein	1.1.1
RL1011	0.267573	0.0120888	7 d AR 7 d PI vs G/A Rlv3841	fabI2	putative enoyl-[acyl-carrier-protein] reductase [NADH]	3.2.1
RL1021	0.279409	0.00011326	7 d AR 7 d PI vs G/A Rlv3841	ctaC1	putative cytochrome c oxidase polypeptide II precursor (cytochrome aa3 subunit 2)	3.5.1
RL1022	0.328125	0.0309261	7 d AR 7 d PI vs G/A Rlv3841	ctaD1	putative cytochrome c oxidase polypeptide I (cytochrome aa3 subunit 1)	3.5.1
RL1053	0.306242	0.00377868	7 d AR 7 d PI vs G/A Rlv3841		putative exported endoribonuclease family protein	2.1.2
RL1077	0.312868	0.00152527	7 d AR 7 d PI vs G/A Rlv3841		conserved hypothetical protein	0.0.1
RL1078	0.204687	0.0328686	7 d AR 7 d PI vs G/A Rlv3841	mutY	putative A/G-specific adenine glycosylase	2.2.3
RL1094	0.18065	0.00293859	7 d AR 7 d PI vs G/A Rlv3841		conserved hypothetical protein	0.0.2
RL1096	0.301474	0.00463834	7 d AR 7 d PI vs G/A Rlv3841		hypothetical protein	0.0.0
RL1114	0.279806	0.040317	7 d AR 7 d PI vs G/A Rlv3841		hypothetical protein	0.0.0
RL1119	0.254716	0.0295442	7 d AR 7 d PI vs G/A Rlv3841		hypothetical protein	0.0.0
RL1353	0.298482	0.0160026	7 d AR 7 d PI vs G/A Rlv3841		conserved hypothetical protein	0.0.2
RL1360	0.309002	0.0230696	7 d AR 7 d PI vs G/A Rlv3841	ptrB	putative protease II	2.1.4
RL1377	0.329616	0.000151313	7 d AR 7 d PI vs G/A Rlv3841	mrpF	putative Na(+)/H(+) antiporter subunit F	1.5.2
RL1394	0.291255	0.00944322	7 d AR 7 d PI vs G/A Rlv3841		conserved hypothetical protein	0.0.1
RL1436	0.307662	0.00340215	7 d AR 7 d PI vs G/A Rlv3841	cycH	putative cytochrome c-type biogenesis protein	3.5.3
RL1448	0.319355	0.00100282	7 d AR 7 d PI vs G/A Rlv3841		putative transmembrane protein	4.1.1
RL1458	0.191841	0.0178815	7 d AR 7 d PI vs G/A Rlv3841		conserved hypothetical protein	0.0.2
RL1470	0.281576	5.62951e-05	7 d AR 7 d PI vs G/A Rlv3841		putative glycosyl transferase	4.1.4
RL1479	0.305563	0.00472846	7 d AR 7 d PI vs G/A Rlv3841		conserved hypothetical protein	0.0.1
RL1480	0.314701	0.0245097	7 d AR 7 d PI vs G/A Rlv3841		conserved hypothetical protein	0.0.1
RL1499	0.203904	0.0172808	7 d AR 7 d PI vs G/A Rlv3841	ropA2	putative outer membrane protein	4.1.3
RL1536	0.317592	0.0010109	7 d AR 7 d PI vs G/A Rlv3841		putative lysine decarboxylase family protein	7.0.0
RL1543	0.308526	1.16854e-05	7 d AR 7 d PI vs G/A Rlv3841	cysS	putative cysteinyl-tRNA synthetase	2.2.1
RL1551	0.30495	0.0160704	7 d AR 7 d PI vs G/A Rlv3841	dnaC	putative DNA helicase	2.2.3
RL1554	0.204421	0.000267761	7 d AR 7 d PI vs G/A Rlv3841	rpsR	putative 30S ribosomal protein S18	4.2.2
RL1555	0.156557	0.00799967	7 d AR 7 d PI vs G/A Rlv3841	rpsF	putative 30S ribosomal protein S6	4.2.2
RL1556	0.205249	0.0012683	7 d AR 7 d PI vs G/A Rlv3841		putative aldo-keto reductase	3.3.15
RL1557	0.20268	0.000117438	7 d AR 7 d PI vs G/A Rlv3841	fabD	putative malonyl CoA-acyl carrier protein transacylase	3.6.0
RL1558	0.276399	0.0129491	7 d AR 7 d PI vs G/A Rlv3841	fabG	putative 3-oxoacyl-[acyl-carrier-protein] reductase	3.2.1
RL1567	0.181516	0.00472478	7 d AR 7 d PI vs G/A Rlv3841		putative outer membrane protein involved in envelope biosynthesis	4.1.3
RL1568	0.177529	0.000419535	7 d AR 7 d PI vs G/A Rlv3841		putative transmembrane protein	4.1.1
RL1580	0.194831	0.000271998	7 d AR 7 d PI vs G/A Rlv3841	ndk	putative nucleoside diphosphate kinase	3.3.17
RL1600	0.284655	0.0135979	7 d AR 7 d PI vs G/A Rlv3841	ppx	putative exopolyphosphatase	3.3.13
RL1605	0.185809	0.00868018	7 d AR 7 d PI vs G/A Rlv3841	aspS	putative aspartyl-tRNA synthetase	2.2.1
RL1609	0.302651	0.00545221	7 d AR 7 d PI vs G/A Rlv3841	parC	putative topoisomerase IV subunit	2.2.3
RL1620	0.294988	2.44403e-05	7 d AR 7 d PI vs G/A Rlv3841	glyA	putative serine hydroxymethyltransferase	3.7.1
RL1624	0.243945	0.030196	7 d AR 7 d PI vs G/A Rlv3841	rfbD	putative dTDP-4-dehydrorhamnose reductase	4.1.4
RL1626	0.323914	0.00035706	7 d AR 7 d PI vs G/A Rlv3841	rmlC	putative dTDP-rhamnose-3,5-epimerase	4.1.4
RL1627	0.271607	0.000256746	7 d AR 7 d PI vs G/A Rlv3841		conserved hypothetical protein	0.0.2
RL1639	0.292781	0.0123988	7 d AR 7 d PI vs G/A Rlv3841	fabH	putative 3-oxoacyl-[acyl-carrier-protein] synthase III	3.6.0
RL1643	0.217149	0.0079681	7 d AR 7 d PI vs G/A Rlv3841		putative two-component sensor histidine kinase	6.1.1
RL1672	0.222537	1.3781e-06	7 d AR 7 d PI vs G/A Rlv3841	rpsI	putative 30S ribosomal protein S9	4.2.2
RL1686	0.296273	4.2759e-05	7 d AR 7 d PI vs G/A Rlv3841		putative cytochrome P450	1.4.2
RL1691	0.200007	0.0252481	7 d AR 7 d PI vs G/A Rlv3841	hupA1	putative DNA-binding protein HU	2.2.2
RL1692	0.262076	0.000257305	7 d AR 7 d PI vs G/A Rlv3841		putative transmembrane protein	4.1.1
RL1708	0.295596	0.00371887	7 d AR 7 d PI vs G/A Rlv3841	nuoH	putative NADH-quinone oxidoreductase subunit H	3.5.1
RL1709	0.180384	0.00841811	7 d AR 7 d PI vs G/A Rlv3841	nuoI	putative NADH-quinone oxidoreductase subunit I	3.5.1
RL1710	0.218096	0.0210563	7 d AR 7 d PI vs G/A Rlv3841	nuoJ	putative NADH-quinone oxidoreductase subunit 10	3.5.1
RL1711	0.202867	0.00222314	7 d AR 7 d PI vs G/A Rlv3841	nuoK	putative transmembrane NADH-ubiquinone oxidoreductase subunit	3.5.1
RL1713	0.21305	1.26391e-05	7 d AR 7 d PI vs G/A Rlv3841	nuoM	putative NADH-ubiquinone oxidoreductase subunit M	3.5.1
RL1714	0.215315	0.0025434	7 d AR 7 d PI vs G/A Rlv3841	nuoN	putative NADH-quinone oxidoreductase chain N	3.5.1
RL1715	0.226197	0.0179722	7 d AR 7 d PI vs G/A Rlv3841	birA	putative biotin transcriptional regulator bifunctional protein	3.2.2
RL1735	0.295794	0.000427379	7 d AR 7 d PI vs G/A Rlv3841	topA	putative DNA topoisomerase I	2.2.3
RL1757	0.249828	0.00247124	7 d AR 7 d PI vs G/A Rlv3841	tufB1	putative elongation factor Tu (Ef-Tu)	2.2.10
RL1761	0.147498	4.5291e-07	7 d AR 7 d PI vs G/A Rlv3841	rplK	putative 50S ribosomal protein L11	4.2.2
RL1762	0.152346	0.00151835	7 d AR 7 d PI vs G/A Rlv3841	rplA	putative 50S ribosomal protein L1	4.2.2
RL1763	0.135102	0.000203084	7 d AR 7 d PI vs G/A Rlv3841		hypothetical protein	0.0.0
RL1764	0.162032	0.0108691	7 d AR 7 d PI vs G/A Rlv3841	rplJ	putative 50S ribosomal protein L10	4.2.2
RL1765	0.154491	0.00235044	7 d AR 7 d PI vs G/A Rlv3841	rplL	putative 50S ribosomal protein L7/L12 (L8)	4.2.2
RL1766	0.296656	0.0041641	7 d AR 7 d PI vs G/A Rlv3841	rpoB	putative DNA-directed RNA polymerase beta chain	2.2.11
RL1767	0.299815	0.00392502	7 d AR 7 d PI vs G/A Rlv3841	rpoC	DNA-directed RNA polymerase beta' chain	2.2.11
RL1769	0.188962	0.00222548	7 d AR 7 d PI vs G/A Rlv3841	rpsL	putative 30S ribosomal protein S12	4.2.2
RL1770	0.228571	0.000193792	7 d AR 7 d PI vs G/A Rlv3841	rpsG	putative 30S ribosomal protein S7	4.2.2
RL1772	0.209796	0.0011148	7 d AR 7 d PI vs G/A Rlv3841	tufB2	putative elongation factor Tu (EF-TU)	2.2.10
RL1773	0.230112	0.0130893	7 d AR 7 d PI vs G/A Rlv3841	rpsJ	putative 30S ribosomal protein S10	4.2.2
RL1774	0.186581	2.72305e-05	7 d AR 7 d PI vs G/A Rlv3841	rplC	putative 50S ribosomal protein L3	4.2.2
RL1775	0.201151	3.94584e-05	7 d AR 7 d PI vs G/A Rlv3841	rplD	putative 50S ribosomal protein L4	4.2.2
RL1776	0.218384	9.34863e-05	7 d AR 7 d PI vs G/A Rlv3841	rplW	putative 50S ribosomal protein L23	4.2.2
RL1777	0.237801	0.0256183	7 d AR 7 d PI vs G/A Rlv3841	rplB	putative 50S ribosomal protein L2	4.2.2
RL1778	0.214024	0.00727168	7 d AR 7 d PI vs G/A Rlv3841	rpsS	putative 30S ribosomal protein S19	4.2.2
RL1779	0.250202	0.000209051	7 d AR 7 d PI vs G/A Rlv3841	rplV	putative 50S ribosomal protein L22	4.2.2
RL1780	0.220585	0.00469207	7 d AR 7 d PI vs G/A Rlv3841	rpsC	putative 30S ribosomal protein S3	4.2.2
RL1781	0.176243	0.00105224	7 d AR 7 d PI vs G/A Rlv3841	rplP	putative 50S ribosomal protein L16	4.2.2
RL1782	0.239044	4.09434e-05	7 d AR 7 d PI vs G/A Rlv3841	rpmC	putative 50S ribosomal protein L29	4.2.2
RL1783	0.197693	0.000218947	7 d AR 7 d PI vs G/A Rlv3841	rpsQ	putative 30S ribosomal protein S17	4.2.2
RL1784	0.236496	8.55331e-05	7 d AR 7 d PI vs G/A Rlv3841	rplN	putative 50S ribosomal protein L14	4.2.2
RL1785	0.229848	0.0129885	7 d AR 7 d PI vs G/A Rlv3841	rplX	putative 50S ribosomal protein L24	4.2.2
RL1786	0.25167	0.00990793	7 d AR 7 d PI vs G/A Rlv3841	rplE	putative 50S ribosomal protein L5	4.2.2
RL1788	0.288202	1.66224e-05	7 d AR 7 d PI vs G/A Rlv3841	rpsH	putative 30S ribosomal protein S8	4.2.2
RL1789	0.231084	1.17999e-05	7 d AR 7 d PI vs G/A Rlv3841	rplF	putative 50S ribosomal protein L6	4.2.2
RL1791	0.186272	6.18993e-05	7 d AR 7 d PI vs G/A Rlv3841	rpsE	putative 30S ribosomal protein S5	4.2.2
RL1792	0.237803	0.00553634	7 d AR 7 d PI vs G/A Rlv3841	rpmD	putative 50S ribosomal protein L30	4.2.2
RL1793	0.270618	0.0178271	7 d AR 7 d PI vs G/A Rlv3841	rplO	putative 50S ribosomal protein L15	4.2.2
RL1794	0.316079	0.00186498	7 d AR 7 d PI vs G/A Rlv3841	secY	putative preprotein translocase SecY subunit	1.5.5
RL1795	0.255221	0.0121355	7 d AR 7 d PI vs G/A Rlv3841	adk1	putative adenylate kinase	3.5.9
RL1796	0.271801	0.00622808	7 d AR 7 d PI vs G/A Rlv3841	rpsM	putative 30S ribosomal protein S13 (BS14)	4.2.2
RL1797	0.201224	0.00643126	7 d AR 7 d PI vs G/A Rlv3841	rpsK	putative 30S ribosomal protein S11	4.2.2
RL1798	0.244488	0.00225564	7 d AR 7 d PI vs G/A Rlv3841	rpoA	putative DNA-directed RNA polymerase alpha chain	2.2.11
RL1799	0.215721	5.59776e-05	7 d AR 7 d PI vs G/A Rlv3841	rplQ	putative 50S ribosomal protein L17	4.2.2
RL1943	0.30091	0.0139283	7 d AR 7 d PI vs G/A Rlv3841		conserved hypothetical protein	0.0.2
RL1945	0.174547	0.000918557	7 d AR 7 d PI vs G/A Rlv3841		putative vitamin B12-dependent ribonucleotide reductase	2.2.11
RL1946	0.186358	0.00440636	7 d AR 7 d PI vs G/A Rlv3841		hypothetical protein	0.0.0
RL1948	0.189336	0.00778872	7 d AR 7 d PI vs G/A Rlv3841	gpt	putative xanthine-guanine phosphoribosyltransferase	3.3.17
RL2035	0.287491	0.0125626	7 d AR 7 d PI vs G/A Rlv3841	valS	putative valyl-tRNA synthetase	2.2.1
RL2049	0.193535	0.00404875	7 d AR 7 d PI vs G/A Rlv3841	serS	putative seryl-tRNA synthetase	2.2.1
RL2054	0.24097	0.00198334	7 d AR 7 d PI vs G/A Rlv3841	yajC	putative Sec translocase associated protein	1.5.0
RL2066	0.152531	5.4194e-05	7 d AR 7 d PI vs G/A Rlv3841	sthA	putative soluble pyridine nucleotide transhydrogenase	3.2.11
RL2076	0.248521	0.000154616	7 d AR 7 d PI vs G/A Rlv3841	gatA	putative glutamyl-tRNA(Gln) amidotransferase subunit A	2.2.10
RL2082	0.224545	4.4999e-05	7 d AR 7 d PI vs G/A Rlv3841	gatB	putative aspartyl/glutamyl-tRNA(asn/gln) amidotransferase subunit B	2.2.10
RL2088	0.274223	0.0284336	7 d AR 7 d PI vs G/A Rlv3841	accC1	putative biotin carboxylase	3.6.1
RL2089	0.286228	0.0341023	7 d AR 7 d PI vs G/A Rlv3841	accB1	putative biotin carboxyl carrier protein of acetyl-CoA carboxylase	3.6.0
RL2163	0.125562	0.000605142	7 d AR 7 d PI vs G/A Rlv3841		hypothetical protein	0.0.0
RL2195	0.180329	0.00158395	7 d AR 7 d PI vs G/A Rlv3841		conserved hypothetical protein	0.0.2
RL2221	0.261161	0.00362333	7 d AR 7 d PI vs G/A Rlv3841	rpsB	putative 30S ribosomal protein S2	4.2.2
RL2222	0.162193	0.000390844	7 d AR 7 d PI vs G/A Rlv3841	tsf	putative elongation factor Ts (EF-TS)	2.2.10
RL2223	0.214134	1.70272e-05	7 d AR 7 d PI vs G/A Rlv3841	pyrH	putative uridylate kinase	3.7.2
RL2229	0.194643	0.00189362	7 d AR 7 d PI vs G/A Rlv3841	lpxD	putative lipid A biosynthesis UDP-3-O-[3-hydroxymyristoyl] glucosamine N-acyltransferase	3.6.0
RL2230	0.213359	0.00205699	7 d AR 7 d PI vs G/A Rlv3841	fabZ	putative lipid A biosynthesis (3R)-hydroxymyristoyl-[acyl carrier protein] dehydratase	3.2.1
RL2239	0.25077	0.00075615	7 d AR 7 d PI vs G/A Rlv3841	eno	putative enolase	3.5.5
RL2252	0.246273	0.0350074	7 d AR 7 d PI vs G/A Rlv3841		conserved hypothetical protein	0.0.2
RL2284	0.298166	0.000462491	7 d AR 7 d PI vs G/A Rlv3841	hfq	putative host factor protein	2.2.11
RL2401	0.308606	0.0034746	7 d AR 7 d PI vs G/A Rlv3841	gyrA	putative DNA gyrase subunit A	2.2.3
RL2405	0.199166	0.00164392	7 d AR 7 d PI vs G/A Rlv3841		putative peptidyl-prolyl cis-trans isomerase B (cyclophilin-related protein)	2.2.10
RL2470	0.318744	0.000330436	7 d AR 7 d PI vs G/A Rlv3841		putative TerC family transmembrane efflux protein	1.5.0
RL2473	0.258954	0.00117842	7 d AR 7 d PI vs G/A Rlv3841	metG	putative methionyl-tRNA synthetase	2.2.1
RL2541	0.224195	0.00791574	7 d AR 7 d PI vs G/A Rlv3841		putative penicillin-binding protein/D-alanyl-D-alanine carboxypeptidase	4.1.2
RL2542	0.32922	0.000519269	7 d AR 7 d PI vs G/A Rlv3841		conserved hypothetical protein	0.0.2
RL2543	0.31404	0.0192238	7 d AR 7 d PI vs G/A Rlv3841		conserved hypothetical protein	0.0.2
RL2549	0.226765	0.00279536	7 d AR 7 d PI vs G/A Rlv3841		putative transmembrane protein	4.1.1
RL2566	0.276645	0.0104225	7 d AR 7 d PI vs G/A Rlv3841		putative hydrolase protein	3.3.15
RL2584	0.268833	0.00445645	7 d AR 7 d PI vs G/A Rlv3841		conserved hypothetical protein	0.0.2
RL2595	0.302943	0.0267218	7 d AR 7 d PI vs G/A Rlv3841		putative MutT/Nudix family protein	3.3.18
RL2598	0.202863	0.000880029	7 d AR 7 d PI vs G/A Rlv3841	rpe	putative ribulose-phosphate 3-epimerase	3.3.9
RL2601	0.322409	0.0488599	7 d AR 7 d PI vs G/A Rlv3841	purB	putative adenylosuccinate lyase	3.7.1
RL2613	0.321885	0.00704695	7 d AR 7 d PI vs G/A Rlv3841		putative transmembrane protein	4.1.1
RL2621	0.225441	2.1383e-05	7 d AR 7 d PI vs G/A Rlv3841		putative inositol-1-monophosphatase	3.6.1
RL2624	0.166301	1.06696e-05	7 d AR 7 d PI vs G/A Rlv3841	rpsD	putative 30S ribosomal protein S4	4.2.2
RL2631	0.188549	7.44575e-06	7 d AR 7 d PI vs G/A Rlv3841	icd	putative isocitrate dehydrogenase [NADP]	3.5.8
RL2647	0.321146	0.048357	7 d AR 7 d PI vs G/A Rlv3841		conserved hypothetical exported protein	0.0.2
RL2660	0.237443	0.00180145	7 d AR 7 d PI vs G/A Rlv3841		putative ATP-binding component of ABC transporter	1.5.0
RL2686	0.198635	0.0234125	7 d AR 7 d PI vs G/A Rlv3841	aroG	putative phospho-2-dehydro-3-deoxyheptonate aldolase	3.1.19
RL2776	0.286556	0.00564716	7 d AR 7 d PI vs G/A Rlv3841		putative AsnC family transcriptional regulator	6.3.1
RL2781	0.295655	0.0147869	7 d AR 7 d PI vs G/A Rlv3841	cobU	putative nicotinate-nucleotide--dimethylbenzimidazole phosphoribosyltransferase	3.2.3
RL2791	0.242132	9.40676e-05	7 d AR 7 d PI vs G/A Rlv3841		conserved hypothetical protein	0.0.2
RL2825	0.301321	8.12445e-05	7 d AR 7 d PI vs G/A Rlv3841		putative inosine-uridine preferring nucleoside hydrolase	3.3.17
RL2829	0.105466	0.00468512	7 d AR 7 d PI vs G/A Rlv3841	cobO	putative cob(I)yrinic acid a,c-diamide adenosyltransferase	3.2.3
RL2880	0.318258	0.00144724	7 d AR 7 d PI vs G/A Rlv3841		putative GGDEF domain and response regulator two component regulatory protein	6.1.2
RL2931	0.23765	8.39574e-06	7 d AR 7 d PI vs G/A Rlv3841	mcpN	putative methyl-accepting chemotaxis protein	1.1.1
RL2936	0.27143	0.000118951	7 d AR 7 d PI vs G/A Rlv3841		putative transmembrane protein	4.1.1
RL2937	0.163815	0.0277688	7 d AR 7 d PI vs G/A Rlv3841		putative transmembrane protein	4.1.1
RL3048	0.324105	0.00751187	7 d AR 7 d PI vs G/A Rlv3841		conserved hypothetical protein	0.0.2
RL3070	0.181552	0.0319792	7 d AR 7 d PI vs G/A Rlv3841		putative transmembrane protein	4.1.1
RL3159	0.317079	0.0160598	7 d AR 7 d PI vs G/A Rlv3841		putative beta-lactamase family protein	4.1.2
RL3205	0.180406	0.000354956	7 d AR 7 d PI vs G/A Rlv3841	ilvC	putative ketol-acid reductoisomerase	3.1.12
RL3206	0.29785	0.000632658	7 d AR 7 d PI vs G/A Rlv3841		putative TetR family transcriptional regulator	6.3.8
RL3250	0.248571	0.0193524	7 d AR 7 d PI vs G/A Rlv3841	serB	putative phosphoserine phosphatase	3.1.17
RL3268	0.185225	0.00532447	7 d AR 7 d PI vs G/A Rlv3841	flaF2	putative flagellin protein	1.1.1
RL3291	0.326656	4.97252e-06	7 d AR 7 d PI vs G/A Rlv3841		putative DNA polymerase/exonuclease	2.2.3
RL3301	0.317656	0.0382662	7 d AR 7 d PI vs G/A Rlv3841	ddlB	putative D-alanine--D-alanine ligase B	4.1.2
RL3302	0.277614	1.18626e-05	7 d AR 7 d PI vs G/A Rlv3841	aqpZ	putative aquaporin Z (bacterial nodulin-like intrinsic protein)	1.6.2
RL3310	0.194303	0.000943713	7 d AR 7 d PI vs G/A Rlv3841	mraY	putative phospho-N-acetylmuramoyl-pentapeptide-transferase	4.1.2
RL3339	0.165944	0.000113701	7 d AR 7 d PI vs G/A Rlv3841		putative ribonuclease-L-PSP family protein	7.0.0
RL3340	0.286873	0.00251491	7 d AR 7 d PI vs G/A Rlv3841		conserved hypothetical protein	0.0.1
RL3363	0.316572	0.0431646	7 d AR 7 d PI vs G/A Rlv3841		putative mannose-6-phosphate isomerase	4.1.2
RL3364	0.286606	0.0488877	7 d AR 7 d PI vs G/A Rlv3841		hypothetical protein	0.0.0
RL3421	0.322099	0.00199599	7 d AR 7 d PI vs G/A Rlv3841		conserved hypothetical protein	0.0.2
RL3459	0.312178	0.0209246	7 d AR 7 d PI vs G/A Rlv3841	csaA	putative chaperone protein	1.3.1
RL3461	0.307751	0.00313557	7 d AR 7 d PI vs G/A Rlv3841		conserved hypothetical protein	0.0.1
RL3464	0.302328	0.040758	7 d AR 7 d PI vs G/A Rlv3841		conserved hypothetical protein	0.0.2
RL3468	0.2046	0.00253662	7 d AR 7 d PI vs G/A Rlv3841	prs	putative ribose-phosphate pyrophosphokinase	3.3.17
RL3471	0.19881	0.000437013	7 d AR 7 d PI vs G/A Rlv3841		putative 50S ribosomal protein L25	4.2.2
RL3479	0.238352	0.00210051	7 d AR 7 d PI vs G/A Rlv3841		putative GTP-dependent nucleic acid-binding protein	1.5.5
RL3483	0.239776	0.000640526	7 d AR 7 d PI vs G/A Rlv3841	apt	putative adenine phosphoribosyltransferase	3.3.17
RL3484	0.313543	0.0291376	7 d AR 7 d PI vs G/A Rlv3841	petC	putative cytochrome c1 precursor	3.5.3
RL3485	0.27111	0.000325678	7 d AR 7 d PI vs G/A Rlv3841	petB	putative cytochrome b	3.5.3
RL3486	0.18455	0.00966279	7 d AR 7 d PI vs G/A Rlv3841	petA	putative ubiquinol-cytochrome c reductase iron-sulfur subunit	3.5.3
RL3494	0.279503	7.39998e-05	7 d AR 7 d PI vs G/A Rlv3841	hemF	putative coproporphyrinogen III oxidase,aerobic	3.2.6
RL3504	0.225027	1.45144e-05	7 d AR 7 d PI vs G/A Rlv3841		putative acetyltransferase	7.0.0
RL3623	0.2075	0.000130616	7 d AR 7 d PI vs G/A Rlv3841		conserved hypothetical exported protein	0.0.1
RL3624	0.0584322	0.00505064	7 d AR 7 d PI vs G/A Rlv3841		putative solute-binding component of ABC transporter	1.5.0
RL3625	0.118755	2.31182e-05	7 d AR 7 d PI vs G/A Rlv3841		putative transmembrane component of ABC transporter	1.5.0
RL3646	0.29135	0.000233608	7 d AR 7 d PI vs G/A Rlv3841	pssL	putative transmembrane polysaccharide synthesis protein	4.1.4
RL3648	0.270634	0.00019323	7 d AR 7 d PI vs G/A Rlv3841	pssJ	putative galactosyl transferase	4.1.4
RL3652	0.329293	0.00923916	7 d AR 7 d PI vs G/A Rlv3841	pssF	putative glycosyl transferase	4.1.4
RL3664	0.151503	0.0198296	7 d AR 7 d PI vs G/A Rlv3841	pssN	putative capsule polysaccharide export protein	4.1.4
RL3676	0.193846	0.012802	7 d AR 7 d PI vs G/A Rlv3841		putative transmembrane exo/endo phosphatase protein	4.1.1
RL3677	0.132152	0.0081387	7 d AR 7 d PI vs G/A Rlv3841	lspL	putative UDP-glucuronate 5'-epimerase	4.1.4
RL3747	0.307366	0.000881435	7 d AR 7 d PI vs G/A Rlv3841	BraG	putative ATP-binding component of ABC transporter	1.5.0
RL3760	0.264942	0.0259914	7 d AR 7 d PI vs G/A Rlv3841		conserved hypothetical protein	0.0.1
RL3944	0.215699	0.000834194	7 d AR 7 d PI vs G/A Rlv3841		putative transmembrane protein	4.1.1
RL3951	0.321413	0.000282925	7 d AR 7 d PI vs G/A Rlv3841		putative Arc family transcriptional regulator	6.0.0
RL3961	0.233177	0.00684441	7 d AR 7 d PI vs G/A Rlv3841	serC	putative phosphoserine aminotransferase	3.1.17
RL3962	0.259818	0.00809391	7 d AR 7 d PI vs G/A Rlv3841		putative heat resistant agglutinin 1	1.6.1
RL3983	0.265698	0.000938598	7 d AR 7 d PI vs G/A Rlv3841		conserved hypothetical protein	0.0.1
RL4011	0.184308	4.66442e-06	7 d AR 7 d PI vs G/A Rlv3841	pgk	putative phosphoglycerate kinase	3.5.1
RL4031	0.274315	0.00678103	7 d AR 7 d PI vs G/A Rlv3841	mcrA	putative sensory transducer methyl-accepting chemotaxis protein	1.1.1
RL4032	0.325835	0.00434336	7 d AR 7 d PI vs G/A Rlv3841	mcrB	putative sensory transducer methyl-acccepting chemotaxis protein	1.1.1
RL4034	0.318575	0.000103342	7 d AR 7 d PI vs G/A Rlv3841	cheW2	putative chemotaxis protein	1.1.1
RL4044	0.327917	0.0219855	7 d AR 7 d PI vs G/A Rlv3841	purE	putative phosphoribosylaminoimidazole carboxylase catalytic subunit	3.7.1
RL4065	0.146135	0.0252882	7 d AR 7 d PI vs G/A Rlv3841		conserved hypothetical protein	0.0.1
RL4073	0.273728	0.000137663	7 d AR 7 d PI vs G/A Rlv3841	hss	putative homospermidine synthase	2.2.0
RL4085	0.24111	5.67366e-06	7 d AR 7 d PI vs G/A Rlv3841	gltB	putative glutamate synthase [NADPH] large chain	3.1.7
RL4086	0.223984	0.0187286	7 d AR 7 d PI vs G/A Rlv3841	ltaE	putative low-specificity l-threonine aldolase	3.4.2
RL4094	0.24293	0.000492264	7 d AR 7 d PI vs G/A Rlv3841		hypothetical protein	0.0.0
RL4131	0.308615	0.00027249	7 d AR 7 d PI vs G/A Rlv3841		putative TPR repeat family protein	7.0.0
RL4134	0.285188	0.00050458	7 d AR 7 d PI vs G/A Rlv3841	pntB1	putative transmembrane NAD(P) transhydrogenase subunit beta	3.3.18
RL4207	0.252007	0.00482146	7 d AR 7 d PI vs G/A Rlv3841		putative endonuclease III	2.1.1
RL4248	0.172585	0.000310262	7 d AR 7 d PI vs G/A Rlv3841	lacZ	putative beta-galactosidase	3.3.7
RL4252	0.148092	0.00175406	7 d AR 7 d PI vs G/A Rlv3841		putative solute-binding component of ABC transporter	1.5.0
RL4254	0.324284	0.000520277	7 d AR 7 d PI vs G/A Rlv3841		putative transcriptional regulator	6.0.0
RL4258	0.25596	9.41877e-05	7 d AR 7 d PI vs G/A Rlv3841	nrdF	putative ribonucleoside-diphosphate reductase beta subunit	2.2.3
RL4259	0.194164	9.79904e-05	7 d AR 7 d PI vs G/A Rlv3841	nrdE	putative ribonucleoside-diphosphate reductase alpha subunit	2.2.3
RL4260	0.228505	0.0118438	7 d AR 7 d PI vs G/A Rlv3841	nrdI	putative ribonucleotide reductase protein	2.2.3
RL4261	0.155539	0.0320918	7 d AR 7 d PI vs G/A Rlv3841	nrdH	putative glutaredoxin-like protein	3.5.3
RL4294	0.217906	3.51999e-05	7 d AR 7 d PI vs G/A Rlv3841		putative NTP pyrophosphohydrolase	3.3.17
RL4298	0.276047	7.52742e-06	7 d AR 7 d PI vs G/A Rlv3841	secA	putative preprotein translocase subunit	1.5.5
RL4323	0.275255	4.43832e-07	7 d AR 7 d PI vs G/A Rlv3841	argH	putative argininosuccinate lyase	3.1.2
RL4342	0.231331	0.0155053	7 d AR 7 d PI vs G/A Rlv3841		putative transmembrane protein	4.1.1
RL4348	0.206311	1.79307e-05	7 d AR 7 d PI vs G/A Rlv3841	cobT	putative aerobic cobaltochelatase	3.2.3
RL4349	0.277834	0.0367914	7 d AR 7 d PI vs G/A Rlv3841	cobS	putative aerobic cobaltochelatase	3.2.3
RL4371	0.193818	0.0274889	7 d AR 7 d PI vs G/A Rlv3841		conserved hypothetical protein	0.0.1
RL4405	0.213456	0.0203764	7 d AR 7 d PI vs G/A Rlv3841	atpC	putative ATP synthase epsilon chain	3.5.9
RL4407	0.137551	0.00908603	7 d AR 7 d PI vs G/A Rlv3841	atpD	putative ATP synthase beta chain	3.5.9
RL4408	0.195168	0.0244385	7 d AR 7 d PI vs G/A Rlv3841	atpG	putative ATP synthase gamma chain	3.5.9
RL4409	0.129671	1.68433e-05	7 d AR 7 d PI vs G/A Rlv3841	atpA	putative ATP synthase alpha chain	3.5.9
RL4410	0.317094	0.0243046	7 d AR 7 d PI vs G/A Rlv3841	atpH	putative ATP synthase delta chain	3.5.9
RL4433	0.317926	0.000858688	7 d AR 7 d PI vs G/A Rlv3841	sucB	putative dihydrolipoyllysine-residue succinyltransferase component of 2-oxoglutarate dehydrogenase	3.5.8
RL4442	0.224752	0.000270514	7 d AR 7 d PI vs G/A Rlv3841		hypothetical protein	0.0.0
RL4483	0.325669	0.0313397	7 d AR 7 d PI vs G/A Rlv3841		putative transmembrane component of ABC transporter	1.5.0
RL4488	0.313008	0.00642249	7 d AR 7 d PI vs G/A Rlv3841		conserved hypothetical protein	0.0.1
RL4492	0.26436	0.00105879	7 d AR 7 d PI vs G/A Rlv3841		conserved hypothetical protein	0.0.2
RL4504	0.129552	0.000110053	7 d AR 7 d PI vs G/A Rlv3841	ppa	putative inorganic pyrophosphatase	3.3.13
RL4515	0.155515	0.0111471	7 d AR 7 d PI vs G/A Rlv3841	argG	putative argininosuccinate synthase	3.1.2
RL4533	0.269496	5.08051e-05	7 d AR 7 d PI vs G/A Rlv3841		putative acetyltransferase	3.3.15
RL4536	0.251886	0.00246662	7 d AR 7 d PI vs G/A Rlv3841	acnA	putative aconitate hydratase	3.5.8
RL4549	0.208475	0.0192656	7 d AR 7 d PI vs G/A Rlv3841		putative 30S ribosomal protein S16	4.2.2
RL4550	0.24748	0.00205418	7 d AR 7 d PI vs G/A Rlv3841	rimM	putative 16S rRNA processing protein	2.2.11
RL4552	0.324221	0.000564955	7 d AR 7 d PI vs G/A Rlv3841		putative 50S ribosomal protein	4.2.2
RL4561	0.306896	0.0104617	7 d AR 7 d PI vs G/A Rlv3841	xthA	putative exodeoxyribonuclease III	2.1.1
RL4572	0.163211	0.00334855	7 d AR 7 d PI vs G/A Rlv3841		conserved hypothetical protein	0.0.2
RL4592	0.251064	0.000642596	7 d AR 7 d PI vs G/A Rlv3841		putative glycosyl transferase	4.1.4
RL4609	0.258503	0.000208829	7 d AR 7 d PI vs G/A Rlv3841		putative ATP-binding component of ABC transporter	1.5.0
RL4613	0.320437	0.0155127	7 d AR 7 d PI vs G/A Rlv3841		putative peptidase	7.0.0
RL4616	0.218008	0.000723551	7 d AR 7 d PI vs G/A Rlv3841	fdxA	putative ferredoxin II (FdII)	3.5.3
RL4624	0.235548	0.0248086	7 d AR 7 d PI vs G/A Rlv3841	rpmF	putative 50S ribosomal protein L32	4.2.2
RL4638	0.298629	0.000112541	7 d AR 7 d PI vs G/A Rlv3841		putative pyruvate carboxylase	3.5.8
RL4665	0.281253	0.00507555	7 d AR 7 d PI vs G/A Rlv3841		conserved hypothetical protein	0.0.2
RL4715	0.22719	0.00530055	7 d AR 7 d PI vs G/A Rlv3841	asd	putative aspartate-semialdehyde dehydrogenase	3.1.13
RL4718	0.308197	0.00405795	7 d AR 7 d PI vs G/A Rlv3841	cynT	putative carbonic anhydrase	3.3.22
RL4723	0.31332	0.000774355	7 d AR 7 d PI vs G/A Rlv3841		conserved hypothetical protein	0.0.1
RL4728	0.217018	0.00894638	7 d AR 7 d PI vs G/A Rlv3841		conserved hypothetical protein	0.0.2
RL4732	0.253098	0.00163778	7 d AR 7 d PI vs G/A Rlv3841	leuS	putative leucyl-tRNA synthetase	2.2.1
RL4740	0.209303	0.0194384	7 d AR 7 d PI vs G/A Rlv3841	rho	putative transcription termination factor rho	2.2.11
PR, pea rhizosphere; AR, alfalfa rhizosphere; SBR, sugar beet rhizosphere;
G/A, glucose ammonia grown laboratorycells; PI, post inoculation
*The normalised expression ratio of experimental sample to control was
calculated by taking the natural log of the ratio for each replicate experiment,
averaging this for all replicates and then calculating the natural antilog.

## Sheet: DOWN SB rh v FL(343)
Table S2. ix) Genes down-regulated ≥3-fold, p≤0.05 in the sugar beet rhizosphere measured against free-living Rlv3841
Gene_ID	Norm*	P value	Microarray	Gene	Product	Riley code
pRL100099	0.286373	7.54288e-05	7 d SBR 7 d PI vs G/A Rlv3841		conserved hypothetical protein	0.0.2
pRL100324	0.321629	0.00100866	7 d SBR 7 d PI vs G/A Rlv3841	iroE	conserved hypothetical protein	0.0.2
pRL100343	0.269874	0.000808492	7 d SBR 7 d PI vs G/A Rlv3841	pit2	putative phosphate transporter	1.5.4
pRL100451	0.0904339	0.0150366	7 d SBR 7 d PI vs G/A Rlv3841	rapA2	putative autoaggregation protein	4.1.5
pRL110040	0.322927	0.0370081	7 d SBR 7 d PI vs G/A Rlv3841	cyoCp11	putative cytochrome o ubiquinol oxidase subunit III	3.5.1
pRL110098	0.303458	0.0220733	7 d SBR 7 d PI vs G/A Rlv3841	hsdMp11	putative type I restriction enzyme	2.2.3
pRL110238	0.218377	0.0198607	7 d SBR 7 d PI vs G/A Rlv3841		conserved hypothetical protein	0.0.1
pRL110336	0.253438	0.0317195	7 d SBR 7 d PI vs G/A Rlv3841		hypothetical protein	0.0.0
pRL110375	0.297048	0.0225222	7 d SBR 7 d PI vs G/A Rlv3841	ropA3	putative outer membrane porin protein	4.1.3
pRL110545	0.310341	0.0450589	7 d SBR 7 d PI vs G/A Rlv3841	minD	putative septum site-determining protein MinD	1.7.1
pRL110546	0.155813	0.00798655	7 d SBR 7 d PI vs G/A Rlv3841	minC	septum site-determining protein MinC	1.7.1
pRL120001	0.258388	0.00364672	7 d SBR 7 d PI vs G/A Rlv3841	repAp12	putative replication protein A	1.2.1
pRL120118	0.282624	0.0202182	7 d SBR 7 d PI vs G/A Rlv3841		putative aldo-keto reductase/oxidoreductase	3.3.15
pRL120168	0.259078	0.0232395	7 d SBR 7 d PI vs G/A Rlv3841		putative LysR family transcriptional regulator	6.3.6
pRL120335	0.223199	0.0457035	7 d SBR 7 d PI vs G/A Rlv3841		putative acylase	3.3.15
pRL120362	0.329191	0.00621857	7 d SBR 7 d PI vs G/A Rlv3841	katG	catalase-peroxidase	1.6.1
pRL120461	0.319377	0.000582313	7 d SBR 7 d PI vs G/A Rlv3841		putative capsule polysaccharide export protein	4.1.4
pRL120512	0.211198	0.0493014	7 d SBR 7 d PI vs G/A Rlv3841		hypothetical protein	0.0.0
pRL120524	0.328791	0.000604327	7 d SBR 7 d PI vs G/A Rlv3841	adhI	putative alcohol dehydrogenase class III	3.3.15
pRL70059	0.288149	0.00129719	7 d SBR 7 d PI vs G/A Rlv3841			5.1.4
pRL70090	0.328101	0.0420373	7 d SBR 7 d PI vs G/A Rlv3841		hypothetical protein	0.0.0
pRL70092	0.264669	0.000916436	7 d SBR 7 d PI vs G/A Rlv3841	repAp7c	putative replication protein	5.1.3
pRL70093	0.293947	0.0107882	7 d SBR 7 d PI vs G/A Rlv3841	repBp7c	putative replication protein B	5.1.3
pRL70107	0.168246	0.00447299	7 d SBR 7 d PI vs G/A Rlv3841		zeta toxin	5.1.3
pRL70115	0.186142	1.12311e-05	7 d SBR 7 d PI vs G/A Rlv3841			7.2.1
pRL70122	0.212131	0.0482434	7 d SBR 7 d PI vs G/A Rlv3841		putative transposase related protein	5.1.4
pRL70165	0.156709	0.0124844	7 d SBR 7 d PI vs G/A Rlv3841		putative transposase-related protein, pseudogene	7.2.1
pRL80007	0.329109	0.0032438	7 d SBR 7 d PI vs G/A Rlv3841		hypothetical protein	0.0.0
pRL80045	0.215828	0.0242887	7 d SBR 7 d PI vs G/A Rlv3841		putative FAA hydrolase family protein	3.3.21
pRL80071	0.299599	0.0270249	7 d SBR 7 d PI vs G/A Rlv3841	hom2	putative Homoserine dehydrogenase	3.1.18
pRL80079	0.263549	0.0126051	7 d SBR 7 d PI vs G/A Rlv3841		putative transcriptional regulator	6.0.0
pRL80099	0.194006	0.0137696	7 d SBR 7 d PI vs G/A Rlv3841		conserved hypothetical protein	0.0.2
pRL80112	0.28917	0.0205037	7 d SBR 7 d PI vs G/A Rlv3841		conserved hypothetical protein	0.0.2
pRL80130	0.238283	0.000129393	7 d SBR 7 d PI vs G/A Rlv3841		putative transmembrane protein	4.1.1
pRL90001	0.224295	0.000775739	7 d SBR 7 d PI vs G/A Rlv3841	repAp9	putative replication partitioning protein	2.2.3
pRL90049	0.282413	2.55266e-05	7 d SBR 7 d PI vs G/A Rlv3841		putative transcriptional regulator	6.0.0
pRL90053	0.274297	0.00413213	7 d SBR 7 d PI vs G/A Rlv3841		putative O-antigen ligase	4.1.5
pRL90308	0.267806	0.0335525	7 d SBR 7 d PI vs G/A Rlv3841		putative HTH transcriptional regulator	6.0.0
RL0006	0.219845	0.0305826	7 d SBR 7 d PI vs G/A Rlv3841	secB	putative SecB protein export protein	2.2.10
RL0055	0.132714	0.00461196	7 d SBR 7 d PI vs G/A Rlv3841		conserved hypothetical protein	0.0.1
RL0109	0.295126	0.0161436	7 d SBR 7 d PI vs G/A Rlv3841		conserved hypothetical protein	0.0.2
RL0128	0.189362	0.0155881	7 d SBR 7 d PI vs G/A Rlv3841		conserved hypothetical protein	0.0.1
RL0179	0.251481	0.0487363	7 d SBR 7 d PI vs G/A Rlv3841	gpmA	putative 2,3-bisphosphoglycerate-dependent phosphoglycerate mutase (Phosphoglyceromutase) (PG/AM) (BPG-dependent PG/AM) (dPGM)	3.5.5
RL0186	0.328124	0.0133928	7 d SBR 7 d PI vs G/A Rlv3841		putative transmembrane component of ABC transporter	1.5.0
RL0246	0.187068	0.0273801	7 d SBR 7 d PI vs G/A Rlv3841	ddhA	putative glucose-1-phosphate cytidylyltransferase	4.1.4
RL0267	0.181162	0.0235379	7 d SBR 7 d PI vs G/A Rlv3841	rpmI	putative 50S ribosomal protein L35	4.2.2
RL0268	0.232406	0.0194752	7 d SBR 7 d PI vs G/A Rlv3841	rplT	putative 50S ribosomal protein L20	4.2.2
RL0328	0.281689	0.0440418	7 d SBR 7 d PI vs G/A Rlv3841		undecaprenyl-diphosphatase (undecaprenyl pyrophosphate phosphatase) (bacitracin resistance protein)	4.1.2
RL0444	0.257607	0.00534925	7 d SBR 7 d PI vs G/A Rlv3841	lldD3	putative lactate dehydrogenase	3.5.4
RL0445	0.313028	4.20817e-06	7 d SBR 7 d PI vs G/A Rlv3841	argB	putative acetylglutamate kinase	3.1.2
RL0455	0.214291	0.00411536	7 d SBR 7 d PI vs G/A Rlv3841	mcpT	putative methyl-accepting chemotaxis protein	1.1.1
RL0537	0.278099	0.0174152	7 d SBR 7 d PI vs G/A Rlv3841		conserved hypothetical protein	0.0.2
RL0548	0.235923	0.0234043	7 d SBR 7 d PI vs G/A Rlv3841		conserved hypothetical protein	0.0.1
RL0616	0.166829	0.0313663	7 d SBR 7 d PI vs G/A Rlv3841	infA	putative translation initiation factor	2.2.10
RL0684	0.240702	1.09159e-05	7 d SBR 7 d PI vs G/A Rlv3841		putative transmembrane protein	4.1.1
RL0686	0.29783	0.0142106	7 d SBR 7 d PI vs G/A Rlv3841	cheX1	putative chemotaxis related CheX protein	1.1.1
RL0687	0.326117	0.0282378	7 d SBR 7 d PI vs G/A Rlv3841	cheY1	putative CheY response regulator transcriptional regulatory protein	6.1.2
RL0698	0.172398	0.000496926	7 d SBR 7 d PI vs G/A Rlv3841		putative flagellin related gene	1.1.1
RL0700	0.220952	0.00244191	7 d SBR 7 d PI vs G/A Rlv3841	fliG	putative flagellar motor switch protein	1.1.1
RL0702	0.294213	0.0388191	7 d SBR 7 d PI vs G/A Rlv3841	fliM	putative flagella motor switch protein	1.1.1
RL0703	0.127198	0.00255431	7 d SBR 7 d PI vs G/A Rlv3841	motA	putative chemotaxis motility protein	1.1.1
RL0707	0.208409	0.00446314	7 d SBR 7 d PI vs G/A Rlv3841	flgB	putative flagellar basal-body rod protein	1.1.1
RL0710	0.154306	3.67451e-06	7 d SBR 7 d PI vs G/A Rlv3841	flgG		1.1.1
RL0717	0.129719	0.00712071	7 d SBR 7 d PI vs G/A Rlv3841		putative conserved hypothetical TPR repeat protein	0.0.2
RL0719	0.0914081	0.00816771	7 d SBR 7 d PI vs G/A Rlv3841	flaB	putative flagellin B	1.1.1
RL0720	0.0993949	0.0122054	7 d SBR 7 d PI vs G/A Rlv3841	flaC	putative flagellin A	1.1.1
RL0722	0.326888	0.00487973	7 d SBR 7 d PI vs G/A Rlv3841		conserved hypothetical protein	0.0.1
RL0729	0.250307	1.36428e-07	7 d SBR 7 d PI vs G/A Rlv3841	flgK1	putative flagellar hook-associated protein	1.1.1
RL0730	0.285772	0.000537155	7 d SBR 7 d PI vs G/A Rlv3841	flgL1	putative flagellar hook-associated protein	1.1.1
RL0731	0.265855	0.00124349	7 d SBR 7 d PI vs G/A Rlv3841	flaF1	putative flagellar synthesis related protein	1.1.1
RL0732	0.223287	0.00434611	7 d SBR 7 d PI vs G/A Rlv3841	flbT	putative flagellum biosynthesis repressor protein	1.1.1
RL0733	0.310592	6.901e-10	7 d SBR 7 d PI vs G/A Rlv3841	flgD	putative hook formation protein	1.1.1
RL0739	0.258513	0.00162948	7 d SBR 7 d PI vs G/A Rlv3841		conserved hypothetical protein	0.0.2
RL0757	0.160627	0.00700089	7 d SBR 7 d PI vs G/A Rlv3841	mcpZ	putative methyl-accepting chemotaxis protein	1.1.1
RL0784	0.317727	0.00621594	7 d SBR 7 d PI vs G/A Rlv3841		putative d-amino acid dehydrogenase small subunit	3.4.2
RL0790	0.262375	0.0269123	7 d SBR 7 d PI vs G/A Rlv3841		putative rhizobiocin	1.4.1
RL0794	0.216231	2.52615e-06	7 d SBR 7 d PI vs G/A Rlv3841		putative lipopolysaccharide biosynthesis protein	2.2.5
RL0795	0.165751	7.53707e-07	7 d SBR 7 d PI vs G/A Rlv3841		putative glucose-1-phosphate thymidylyltransferase	2.2.5
RL0797	0.192767	0.00613653	7 d SBR 7 d PI vs G/A Rlv3841		putative transmembrane protein	4.1.1
RL0800	0.149979	0.017076	7 d SBR 7 d PI vs G/A Rlv3841		conserved hypothetical protein	0.0.2
RL0802	0.157923	0.00175334	7 d SBR 7 d PI vs G/A Rlv3841		putative deoxygenase	3.3.15
RL0806	0.266827	0.0302783	7 d SBR 7 d PI vs G/A Rlv3841		putative transmembrane protein	4.1.1
RL0807	0.279287	0.00495745	7 d SBR 7 d PI vs G/A Rlv3841		hypothetical protein	0.0.0
RL0811	0.3012	0.0269774	7 d SBR 7 d PI vs G/A Rlv3841		putative glycosyltransferase	4.1.4
RL0816	0.329062	0.0129499	7 d SBR 7 d PI vs G/A Rlv3841		conserved hypothetical protein	0.0.1
RL0818	0.321073	0.00182483	7 d SBR 7 d PI vs G/A Rlv3841		putative lipopolysaccharide synthesis protein	2.2.5
RL0822	0.130807	0.00614514	7 d SBR 7 d PI vs G/A Rlv3841		putative DegT family aminotransferase	3.3.15
RL0823	0.157139	0.0249718	7 d SBR 7 d PI vs G/A Rlv3841		putative hexapeptide repeat acetyltransferase	3.3.15
RL0824	0.220142	0.00163068	7 d SBR 7 d PI vs G/A Rlv3841		putative oxidoreductase	3.3.15
RL0825	0.125689	0.00118426	7 d SBR 7 d PI vs G/A Rlv3841	gmd	putative GDP-mannose 4,6-dehydratase (GDP-d-mannose dehydratase)	4.1.4
RL0826	0.15344	0.0105209	7 d SBR 7 d PI vs G/A Rlv3841	fcl	putative GDP-L-fucose synthetase	4.1.4
RL0852	0.298806	0.0188674	7 d SBR 7 d PI vs G/A Rlv3841		conserved hypothetical protein	0.0.1
RL0868	0.16527	2.41677e-05	7 d SBR 7 d PI vs G/A Rlv3841		lipid A oxidase	3.4.4
RL0883	0.202672	0.0326583	7 d SBR 7 d PI vs G/A Rlv3841	groLch1	putative 60 kda chaperonin (protein cpn60)	1.3.1
RL0911	0.213815	0.015719	7 d SBR 7 d PI vs G/A Rlv3841		putative two-component sensor histidine kinase transcriptional regulatory protein	6.1.1
RL0921	0.146903	0.00278794	7 d SBR 7 d PI vs G/A Rlv3841		putative cationic transport protein	1.5.2
RL0923	0.318589	0.0462213	7 d SBR 7 d PI vs G/A Rlv3841		putative hydrolase	3.3.15
RL0925	0.135629	0.00534737	7 d SBR 7 d PI vs G/A Rlv3841	atpB	putative ATP synthase A chain	3.5.9
RL0926	0.0967776	0.0018776	7 d SBR 7 d PI vs G/A Rlv3841	atpE	putative ATP synthase subunit C	3.5.9
RL1021	0.276111	0.00148518	7 d SBR 7 d PI vs G/A Rlv3841	ctaC1	putative cytochrome c oxidase polypeptide II precursor (cytochrome aa3 subunit 2)	3.5.1
RL1022	0.305591	0.0225617	7 d SBR 7 d PI vs G/A Rlv3841	ctaD1	putative cytochrome c oxidase polypeptide I (cytochrome aa3 subunit 1)	3.5.1
RL1025	0.273225	0.0101794	7 d SBR 7 d PI vs G/A Rlv3841	ctaG	putative cytochrome c oxidase assembly protein	3.5.1
RL1060	0.171336	0.0475228	7 d SBR 7 d PI vs G/A Rlv3841		putative ribosomal-protein-alanine acetyltransferase	2.2.11
RL1062	0.127031	0.0476445	7 d SBR 7 d PI vs G/A Rlv3841	thrC	putative threonine synthase	3.1.18
RL1065	0.254989	0.00778732	7 d SBR 7 d PI vs G/A Rlv3841	mcpL	putative methyl-accepting chemotaxis protein	1.1.1
RL1077	0.200135	0.000111943	7 d SBR 7 d PI vs G/A Rlv3841		conserved hypothetical protein	0.0.1
RL1078	0.113747	0.0433628	7 d SBR 7 d PI vs G/A Rlv3841	mutY	putative A/G-specific adenine glycosylase	2.2.3
RL1095	0.122045	0.000699245	7 d SBR 7 d PI vs G/A Rlv3841		hypothetical protein	0.0.0
RL1096	0.327132	0.0114707	7 d SBR 7 d PI vs G/A Rlv3841		hypothetical protein	0.0.0
RL1099	0.136746	3.87664e-05	7 d SBR 7 d PI vs G/A Rlv3841	hsdMch1	putative type I restriction enzyme modification methylase subunit	2.2.3
RL1103	0.236253	0.00156889	7 d SBR 7 d PI vs G/A Rlv3841		conserved hypothetical protein	0.0.1
RL1109	0.242319	0.0301634	7 d SBR 7 d PI vs G/A Rlv3841		conserved hypothetical protein	0.0.2
RL1124	0.223604	0.0449232	7 d SBR 7 d PI vs G/A Rlv3841		conserved hypothetical protein	0.0.1
RL1302	0.236555	3.90019e-06	7 d SBR 7 d PI vs G/A Rlv3841		putative OsmC-like organic hydroperoxide resistance protein	1.4.2
RL1317	0.265897	0.0170541	7 d SBR 7 d PI vs G/A Rlv3841		putative transmembrane protein	4.1.1
RL1360	0.258147	7.81035e-05	7 d SBR 7 d PI vs G/A Rlv3841	ptrB	putative protease II	2.1.4
RL1394	0.262364	0.0283869	7 d SBR 7 d PI vs G/A Rlv3841		conserved hypothetical protein	0.0.1
RL1458	0.103772	0.005068	7 d SBR 7 d PI vs G/A Rlv3841		conserved hypothetical protein	0.0.2
RL1470	0.313665	0.0165509	7 d SBR 7 d PI vs G/A Rlv3841		putative glycosyl transferase	4.1.4
RL1480	0.307657	0.000142025	7 d SBR 7 d PI vs G/A Rlv3841		conserved hypothetical protein	0.0.1
RL1499	0.0298984	0.000232516	7 d SBR 7 d PI vs G/A Rlv3841	ropA2	putative outer membrane protein	4.1.3
RL1554	0.204181	0.0124247	7 d SBR 7 d PI vs G/A Rlv3841	rpsR	putative 30S ribosomal protein S18	4.2.2
RL1555	0.0931007	0.00609846	7 d SBR 7 d PI vs G/A Rlv3841	rpsF	putative 30S ribosomal protein S6	4.2.2
RL1556	0.168768	3.67767e-06	7 d SBR 7 d PI vs G/A Rlv3841		putative aldo-keto reductase	3.3.15
RL1557	0.137309	0.00134089	7 d SBR 7 d PI vs G/A Rlv3841	fabD	putative malonyl CoA-acyl carrier protein transacylase	3.6.0
RL1559	0.151524	0.00168621	7 d SBR 7 d PI vs G/A Rlv3841	acpP	putative acyl carrier protein (fatty acid synthase acyl carrier protein)	3.2.1
RL1567	0.159171	0.0345394	7 d SBR 7 d PI vs G/A Rlv3841		putative outer membrane protein involved in envelope biosynthesis	4.1.3
RL1568	0.166927	0.0215772	7 d SBR 7 d PI vs G/A Rlv3841		putative transmembrane protein	4.1.1
RL1605	0.172881	0.0264768	7 d SBR 7 d PI vs G/A Rlv3841	aspS	putative aspartyl-tRNA synthetase	2.2.1
RL1627	0.318035	0.0166	7 d SBR 7 d PI vs G/A Rlv3841		conserved hypothetical protein	0.0.2
RL1638	0.26443	0.0318257	7 d SBR 7 d PI vs G/A Rlv3841	plsX	putative fatty acid/phospholipid synthesis cluster protein	3.6.0
RL1643	0.257472	0.0162121	7 d SBR 7 d PI vs G/A Rlv3841		putative two-component sensor histidine kinase	6.1.1
RL1672	0.19035	0.0199538	7 d SBR 7 d PI vs G/A Rlv3841	rpsI	putative 30S ribosomal protein S9	4.2.2
RL1691	0.179703	0.0191734	7 d SBR 7 d PI vs G/A Rlv3841	hupA1	putative DNA-binding protein HU	2.2.2
RL1700	0.198437	0.00962489	7 d SBR 7 d PI vs G/A Rlv3841	nuoA	putative transmembrane NADH-quinone oxidoreductase	3.5.1
RL1707	0.298751	0.00257813	7 d SBR 7 d PI vs G/A Rlv3841	nuoG	putative NADH-quinone oxidoreductase subunit G	3.5.1
RL1709	0.283827	0.049486	7 d SBR 7 d PI vs G/A Rlv3841	nuoI	putative NADH-quinone oxidoreductase subunit I	3.5.1
RL1711	0.247814	0.028242	7 d SBR 7 d PI vs G/A Rlv3841	nuoK	putative transmembrane NADH-ubiquinone oxidoreductase subunit	3.5.1
RL1713	0.192379	0.00751606	7 d SBR 7 d PI vs G/A Rlv3841	nuoM	putative NADH-ubiquinone oxidoreductase subunit M	3.5.1
RL1714	0.254826	0.0105112	7 d SBR 7 d PI vs G/A Rlv3841	nuoN	putative NADH-quinone oxidoreductase chain N	3.5.1
RL1719	0.315304	0.0329912	7 d SBR 7 d PI vs G/A Rlv3841	proS	putative prolyl-tRNA synthetase	2.2.1
RL1737	0.278599	0.00827653	7 d SBR 7 d PI vs G/A Rlv3841		putative transmembrane protein	4.1.1
RL1744	0.308828	0.00789345	7 d SBR 7 d PI vs G/A Rlv3841	prfB	putative peptide chain release factor 2 (rf-2)	2.2.10
RL1757	0.101859	0.000339	7 d SBR 7 d PI vs G/A Rlv3841	tufB1	putative elongation factor Tu (Ef-Tu)	2.2.10
RL1761	0.129416	0.0103818	7 d SBR 7 d PI vs G/A Rlv3841	rplK	putative 50S ribosomal protein L11	4.2.2
RL1762	0.235863	0.0177982	7 d SBR 7 d PI vs G/A Rlv3841	rplA	putative 50S ribosomal protein L1	4.2.2
RL1763	0.189209	0.028836	7 d SBR 7 d PI vs G/A Rlv3841		hypothetical protein	0.0.0
RL1765	0.156885	0.0111008	7 d SBR 7 d PI vs G/A Rlv3841	rplL	putative 50S ribosomal protein L7/L12 (L8)	4.2.2
RL1766	0.264394	0.0196178	7 d SBR 7 d PI vs G/A Rlv3841	rpoB	putative DNA-directed RNA polymerase beta chain	2.2.11
RL1767	0.296519	0.00361769	7 d SBR 7 d PI vs G/A Rlv3841	rpoC	DNA-directed RNA polymerase beta' chain	2.2.11
RL1769	0.0780011	0.0100504	7 d SBR 7 d PI vs G/A Rlv3841	rpsL	putative 30S ribosomal protein S12	4.2.2
RL1770	0.0799489	0.00859367	7 d SBR 7 d PI vs G/A Rlv3841	rpsG	putative 30S ribosomal protein S7	4.2.2
RL1771	0.220752	0.000901956	7 d SBR 7 d PI vs G/A Rlv3841	fus	putative translation elongation factor G, EF-G	2.2.10
RL1772	0.0997283	0.00031885	7 d SBR 7 d PI vs G/A Rlv3841	tufB2	putative elongation factor Tu (EF-TU)	2.2.10
RL1773	0.119937	0.0104866	7 d SBR 7 d PI vs G/A Rlv3841	rpsJ	putative 30S ribosomal protein S10	4.2.2
RL1774	0.147152	0.0311237	7 d SBR 7 d PI vs G/A Rlv3841	rplC	putative 50S ribosomal protein L3	4.2.2
RL1775	0.205366	0.031111	7 d SBR 7 d PI vs G/A Rlv3841	rplD	putative 50S ribosomal protein L4	4.2.2
RL1776	0.160539	0.0113755	7 d SBR 7 d PI vs G/A Rlv3841	rplW	putative 50S ribosomal protein L23	4.2.2
RL1777	0.258853	0.0445861	7 d SBR 7 d PI vs G/A Rlv3841	rplB	putative 50S ribosomal protein L2	4.2.2
RL1778	0.137139	0.0310622	7 d SBR 7 d PI vs G/A Rlv3841	rpsS	putative 30S ribosomal protein S19	4.2.2
RL1779	0.305345	0.0350784	7 d SBR 7 d PI vs G/A Rlv3841	rplV	putative 50S ribosomal protein L22	4.2.2
RL1781	0.158017	0.0496345	7 d SBR 7 d PI vs G/A Rlv3841	rplP	putative 50S ribosomal protein L16	4.2.2
RL1782	0.154025	0.0202085	7 d SBR 7 d PI vs G/A Rlv3841	rpmC	putative 50S ribosomal protein L29	4.2.2
RL1785	0.162848	0.0205363	7 d SBR 7 d PI vs G/A Rlv3841	rplX	putative 50S ribosomal protein L24	4.2.2
RL1787	0.254373	0.039071	7 d SBR 7 d PI vs G/A Rlv3841	rpsN	putative 30S ribosomal protein S14	4.2.2
RL1788	0.140603	0.0472106	7 d SBR 7 d PI vs G/A Rlv3841	rpsH	putative 30S ribosomal protein S8	4.2.2
RL1789	0.157081	0.0306052	7 d SBR 7 d PI vs G/A Rlv3841	rplF	putative 50S ribosomal protein L6	4.2.2
RL1790	0.310293	0.0374582	7 d SBR 7 d PI vs G/A Rlv3841	rplR	putative 50S ribosomal protein L18	4.2.2
RL1791	0.184218	0.0191262	7 d SBR 7 d PI vs G/A Rlv3841	rpsE	putative 30S ribosomal protein S5	4.2.2
RL1792	0.18844	0.0377968	7 d SBR 7 d PI vs G/A Rlv3841	rpmD	putative 50S ribosomal protein L30	4.2.2
RL1794	0.325317	2.62002e-05	7 d SBR 7 d PI vs G/A Rlv3841	secY	putative preprotein translocase SecY subunit	1.5.5
RL1795	0.261325	0.0369569	7 d SBR 7 d PI vs G/A Rlv3841	adk1	putative adenylate kinase	3.5.9
RL1796	0.19165	0.032813	7 d SBR 7 d PI vs G/A Rlv3841	rpsM	putative 30S ribosomal protein S13 (BS14)	4.2.2
RL1797	0.169431	0.0195827	7 d SBR 7 d PI vs G/A Rlv3841	rpsK	putative 30S ribosomal protein S11	4.2.2
RL1798	0.110031	0.00737882	7 d SBR 7 d PI vs G/A Rlv3841	rpoA	putative DNA-directed RNA polymerase alpha chain	2.2.11
RL1799	0.175308	0.0328047	7 d SBR 7 d PI vs G/A Rlv3841	rplQ	putative 50S ribosomal protein L17	4.2.2
RL1933	0.325479	0.0215695	7 d SBR 7 d PI vs G/A Rlv3841		conserved hypothetical protein, possible fusion	0.0.2
RL1943	0.251761	0.0280623	7 d SBR 7 d PI vs G/A Rlv3841		conserved hypothetical protein	0.0.2
RL1945	0.132201	0.00696553	7 d SBR 7 d PI vs G/A Rlv3841		putative vitamin B12-dependent ribonucleotide reductase	2.2.11
RL1946	0.111586	6.18302e-07	7 d SBR 7 d PI vs G/A Rlv3841		hypothetical protein	0.0.0
RL1948	0.19919	0.0213167	7 d SBR 7 d PI vs G/A Rlv3841	gpt	putative xanthine-guanine phosphoribosyltransferase	3.3.17
RL2049	0.273099	0.0272785	7 d SBR 7 d PI vs G/A Rlv3841	serS	putative seryl-tRNA synthetase	2.2.1
RL2062	0.323836	0.0272424	7 d SBR 7 d PI vs G/A Rlv3841	tig	putative chaperone trigger factor	1.3.1
RL2066	0.240979	1.02019e-05	7 d SBR 7 d PI vs G/A Rlv3841	sthA	putative soluble pyridine nucleotide transhydrogenase	3.2.11
RL2076	0.222148	1.06269e-05	7 d SBR 7 d PI vs G/A Rlv3841	gatA	putative glutamyl-tRNA(Gln) amidotransferase subunit A	2.2.10
RL2082	0.187855	0.00038653	7 d SBR 7 d PI vs G/A Rlv3841	gatB	putative aspartyl/glutamyl-tRNA(asn/gln) amidotransferase subunit B	2.2.10
RL2090	0.226035	0.0284418	7 d SBR 7 d PI vs G/A Rlv3841		putative 3-dehydroquinate dehydratase	3.1.19
RL2102	0.32131	1.78318e-05	7 d SBR 7 d PI vs G/A Rlv3841	cspA5	putative cold shock protein	1.6.1
RL2132	0.32925	0.00930851	7 d SBR 7 d PI vs G/A Rlv3841		conserved hypothetical protein	0.0.2
RL2190	0.30351	0.0270164	7 d SBR 7 d PI vs G/A Rlv3841		hypothetical protein	0.0.0
RL2195	0.135656	8.03902e-08	7 d SBR 7 d PI vs G/A Rlv3841		conserved hypothetical protein	0.0.2
RL2208	0.275387	0.00232111	7 d SBR 7 d PI vs G/A Rlv3841		putative hydrolase	3.3.15
RL2221	0.233531	0.00717589	7 d SBR 7 d PI vs G/A Rlv3841	rpsB	putative 30S ribosomal protein S2	4.2.2
RL2222	0.19393	0.0201812	7 d SBR 7 d PI vs G/A Rlv3841	tsf	putative elongation factor Ts (EF-TS)	2.2.10
RL2223	0.184028	7.40466e-08	7 d SBR 7 d PI vs G/A Rlv3841	pyrH	putative uridylate kinase	3.7.2
RL2226	0.174869	0.0273773	7 d SBR 7 d PI vs G/A Rlv3841	cdsA	putative phosphatidate cytidylyltransferase	2.2.7
RL2228	0.216242	0.0191779	7 d SBR 7 d PI vs G/A Rlv3841		putative outer membrane protein	4.1.3
RL2229	0.234411	0.0205617	7 d SBR 7 d PI vs G/A Rlv3841	lpxD	putative lipid A biosynthesis UDP-3-O-[3-hydroxymyristoyl] glucosamine N-acyltransferase	3.6.0
RL2230	0.148848	0.000784853	7 d SBR 7 d PI vs G/A Rlv3841	fabZ	putative lipid A biosynthesis (3R)-hydroxymyristoyl-[acyl carrier protein] dehydratase	3.2.1
RL2234	0.241988	0.00113388	7 d SBR 7 d PI vs G/A Rlv3841	gltA	putative citrate synthase	3.5.8
RL2239	0.268321	0.00868643	7 d SBR 7 d PI vs G/A Rlv3841	eno	putative enolase	3.5.5
RL2241	0.268281	0.0066862	7 d SBR 7 d PI vs G/A Rlv3841	pdhA	putative pyruvate dehydrogenase subunit	3.5.5
RL2242	0.272431	0.0205278	7 d SBR 7 d PI vs G/A Rlv3841	pdhB	putative pyruvate dehydrogenase	3.5.5
RL2244	0.240911	0.00112522	7 d SBR 7 d PI vs G/A Rlv3841		putative arylesterase	3.3.15
RL2284	0.260837	0.0336793	7 d SBR 7 d PI vs G/A Rlv3841	hfq	putative host factor protein	2.2.11
RL2378	0.308704	0.0036075	7 d SBR 7 d PI vs G/A Rlv3841		putative transmembrane component of ABC transporter	1.5.0
RL2404	0.266519	1.74643e-05	7 d SBR 7 d PI vs G/A Rlv3841		putative peptidyl-prolyl cis-trans isomerase (cyclophilin)	2.2.10
RL2405	0.152366	0.00198562	7 d SBR 7 d PI vs G/A Rlv3841		putative peptidyl-prolyl cis-trans isomerase B (cyclophilin-related protein)	2.2.10
RL2473	0.242473	0.0282001	7 d SBR 7 d PI vs G/A Rlv3841	metG	putative methionyl-tRNA synthetase	2.2.1
RL2512	0.326773	0.0223022	7 d SBR 7 d PI vs G/A Rlv3841	secG	putative transmembrane protein	4.1.1
RL2541	0.115884	0.0163556	7 d SBR 7 d PI vs G/A Rlv3841		putative penicillin-binding protein/D-alanyl-D-alanine carboxypeptidase	4.1.2
RL2542	0.325355	0.00835552	7 d SBR 7 d PI vs G/A Rlv3841		conserved hypothetical protein	0.0.2
RL2548	0.313764	3.45466e-08	7 d SBR 7 d PI vs G/A Rlv3841		putative transmembrane protein	4.1.1
RL2549	0.301388	0.000160189	7 d SBR 7 d PI vs G/A Rlv3841		putative transmembrane protein	4.1.1
RL2584	0.290941	0.0191105	7 d SBR 7 d PI vs G/A Rlv3841		conserved hypothetical protein	0.0.2
RL2598	0.180251	0.0245455	7 d SBR 7 d PI vs G/A Rlv3841	rpe	putative ribulose-phosphate 3-epimerase	3.3.9
RL2606	0.324996	0.0089339	7 d SBR 7 d PI vs G/A Rlv3841	purC1	putative phosphoribosylaminoimidazole-succinocarboxamide synthase (saicar synthetase)	3.7.1
RL2621	0.315365	0.00567201	7 d SBR 7 d PI vs G/A Rlv3841		putative inositol-1-monophosphatase	3.6.1
RL2624	0.120782	0.00530969	7 d SBR 7 d PI vs G/A Rlv3841	rpsD	putative 30S ribosomal protein S4	4.2.2
RL2631	0.101131	2.15491e-07	7 d SBR 7 d PI vs G/A Rlv3841	icd	putative isocitrate dehydrogenase [NADP]	3.5.8
RL2647	0.2287	0.00332423	7 d SBR 7 d PI vs G/A Rlv3841		conserved hypothetical exported protein	0.0.2
RL2660	0.213849	2.10316e-05	7 d SBR 7 d PI vs G/A Rlv3841		putative ATP-binding component of ABC transporter	1.5.0
RL2684	0.200497	0.00326706	7 d SBR 7 d PI vs G/A Rlv3841		conserved hypothetical exported protein	0.0.2
RL2700	0.316049	0.0446149	7 d SBR 7 d PI vs G/A Rlv3841		conserved hypothetical exported protein	0.0.1
RL2775	0.301993	0.00417177	7 d SBR 7 d PI vs G/A Rlv3841	ropA1	putative outer membrane protein	4.1.3
RL2776	0.272735	0.0396348	7 d SBR 7 d PI vs G/A Rlv3841		putative AsnC family transcriptional regulator	6.3.1
RL2817	0.161587	0.000136379	7 d SBR 7 d PI vs G/A Rlv3841	acpXL	putative acyl carrier protein	3.2.1
RL2825	0.255748	0.000558032	7 d SBR 7 d PI vs G/A Rlv3841		putative inosine-uridine preferring nucleoside hydrolase	3.3.17
RL2829	0.134387	0.00705611	7 d SBR 7 d PI vs G/A Rlv3841	cobO	putative cob(I)yrinic acid a,c-diamide adenosyltransferase	3.2.3
RL2880	0.213594	0.0226913	7 d SBR 7 d PI vs G/A Rlv3841		putative GGDEF domain and response regulator two component regulatory protein	6.1.2
RL2931	0.138304	7.11624e-06	7 d SBR 7 d PI vs G/A Rlv3841	mcpN	putative methyl-accepting chemotaxis protein	1.1.1
RL2936	0.305575	0.00505136	7 d SBR 7 d PI vs G/A Rlv3841		putative transmembrane protein	4.1.1
RL2937	0.0655876	0.0378422	7 d SBR 7 d PI vs G/A Rlv3841		putative transmembrane protein	4.1.1
RL3070	0.120638	0.0174428	7 d SBR 7 d PI vs G/A Rlv3841		putative transmembrane protein	4.1.1
RL3159	0.229211	0.031987	7 d SBR 7 d PI vs G/A Rlv3841		putative beta-lactamase family protein	4.1.2
RL3205	0.159785	0.000279461	7 d SBR 7 d PI vs G/A Rlv3841	ilvC	putative ketol-acid reductoisomerase	3.1.12
RL3250	0.317491	0.00302365	7 d SBR 7 d PI vs G/A Rlv3841	serB	putative phosphoserine phosphatase	3.1.17
RL3267	0.160851	5.98845e-06	7 d SBR 7 d PI vs G/A Rlv3841		putative OmpA family outer membrane protein	4.1.3
RL3301	0.224549	0.00238603	7 d SBR 7 d PI vs G/A Rlv3841	ddlB	putative D-alanine--D-alanine ligase B	4.1.2
RL3310	0.116072	3.12596e-06	7 d SBR 7 d PI vs G/A Rlv3841	mraY	putative phospho-N-acetylmuramoyl-pentapeptide-transferase	4.1.2
RL3313	0.225931	0.00137998	7 d SBR 7 d PI vs G/A Rlv3841		putative penicillin binding protein	4.1.5
RL3328	0.269825	0.0179083	7 d SBR 7 d PI vs G/A Rlv3841		putative glycosyl transferase	4.1.2
RL3339	0.177164	0.00356944	7 d SBR 7 d PI vs G/A Rlv3841		putative ribonuclease-L-PSP family protein	7.0.0
RL3340	0.327687	0.0406265	7 d SBR 7 d PI vs G/A Rlv3841		conserved hypothetical protein	0.0.1
RL3359	0.306074	0.0301119	7 d SBR 7 d PI vs G/A Rlv3841		putative solute-binding component of ABC transporter	1.5.0
RL3461	0.18697	0.025424	7 d SBR 7 d PI vs G/A Rlv3841		conserved hypothetical protein	0.0.1
RL3468	0.165848	0.00369504	7 d SBR 7 d PI vs G/A Rlv3841	prs	putative ribose-phosphate pyrophosphokinase	3.3.17
RL3471	0.103548	0.0194124	7 d SBR 7 d PI vs G/A Rlv3841		putative 50S ribosomal protein L25	4.2.2
RL3479	0.191084	0.00737535	7 d SBR 7 d PI vs G/A Rlv3841		putative GTP-dependent nucleic acid-binding protein	1.5.5
RL3483	0.225173	0.00028367	7 d SBR 7 d PI vs G/A Rlv3841	apt	putative adenine phosphoribosyltransferase	3.3.17
RL3484	0.329837	0.0343538	7 d SBR 7 d PI vs G/A Rlv3841	petC	putative cytochrome c1 precursor	3.5.3
RL3485	0.161378	0.00102484	7 d SBR 7 d PI vs G/A Rlv3841	petB	putative cytochrome b	3.5.3
RL3486	0.120889	0.00133386	7 d SBR 7 d PI vs G/A Rlv3841	petA	putative ubiquinol-cytochrome c reductase iron-sulfur subunit	3.5.3
RL3494	0.273167	0.0192476	7 d SBR 7 d PI vs G/A Rlv3841	hemF	putative coproporphyrinogen III oxidase,aerobic	3.2.6
RL3504	0.140863	0.000492795	7 d SBR 7 d PI vs G/A Rlv3841		putative acetyltransferase	7.0.0
RL3515	0.300857	0.00338236	7 d SBR 7 d PI vs G/A Rlv3841	clpP3	putative ATP-dependent Clp protease	2.1.4
RL3617	0.260146	0.0283154	7 d SBR 7 d PI vs G/A Rlv3841		putative solute-binding component of ABC transporter	1.5.0
RL3621	0.305116	0.00893239	7 d SBR 7 d PI vs G/A Rlv3841		putative transmembrane protein	4.1.1
RL3623	0.252161	0.0431513	7 d SBR 7 d PI vs G/A Rlv3841		conserved hypothetical exported protein	0.0.1
RL3624	0.0235799	0.00506498	7 d SBR 7 d PI vs G/A Rlv3841		putative solute-binding component of ABC transporter	1.5.0
RL3625	0.159934	0.00461898	7 d SBR 7 d PI vs G/A Rlv3841		putative transmembrane component of ABC transporter	1.5.0
RL3647	0.211058	0.00267217	7 d SBR 7 d PI vs G/A Rlv3841	pssK	putative polysaccharide polymerisation protein	4.1.4
RL3648	0.307956	0.0214952	7 d SBR 7 d PI vs G/A Rlv3841	pssJ	putative galactosyl transferase	4.1.4
RL3649	0.309196	0.0196932	7 d SBR 7 d PI vs G/A Rlv3841	pssI	putative glycosyltransferase	4.1.4
RL3650	0.277195	0.0343128	7 d SBR 7 d PI vs G/A Rlv3841	pssH	putative glycosyltransferase	4.1.4
RL3652	0.259118	0.0187501	7 d SBR 7 d PI vs G/A Rlv3841	pssF	putative glycosyl transferase	4.1.4
RL3653	0.289409	0.0487041	7 d SBR 7 d PI vs G/A Rlv3841	pssC	putative succinoglycan biosynthesis protein	4.1.4
RL3664	0.14643	0.0115906	7 d SBR 7 d PI vs G/A Rlv3841	pssN	putative capsule polysaccharide export protein	4.1.4
RL3676	0.259588	0.026703	7 d SBR 7 d PI vs G/A Rlv3841		putative transmembrane exo/endo phosphatase protein	4.1.1
RL3677	0.13265	0.000209214	7 d SBR 7 d PI vs G/A Rlv3841	lspL	putative UDP-glucuronate 5'-epimerase	4.1.4
RL3749	0.25233	0.00750488	7 d SBR 7 d PI vs G/A Rlv3841	BraE	putative transmembrane component of ABC transporter	1.5.0
RL3758	0.198339	0.0189216	7 d SBR 7 d PI vs G/A Rlv3841		putative two-component response regulator transcriptional regulatory protein	6.1.2
RL3764	0.317468	0.0109674	7 d SBR 7 d PI vs G/A Rlv3841		putative transmembrane protein	4.1.1
RL3916	0.24619	0.00563563	7 d SBR 7 d PI vs G/A Rlv3841	algI	putative poly(beta-D-mannuronate) O-acetylase	4.1.4
RL3960	0.310689	0.00574249	7 d SBR 7 d PI vs G/A Rlv3841		putative D-3-phosphoglycerate dehydrogenase	3.1.17
RL3961	0.313138	0.0279974	7 d SBR 7 d PI vs G/A Rlv3841	serC	putative phosphoserine aminotransferase	3.1.17
RL3962	0.227199	0.0217519	7 d SBR 7 d PI vs G/A Rlv3841		putative heat resistant agglutinin 1	1.6.1
RL3985	0.266639	0.00723395	7 d SBR 7 d PI vs G/A Rlv3841	mcpO	putative chemoreceptor McpA (methyl-accepting chemotaxis protein)	1.1.1
RL4011	0.107506	0.00396784	7 d SBR 7 d PI vs G/A Rlv3841	pgk	putative phosphoglycerate kinase	3.5.1
RL4031	0.0935115	0.0206759	7 d SBR 7 d PI vs G/A Rlv3841	mcrA	putative sensory transducer methyl-accepting chemotaxis protein	1.1.1
RL4032	0.204723	0.04804	7 d SBR 7 d PI vs G/A Rlv3841	mcrB	putative sensory transducer methyl-acccepting chemotaxis protein	1.1.1
RL4034	0.26474	0.00707984	7 d SBR 7 d PI vs G/A Rlv3841	cheW2	putative chemotaxis protein	1.1.1
RL4037	0.10091	0.000409035	7 d SBR 7 d PI vs G/A Rlv3841		conserved hypothetical protein	0.0.2
RL4043	0.304944	0.015766	7 d SBR 7 d PI vs G/A Rlv3841		conserved hypothetical protein	0.0.1
RL4062	0.254887	0.0124873	7 d SBR 7 d PI vs G/A Rlv3841		putative amidohydrolase	7.0.0
RL4073	0.23579	5.59944e-05	7 d SBR 7 d PI vs G/A Rlv3841	hss	putative homospermidine synthase	2.2.0
RL4081	0.282534	0.026273	7 d SBR 7 d PI vs G/A Rlv3841	exoN	putative UTP--glucose-1-phosphate uridylyltransferase	4.1.4
RL4094	0.161663	0.0282475	7 d SBR 7 d PI vs G/A Rlv3841		hypothetical protein	0.0.0
RL4130	0.293333	0.000136187	7 d SBR 7 d PI vs G/A Rlv3841	rpsU2	putative 30S ribosomal protein S21	4.2.2
RL4131	0.30049	0.0432005	7 d SBR 7 d PI vs G/A Rlv3841		putative TPR repeat family protein	7.0.0
RL4138	0.220879	0.0140463	7 d SBR 7 d PI vs G/A Rlv3841		conserved hypothetical protein	0.0.2
RL4176	0.265799	0.0394007	7 d SBR 7 d PI vs G/A Rlv3841	xylA	putative xylose isomerase	3.3.9
RL4184	0.328037	0.0033394	7 d SBR 7 d PI vs G/A Rlv3841	gltX	putative glutamyl-tRNA synthetase	2.2.1
RL4185	0.264663	0.039964	7 d SBR 7 d PI vs G/A Rlv3841	lysS	putative lysyl-tRNA synthetase	2.2.1
RL4248	0.0919976	2.52914e-05	7 d SBR 7 d PI vs G/A Rlv3841	lacZ	putative beta-galactosidase	3.3.7
RL4252	0.211563	0.00571218	7 d SBR 7 d PI vs G/A Rlv3841		putative solute-binding component of ABC transporter	1.5.0
RL4259	0.208395	0.0322001	7 d SBR 7 d PI vs G/A Rlv3841	nrdE	putative ribonucleoside-diphosphate reductase alpha subunit	2.2.3
RL4260	0.257056	0.0280632	7 d SBR 7 d PI vs G/A Rlv3841	nrdI	putative ribonucleotide reductase protein	2.2.3
RL4261	0.182436	0.0258361	7 d SBR 7 d PI vs G/A Rlv3841	nrdH	putative glutaredoxin-like protein	3.5.3
RL4280	0.302503	0.0143901	7 d SBR 7 d PI vs G/A Rlv3841		conserved hypothetical protein	0.0.2
RL4297	0.293765	0.00474443	7 d SBR 7 d PI vs G/A Rlv3841		putative foldase/peptidyl-prolyl cis-trans isomerase	2.2.9
RL4298	0.303233	1.46505e-05	7 d SBR 7 d PI vs G/A Rlv3841	secA	putative preprotein translocase subunit	1.5.5
RL4323	0.308888	0.0284734	7 d SBR 7 d PI vs G/A Rlv3841	argH	putative argininosuccinate lyase	3.1.2
RL4349	0.322402	0.0389254	7 d SBR 7 d PI vs G/A Rlv3841	cobS	putative aerobic cobaltochelatase	3.2.3
RL4405	0.211548	0.00894053	7 d SBR 7 d PI vs G/A Rlv3841	atpC	putative ATP synthase epsilon chain	3.5.9
RL4407	0.143471	0.000571283	7 d SBR 7 d PI vs G/A Rlv3841	atpD	putative ATP synthase beta chain	3.5.9
RL4408	0.168338	0.0198613	7 d SBR 7 d PI vs G/A Rlv3841	atpG	putative ATP synthase gamma chain	3.5.9
RL4409	0.101596	0.00878588	7 d SBR 7 d PI vs G/A Rlv3841	atpA	putative ATP synthase alpha chain	3.5.9
RL4410	0.268369	1.05581e-05	7 d SBR 7 d PI vs G/A Rlv3841	atpH	putative ATP synthase delta chain	3.5.9
RL4411	0.258663	0.0038874	7 d SBR 7 d PI vs G/A Rlv3841		putative transmembrane protein	4.1.1
RL4423	0.316237	0.0217584	7 d SBR 7 d PI vs G/A Rlv3841		putative dihydrodipicolinate synthase	3.1.13
RL4433	0.179375	0.0194354	7 d SBR 7 d PI vs G/A Rlv3841	sucB	putative dihydrolipoyllysine-residue succinyltransferase component of 2-oxoglutarate dehydrogenase	3.5.8
RL4436	0.237214	0.0159117	7 d SBR 7 d PI vs G/A Rlv3841	sucD	putative succinyl-CoA synthetase alpha chain	3.5.8
RL4437	0.306392	1.9668e-06	7 d SBR 7 d PI vs G/A Rlv3841		conserved hypothetical protein	0.0.1
RL4488	0.30696	0.0239824	7 d SBR 7 d PI vs G/A Rlv3841		conserved hypothetical protein	0.0.1
RL4492	0.310566	0.029479	7 d SBR 7 d PI vs G/A Rlv3841		conserved hypothetical protein	0.0.2
RL4504	0.100648	0.0106815	7 d SBR 7 d PI vs G/A Rlv3841	ppa	putative inorganic pyrophosphatase	3.3.13
RL4520	0.222821	0.000135115	7 d SBR 7 d PI vs G/A Rlv3841		putative transmembrane component of ABC transporter	1.5.0
RL4533	0.230321	0.00193159	7 d SBR 7 d PI vs G/A Rlv3841		putative acetyltransferase	3.3.15
RL4536	0.221924	0.00698691	7 d SBR 7 d PI vs G/A Rlv3841	acnA	putative aconitate hydratase	3.5.8
RL4541	0.289938	0.012975	7 d SBR 7 d PI vs G/A Rlv3841		putative transmmebrane protein	4.1.1
RL4542	0.233645	0.0155737	7 d SBR 7 d PI vs G/A Rlv3841	ispZ	putative intracellular septation protein	1.7.1
RL4552	0.259371	0.0207289	7 d SBR 7 d PI vs G/A Rlv3841		putative 50S ribosomal protein	4.2.2
RL4561	0.250013	0.00678734	7 d SBR 7 d PI vs G/A Rlv3841	xthA	putative exodeoxyribonuclease III	2.1.1
RL4572	0.172002	5.2048e-05	7 d SBR 7 d PI vs G/A Rlv3841		conserved hypothetical protein	0.0.2
RL4584	0.20766	0.0214385	7 d SBR 7 d PI vs G/A Rlv3841	fbpA	putative iron(III)-binding periplasmic protein precursor	1.5.2
RL4589	0.262566	0.00201187	7 d SBR 7 d PI vs G/A Rlv3841		conserved hypothetical protein	0.0.2
RL4616	0.189568	0.0350088	7 d SBR 7 d PI vs G/A Rlv3841	fdxA	putative ferredoxin II (FdII)	3.5.3
RL4624	0.168285	0.0464357	7 d SBR 7 d PI vs G/A Rlv3841	rpmF	putative 50S ribosomal protein L32	4.2.2
RL4649	0.209429	0.0162361	7 d SBR 7 d PI vs G/A Rlv3841		putative transmembrane component of ABC transporter	1.5.0
RL4665	0.130806	0.00509227	7 d SBR 7 d PI vs G/A Rlv3841		conserved hypothetical protein	0.0.2
RL4675	0.273684	0.0312196	7 d SBR 7 d PI vs G/A Rlv3841		hypothetical protein	0.0.0
RL4676	0.17363	0.0366905	7 d SBR 7 d PI vs G/A Rlv3841	rplU	putative 50S ribosomal protein L21	4.2.2
RL4705	0.239681	0.00622161	7 d SBR 7 d PI vs G/A Rlv3841	leuD	putative 3-isopropylmalate dehydratase small subunit	3.1.12
RL4715	0.236055	0.0470183	7 d SBR 7 d PI vs G/A Rlv3841	asd	putative aspartate-semialdehyde dehydrogenase	3.1.13
RL4718	0.291083	0.0431776	7 d SBR 7 d PI vs G/A Rlv3841	cynT	putative carbonic anhydrase	3.3.22
RL4723	0.295574	0.00942971	7 d SBR 7 d PI vs G/A Rlv3841		conserved hypothetical protein	0.0.1
RL4732	0.266105	0.0118056	7 d SBR 7 d PI vs G/A Rlv3841	leuS	putative leucyl-tRNA synthetase	2.2.1
RL4740	0.136776	0.017723	7 d SBR 7 d PI vs G/A Rlv3841	rho	putative transcription termination factor rho	2.2.11
PR, pea rhizosphere; AR, alfalfa rhizosphere; SBR, sugar beet rhizosphere;
G/A, glucose ammonia grown laboratorycells; PI, post inoculation
*The normalised expression ratio of experimental sample to control was
calculated by taking the natural log of the ratio for each replicate experiment,
averaging this for all replicates and then calculating the natural antilog.

## Sheet: DOWN any rh v FL (1161 entries)
Table S2. x) Genes down-regulated ≥3-fold, p≤0.05 in any (pea, alfalfa or sugar beet) rhizosphere measured against free-living Rlv3841
Gene_ID	Norm*	P value	Microarray	Gene	Product	Riley code
pRL100077	0.219887	3.1355e-05	7 d PR 7 d PI vs G/A Rlv3841		hypothetical protein	0.0.0
pRL100089	0.218092	0.00436104	7 d PR 7 d PI vs G/A Rlv3841		conserved hypothetical protein	0.0.1
pRL100098	0.158971	0.00471832	7 d PR 7 d PI vs G/A Rlv3841		conserved hypothetical protein	0.0.1
pRL100099	0.25145	0.0149592	7 d PR 7 d PI vs G/A Rlv3841		conserved hypothetical protein	0.0.2
pRL100109	0.274781	0.0061422	7 d PR 7 d PI vs G/A Rlv3841	repAp10b	putative replication protein RepA	2.2.3
pRL100112	0.316487	1.22041e-07	7 d PR 7 d PI vs G/A Rlv3841		putative dehalogenase-hydrolase	3.3.15
pRL100130	0.315014	1.23346e-07	7 d PR 7 d PI vs G/A Rlv3841		putative permease component of ABC transporter	1.5.0
pRL100146	0.255007	0.00574012	7 d PR 7 d PI vs G/A Rlv3841		conserved hypothetical protein	0.0.1
pRL100324	0.230198	1.65602e-06	7 d PR 7 d PI vs G/A Rlv3841	iroE	conserved hypothetical protein	0.0.2
pRL100343	0.201211	1.6755e-05	7 d PR 7 d PI vs G/A Rlv3841	pit2	putative phosphate transporter	1.5.4
pRL100451	0.0859926	0.000578422	7 d PR 7 d PI vs G/A Rlv3841	rapA2	putative autoaggregation protein	4.1.5
pRL110040	0.323378	0.000274634	7 d PR 7 d PI vs G/A Rlv3841	cyoCp11	putative cytochrome o ubiquinol oxidase subunit III	3.5.1
pRL110041	0.321652	0.000459534	7 d PR 7 d PI vs G/A Rlv3841	cyoBp11	putative ubiquinol oxidase polypeptide I	3.5.1
pRL110057	0.303237	1.96114e-05	7 d PR 7 d PI vs G/A Rlv3841		hypothetical protein	0.0.0
pRL110097	0.267306	0.0112793	7 d PR 7 d PI vs G/A Rlv3841		conserved hypothetical protein	0.0.2
pRL110098	0.233819	5.41358e-08	7 d PR 7 d PI vs G/A Rlv3841	hsdMp11	putative type I restriction enzyme	2.2.3
pRL110099	0.199726	0.00161372	7 d PR 7 d PI vs G/A Rlv3841	hsdSp11	putative type I restriction-modification system specificity subunit	2.2.3
pRL110100	0.280149	0.00168016	7 d PR 7 d PI vs G/A Rlv3841		conserved hypothetical protein	0.0.2
pRL110142	0.259547	9.83724e-05	7 d PR 7 d PI vs G/A Rlv3841		hypothetical protein	0.0.0
pRL110239	0.290939	0.00114303	7 d PR 7 d PI vs G/A Rlv3841		conserved hypothetical protein	0.0.1
pRL110262	0.281255	2.55663e-06	7 d PR 7 d PI vs G/A Rlv3841		putative transmembrane protein	4.1.1
pRL110336	0.160947	0.000194185	7 d PR 7 d PI vs G/A Rlv3841		hypothetical protein	0.0.0
pRL110375	0.29197	0.00327154	7 d PR 7 d PI vs G/A Rlv3841	ropA3	putative outer membrane porin protein	4.1.3
pRL110431	0.259496	1.41172e-06	7 d PR 7 d PI vs G/A Rlv3841		putative transmembrane protein	0.0.2
pRL110462	0.321738	0.00199669	7 d PR 7 d PI vs G/A Rlv3841		conserved hypothetical protein	0.0.2
pRL110464	0.253602	0.0188397	7 d PR 7 d PI vs G/A Rlv3841		conserved hypothetical protein	0.0.2
pRL110521	0.31165	0.00249664	7 d PR 7 d PI vs G/A Rlv3841		conserved hypothetical exported protein	0.0.2
pRL110545	0.291869	0.00118961	7 d PR 7 d PI vs G/A Rlv3841	minD	putative septum site-determining protein MinD	1.7.1
pRL110546	0.164548	0.000163424	7 d PR 7 d PI vs G/A Rlv3841	minC	septum site-determining protein MinC	1.7.1
pRL110614A	0.264118	6.4429e-05	7 d PR 7 d PI vs G/A Rlv3841		hypothetical protein	0.0.0
pRL110617	0.293149	0.000955576	7 d PR 7 d PI vs G/A Rlv3841	nadA	quinolinate synthetase A	3.2.11
pRL120001	0.174433	0.00153661	7 d PR 7 d PI vs G/A Rlv3841	repAp12	putative replication protein A	1.2.1
pRL120057	0.205162	0.0162643	7 d PR 7 d PI vs G/A Rlv3841		putative plasmid stability protein	2.2.3
pRL120064	0.174085	0.000178397	7 d PR 7 d PI vs G/A Rlv3841	flgE2	putative flagellar hook protein flgE	1.1.1
pRL120088	0.246395	0.00657556	7 d PR 7 d PI vs G/A Rlv3841		putative transmembrane cation transporter	1.5.2
pRL120090	0.17665	4.18697e-05	7 d PR 7 d PI vs G/A Rlv3841		putative transmembrane protein	4.1.1
pRL120160	0.236324	0.00183443	7 d PR 7 d PI vs G/A Rlv3841		putative DeoR family transcriptional regulator	6.3.10
pRL120168	0.211005	0.000782793	7 d PR 7 d PI vs G/A Rlv3841		putative LysR family transcriptional regulator	6.3.6
pRL120219	0.297604	0.00832002	7 d PR 7 d PI vs G/A Rlv3841		putative MarR family transcriptional regulator	6.3.7
pRL120258	0.30775	0.00455419	7 d PR 7 d PI vs G/A Rlv3841		putative HD domain transcriptional regulatory protein	6.0.0
pRL120270	0.321224	2.72755e-05	7 d PR 7 d PI vs G/A Rlv3841		putative exonuclease	2.1.1
pRL120319	0.28364	0.0490903	7 d PR 7 d PI vs G/A Rlv3841	rpoI	putative RNA polymerase sigma factor	6.2.1
pRL120367	0.242012	0.00189729	7 d PR 7 d PI vs G/A Rlv3841		putative thioesterase protein	3.3.15
pRL120461	0.293989	5.76308e-07	7 d PR 7 d PI vs G/A Rlv3841		putative capsule polysaccharide export protein	4.1.4
pRL120483	0.286072	0.000233572	7 d PR 7 d PI vs G/A Rlv3841		conserved hypothetical protein	0.0.2
pRL120512	0.193128	0.000376608	7 d PR 7 d PI vs G/A Rlv3841		hypothetical protein	0.0.0
pRL120524	0.295702	0.000578545	7 d PR 7 d PI vs G/A Rlv3841	adhI	putative alcohol dehydrogenase class III	3.3.15
pRL120541	0.231307	0.0382506	7 d PR 7 d PI vs G/A Rlv3841		putative transmembrane GGDEF/EAL domain protein	4.1.1
pRL120651	0.317086	0.00169122	7 d PR 7 d PI vs G/A Rlv3841		hypothetical protein	0.0.0
pRL120796	0.2902	0.01786	7 d PR 7 d PI vs G/A Rlv3841		hypothetical exported protein	0.0.0
pRL70026	0.2217	0.00827852	7 d PR 7 d PI vs G/A Rlv3841		putative transposase	5.1.4
pRL70049	0.250654	0.00016555	7 d PR 7 d PI vs G/A Rlv3841		hypothetical protein	0.0.0
pRL70052	0.250698	0.00989782	7 d PR 7 d PI vs G/A Rlv3841		putative transposase-related protein	5.1.4
pRL70053	0.170685	0.00696486	7 d PR 7 d PI vs G/A Rlv3841		putative transmembrane protein	4.1.1
pRL70059	0.196503	0.00410589	7 d PR 7 d PI vs G/A Rlv3841			5.1.4
pRL70066	0.259871	0.00442234	7 d PR 7 d PI vs G/A Rlv3841		hypothetical protein	0.0.0
pRL70090	0.262787	0.0038432	7 d PR 7 d PI vs G/A Rlv3841		hypothetical protein	0.0.0
pRL70092	0.158769	0.00806787	7 d PR 7 d PI vs G/A Rlv3841	repAp7c	putative replication protein	5.1.3
pRL70093	0.213904	0.00593479	7 d PR 7 d PI vs G/A Rlv3841	repBp7c	putative replication protein B	5.1.3
pRL70107	0.183988	0.00351294	7 d PR 7 d PI vs G/A Rlv3841		zeta toxin	5.1.3
pRL70115	0.176321	0.00740431	7 d PR 7 d PI vs G/A Rlv3841			7.2.1
pRL70122	0.161	0.00346066	7 d PR 7 d PI vs G/A Rlv3841		putative transposase related protein	5.1.4
pRL70123	0.325516	0.0109285	7 d PR 7 d PI vs G/A Rlv3841		putative stabilisation protein	7.0.0
pRL70125	0.17202	0.000590753	7 d PR 7 d PI vs G/A Rlv3841		putative transposase-like protein	5.1.4
pRL70133	0.260512	0.000463671	7 d PR 7 d PI vs G/A Rlv3841		putative transposase-like protein	5.1.4
pRL70165	0.11614	0.00458372	7 d PR 7 d PI vs G/A Rlv3841		putative transposase-related protein, pseudogene	7.2.1
pRL70173	0.192832	0.00664443	7 d PR 7 d PI vs G/A Rlv3841		putative transposase-related protein	5.1.4
pRL70181	0.225043	0.00267937	7 d PR 7 d PI vs G/A Rlv3841			7.2.1
pRL80001	0.271108	0.00810795	7 d PR 7 d PI vs G/A Rlv3841	repAp8	replication protein RepA	2.2.3
pRL80002	0.251583	0.00318554	7 d PR 7 d PI vs G/A Rlv3841	repBp8	replication protein RepB	2.2.3
pRL80003	0.0952402	0.00182303	7 d PR 7 d PI vs G/A Rlv3841	repCp8	replication RepC protein	2.2.3
pRL80004	0.252755	0.00468039	7 d PR 7 d PI vs G/A Rlv3841		hypothetical protein	0.0.0
pRL80007	0.287467	3.46158e-05	7 d PR 7 d PI vs G/A Rlv3841		hypothetical protein	0.0.0
pRL80079	0.174583	0.00353985	7 d PR 7 d PI vs G/A Rlv3841		putative transcriptional regulator	6.0.0
pRL80099	0.195691	0.0216331	7 d PR 7 d PI vs G/A Rlv3841		conserved hypothetical protein	0.0.2
pRL80128	0.298917	0.00717519	7 d PR 7 d PI vs G/A Rlv3841		conserved hypothetical protein	0.0.2
pRL80130	0.282141	0.00124399	7 d PR 7 d PI vs G/A Rlv3841		putative transmembrane protein	4.1.1
pRL90001	0.206806	0.00723796	7 d PR 7 d PI vs G/A Rlv3841	repAp9	putative replication partitioning protein	2.2.3
pRL90002	0.248708	0.0140013	7 d PR 7 d PI vs G/A Rlv3841	repBp9	putative replication protein	2.2.3
pRL90035	0.167028	0.0180848	7 d PR 7 d PI vs G/A Rlv3841		putative ATP_binding protein of ABC transporter, pseudogene	7.2.1
pRL90053	0.268912	0.00109601	7 d PR 7 d PI vs G/A Rlv3841		putative O-antigen ligase	4.1.5
pRL90079	0.231769	0.00673503	7 d PR 7 d PI vs G/A Rlv3841		putative transmembrane protein	4.1.1
pRL90202	0.313872	0.00974623	7 d PR 7 d PI vs G/A Rlv3841		putative transmembrane phosphatidyltransferase family protein	3.6.1
pRL90308	0.310625	0.0152072	7 d PR 7 d PI vs G/A Rlv3841		putative HTH transcriptional regulator	6.0.0
RL0033	0.243041	0.00169178	7 d PR 7 d PI vs G/A Rlv3841		putative phosphotransferase system component	3.3.15
RL0055	0.197737	0.00160326	7 d PR 7 d PI vs G/A Rlv3841		conserved hypothetical protein	0.0.1
RL0109	0.211412	0.0076355	7 d PR 7 d PI vs G/A Rlv3841		conserved hypothetical protein	0.0.2
RL0118	0.243352	0.00437138	7 d PR 7 d PI vs G/A Rlv3841	fabI1	putative Enoyl-[acyl-carrier-protein] reductase [NADH] (NADH-dependent enoyl-ACP reductase)	3.6.1
RL0121	0.262487	0.0136376	7 d PR 7 d PI vs G/A Rlv3841	rpsO	putative 30S ribosomal protein S15	4.2.2
RL0128	0.226364	0.00268937	7 d PR 7 d PI vs G/A Rlv3841		conserved hypothetical protein	0.0.1
RL0161	0.237812	0.00254264	7 d PR 7 d PI vs G/A Rlv3841		putative cell division DNA translocase protein	1.7.1
RL0179	0.271968	0.000699335	7 d PR 7 d PI vs G/A Rlv3841	gpmA	putative 2,3-bisphosphoglycerate-dependent phosphoglycerate mutase (Phosphoglyceromutase) (PGAM) (BPG-dependent PGAM) (dPGM)	3.5.5
RL0267	0.223119	5.77484e-05	7 d PR 7 d PI vs G/A Rlv3841	rpmI	putative 50S ribosomal protein L35	4.2.2
RL0268	0.307634	0.000491266	7 d PR 7 d PI vs G/A Rlv3841	rplT	putative 50S ribosomal protein L20	4.2.2
RL0375	0.268628	0.00707036	7 d PR 7 d PI vs G/A Rlv3841	dnaA	putative chromosomal replication initiator protein	1.2.1
RL0376	0.23953	0.0144359	7 d PR 7 d PI vs G/A Rlv3841		putative L-lysine dehydrogenase	3.4.2
RL0406	0.306589	0.00183004	7 d PR 7 d PI vs G/A Rlv3841	mutS	putative DNA mismatch repair protein	2.2.3
RL0410	0.311967	0.000283251	7 d PR 7 d PI vs G/A Rlv3841	lspA	putative transmembrane lipoprotein signal peptidase	2.1.4
RL0418	0.216312	0.000704333	7 d PR 7 d PI vs G/A Rlv3841		putative peptidase	2.1.4
RL0445	0.321821	0.001242	7 d PR 7 d PI vs G/A Rlv3841	argB	putative acetylglutamate kinase	3.1.2
RL0455	0.282997	0.00575955	7 d PR 7 d PI vs G/A Rlv3841	mcpT	putative methyl-accepting chemotaxis protein	1.1.1
RL0461	0.314836	0.0135445	7 d PR 7 d PI vs G/A Rlv3841		hypothetical exported protein	0.0.0
RL0497	0.285325	0.0184176	7 d PR 7 d PI vs G/A Rlv3841		putative transmembrane protein	4.1.1
RL0537	0.267147	0.00155634	7 d PR 7 d PI vs G/A Rlv3841		conserved hypothetical protein	0.0.2
RL0548	0.311841	7.98697e-06	7 d PR 7 d PI vs G/A Rlv3841		conserved hypothetical protein	0.0.1
RL0575	0.246732	0.00674005	7 d PR 7 d PI vs G/A Rlv3841		putative transmembrane protein	4.1.1
RL0616	0.26199	0.0037469	7 d PR 7 d PI vs G/A Rlv3841	infA	putative translation initiation factor	2.2.10
RL0684	0.317459	0.00294601	7 d PR 7 d PI vs G/A Rlv3841		putative transmembrane protein	4.1.1
RL0686	0.250177	0.00111307	7 d PR 7 d PI vs G/A Rlv3841	cheX1	putative chemotaxis related CheX protein	1.1.1
RL0698	0.175767	0.00525032	7 d PR 7 d PI vs G/A Rlv3841		putative flagellin related gene	1.1.1
RL0700	0.178653	0.00683755	7 d PR 7 d PI vs G/A Rlv3841	fliG	putative flagellar motor switch protein	1.1.1
RL0703	0.172874	0.00848151	7 d PR 7 d PI vs G/A Rlv3841	motA	putative chemotaxis motility protein	1.1.1
RL0707	0.265779	0.0204749	7 d PR 7 d PI vs G/A Rlv3841	flgB	putative flagellar basal-body rod protein	1.1.1
RL0710	0.24037	0.00317379	7 d PR 7 d PI vs G/A Rlv3841	flgG		1.1.1
RL0717	0.220966	0.00912276	7 d PR 7 d PI vs G/A Rlv3841		putative conserved hypothetical TPR repeat protein	0.0.2
RL0719	0.207007	0.00721998	7 d PR 7 d PI vs G/A Rlv3841	flaB	putative flagellin B	1.1.1
RL0720	0.198209	0.0136092	7 d PR 7 d PI vs G/A Rlv3841	flaC	putative flagellin A	1.1.1
RL0722	0.256677	0.00664546	7 d PR 7 d PI vs G/A Rlv3841		conserved hypothetical protein	0.0.1
RL0729	0.277992	0.0111628	7 d PR 7 d PI vs G/A Rlv3841	flgK1	putative flagellar hook-associated protein	1.1.1
RL0730	0.26741	0.00502377	7 d PR 7 d PI vs G/A Rlv3841	flgL1	putative flagellar hook-associated protein	1.1.1
RL0731	0.260494	0.00265137	7 d PR 7 d PI vs G/A Rlv3841	flaF1	putative flagellar synthesis related protein	1.1.1
RL0732	0.282731	0.0148568	7 d PR 7 d PI vs G/A Rlv3841	flbT	putative flagellum biosynthesis repressor protein	1.1.1
RL0757	0.295593	0.00891472	7 d PR 7 d PI vs G/A Rlv3841	mcpZ	putative methyl-accepting chemotaxis protein	1.1.1
RL0790	0.303509	0.00567956	7 d PR 7 d PI vs G/A Rlv3841		putative rhizobiocin	1.4.1
RL0794	0.140894	0.00386028	7 d PR 7 d PI vs G/A Rlv3841		putative lipopolysaccharide biosynthesis protein	2.2.5
RL0795	0.182586	0.00318542	7 d PR 7 d PI vs G/A Rlv3841		putative glucose-1-phosphate thymidylyltransferase	2.2.5
RL0797	0.130537	0.00368727	7 d PR 7 d PI vs G/A Rlv3841		putative transmembrane protein	4.1.1
RL0799	0.300169	0.0021465	7 d PR 7 d PI vs G/A Rlv3841		putative hexapeptide repeat transferase	3.3.15
RL0800	0.0702107	0.0102337	7 d PR 7 d PI vs G/A Rlv3841		conserved hypothetical protein	0.0.2
RL0801	0.205164	0.00704037	7 d PR 7 d PI vs G/A Rlv3841		putative transmembrane glycosyl transferase	4.1.4
RL0802	0.124313	0.00381988	7 d PR 7 d PI vs G/A Rlv3841		putative deoxygenase	3.3.15
RL0806	0.329222	0.00259553	7 d PR 7 d PI vs G/A Rlv3841		putative transmembrane protein	4.1.1
RL0811	0.265597	0.0257927	7 d PR 7 d PI vs G/A Rlv3841		putative glycosyltransferase	4.1.4
RL0816	0.285147	0.00339584	7 d PR 7 d PI vs G/A Rlv3841		conserved hypothetical protein	0.0.1
RL0817	0.321774	0.00335887	7 d PR 7 d PI vs G/A Rlv3841		putative transmembrane protein	4.1.1
RL0818	0.209713	0.0045694	7 d PR 7 d PI vs G/A Rlv3841		putative lipopolysaccharide synthesis protein	2.2.5
RL0821	0.165157	0.00436198	7 d PR 7 d PI vs G/A Rlv3841		putative O-antigen transporter	4.1.4
RL0822	0.127421	0.00321745	7 d PR 7 d PI vs G/A Rlv3841		putative DegT family aminotransferase	3.3.15
RL0823	0.132279	0.0029712	7 d PR 7 d PI vs G/A Rlv3841		putative hexapeptide repeat acetyltransferase	3.3.15
RL0824	0.0683149	0.0024517	7 d PR 7 d PI vs G/A Rlv3841		putative oxidoreductase	3.3.15
RL0825	0.132626	0.00153899	7 d PR 7 d PI vs G/A Rlv3841	gmd	putative GDP-mannose 4,6-dehydratase (GDP-d-mannose dehydratase)	4.1.4
RL0826	0.186877	0.00144785	7 d PR 7 d PI vs G/A Rlv3841	fcl	putative GDP-L-fucose synthetase	4.1.4
RL0868	0.225332	0.00283588	7 d PR 7 d PI vs G/A Rlv3841		lipid A oxidase	3.4.4
RL0869	0.239412	0.0038374	7 d PR 7 d PI vs G/A Rlv3841		putative exported ErfK/YbiS/YhnG protein	3.3.15
RL0883	0.298374	0.0206665	7 d PR 7 d PI vs G/A Rlv3841	groLch1	putative 60 kda chaperonin (protein cpn60)	1.3.1
RL0884	0.227185	0.00211675	7 d PR 7 d PI vs G/A Rlv3841	groSch1	putative 10 kda chaperonin (protein cpn10)	1.3.1
RL0911	0.237328	0.00382773	7 d PR 7 d PI vs G/A Rlv3841		putative two-component sensor histidine kinase transcriptional regulatory protein	6.1.1
RL0919	0.326357	0.00018087	7 d PR 7 d PI vs G/A Rlv3841		putative LuxR/GerE family transcriptional regulator	6.3.11
RL0921	0.134335	0.000515458	7 d PR 7 d PI vs G/A Rlv3841		putative cationic transport protein	1.5.2
RL0924	0.118059	0.00143313	7 d PR 7 d PI vs G/A Rlv3841	atpI	putative ATP synthase protein I	3.5.9
RL0925	0.0844996	0.0066296	7 d PR 7 d PI vs G/A Rlv3841	atpB	putative ATP synthase A chain	3.5.9
RL0926	0.142404	0.00206039	7 d PR 7 d PI vs G/A Rlv3841	atpE	putative ATP synthase subunit C	3.5.9
RL0938	0.275633	0.00178606	7 d PR 7 d PI vs G/A Rlv3841		conserved hypothetical protein	0.0.2
RL0972	0.2974	0.00202188	7 d PR 7 d PI vs G/A Rlv3841	mcpK	putative methyl-accepting chemotaxis protein	1.1.1
RL1011	0.327534	0.000152611	7 d PR 7 d PI vs G/A Rlv3841	fabI2	putative enoyl-[acyl-carrier-protein] reductase [NADH]	3.2.1
RL1021	0.229898	0.00104958	7 d PR 7 d PI vs G/A Rlv3841	ctaC1	putative cytochrome c oxidase polypeptide II precursor (cytochrome aa3 subunit 2)	3.5.1
RL1022	0.319764	0.00544556	7 d PR 7 d PI vs G/A Rlv3841	ctaD1	putative cytochrome c oxidase polypeptide I (cytochrome aa3 subunit 1)	3.5.1
RL1023	0.31127	0.00365114	7 d PR 7 d PI vs G/A Rlv3841	ctaB	putative protoheme IX farnesyltransferase (heme o synthase)	3.2.6
RL1025	0.293603	0.00811791	7 d PR 7 d PI vs G/A Rlv3841	ctaG	putative cytochrome c oxidase assembly protein	3.5.1
RL1053	0.248468	0.00780091	7 d PR 7 d PI vs G/A Rlv3841		putative exported endoribonuclease family protein	2.1.2
RL1059	0.267914	1.04602e-06	7 d PR 7 d PI vs G/A Rlv3841		putative transmembrane sensory box GGDEF/EAL domain protein	6.0.0
RL1060	0.173849	0.00038841	7 d PR 7 d PI vs G/A Rlv3841		putative ribosomal-protein-alanine acetyltransferase	2.2.11
RL1062	0.208023	3.80252e-06	7 d PR 7 d PI vs G/A Rlv3841	thrC	putative threonine synthase	3.1.18
RL1063	0.180605	0.00982196	7 d PR 7 d PI vs G/A Rlv3841		conserved hypothetical protein	0.0.1
RL1065	0.236499	8.1554e-05	7 d PR 7 d PI vs G/A Rlv3841	mcpL	putative methyl-accepting chemotaxis protein	1.1.1
RL1069	0.30354	0.00067374	7 d PR 7 d PI vs G/A Rlv3841	autC	putative autotransporter	1.5.0
RL1077	0.267371	0.00295494	7 d PR 7 d PI vs G/A Rlv3841		conserved hypothetical protein	0.0.1
RL1078	0.13923	0.00264023	7 d PR 7 d PI vs G/A Rlv3841	mutY	putative A/G-specific adenine glycosylase	2.2.3
RL1095	0.117802	2.47772e-05	7 d PR 7 d PI vs G/A Rlv3841		hypothetical protein	0.0.0
RL1098	0.301959	2.1127e-05	7 d PR 7 d PI vs G/A Rlv3841	hsdMch2	putative type I restriction enzyme modification methylase subunit	2.2.3
RL1100	0.3124	0.000987587	7 d PR 7 d PI vs G/A Rlv3841	hsdRch	putative type I restriction enzyme R subunit	2.2.3
RL1102	0.24115	0.0129786	7 d PR 7 d PI vs G/A Rlv3841		conserved hypothetical protein	0.0.2
RL1103	0.324015	1.11703e-06	7 d PR 7 d PI vs G/A Rlv3841		conserved hypothetical protein	0.0.1
RL1114	0.265765	0.000172463	7 d PR 7 d PI vs G/A Rlv3841		hypothetical protein	0.0.0
RL1124	0.162657	0.00178485	7 d PR 7 d PI vs G/A Rlv3841		conserved hypothetical protein	0.0.1
RL1135	0.312439	0.0190507	7 d PR 7 d PI vs G/A Rlv3841		putative transmembrane copper resistance protein	1.5.2
RL1327	0.30591	0.00611898	7 d PR 7 d PI vs G/A Rlv3841		hypothetical protein	0.0.0
RL1394	0.208886	0.015309	7 d PR 7 d PI vs G/A Rlv3841		conserved hypothetical protein	0.0.1
RL1458	0.166035	0.010248	7 d PR 7 d PI vs G/A Rlv3841		conserved hypothetical protein	0.0.2
RL1470	0.255489	0.0036612	7 d PR 7 d PI vs G/A Rlv3841		putative glycosyl transferase	4.1.4
RL1499	0.250451	0.00373305	7 d PR 7 d PI vs G/A Rlv3841	ropA2	putative outer membrane protein	4.1.3
RL1543	0.305863	0.00251555	7 d PR 7 d PI vs G/A Rlv3841	cysS	putative cysteinyl-tRNA synthetase	2.2.1
RL1554	0.265761	0.00240355	7 d PR 7 d PI vs G/A Rlv3841	rpsR	putative 30S ribosomal protein S18	4.2.2
RL1555	0.146662	0.00175151	7 d PR 7 d PI vs G/A Rlv3841	rpsF	putative 30S ribosomal protein S6	4.2.2
RL1556	0.241103	0.018239	7 d PR 7 d PI vs G/A Rlv3841		putative aldo-keto reductase	3.3.15
RL1557	0.18088	0.00483278	7 d PR 7 d PI vs G/A Rlv3841	fabD	putative malonyl CoA-acyl carrier protein transacylase	3.6.0
RL1558	0.178929	0.0102927	7 d PR 7 d PI vs G/A Rlv3841	fabG	putative 3-oxoacyl-[acyl-carrier-protein] reductase	3.2.1
RL1559	0.102246	0.00216387	7 d PR 7 d PI vs G/A Rlv3841	acpP	putative acyl carrier protein (fatty acid synthase acyl carrier protein)	3.2.1
RL1567	0.192914	0.004603	7 d PR 7 d PI vs G/A Rlv3841		putative outer membrane protein involved in envelope biosynthesis	4.1.3
RL1568	0.192187	0.00208843	7 d PR 7 d PI vs G/A Rlv3841		putative transmembrane protein	4.1.1
RL1580	0.327993	0.000607621	7 d PR 7 d PI vs G/A Rlv3841	ndk	putative nucleoside diphosphate kinase	3.3.17
RL1600	0.300057	0.00626073	7 d PR 7 d PI vs G/A Rlv3841	ppx	putative exopolyphosphatase	3.3.13
RL1605	0.194828	0.00516595	7 d PR 7 d PI vs G/A Rlv3841	aspS	putative aspartyl-tRNA synthetase	2.2.1
RL1620	0.322806	0.0064362	7 d PR 7 d PI vs G/A Rlv3841	glyA	putative serine hydroxymethyltransferase	3.7.1
RL1624	0.236855	9.57897e-05	7 d PR 7 d PI vs G/A Rlv3841	rfbD	putative dTDP-4-dehydrorhamnose reductase	4.1.4
RL1625	0.321891	0.00278739	7 d PR 7 d PI vs G/A Rlv3841	rmlB	putative dTDP-glucose 4,6-dehydratase	4.1.4
RL1627	0.320716	0.00381861	7 d PR 7 d PI vs G/A Rlv3841		conserved hypothetical protein	0.0.2
RL1628	0.288359	0.0148699	7 d PR 7 d PI vs G/A Rlv3841		hypothetical protein	0.0.0
RL1633	0.3249	0.00825979	7 d PR 7 d PI vs G/A Rlv3841	nusB	putative N utilization substance protein B	2.2.11
RL1638	0.274273	0.0049312	7 d PR 7 d PI vs G/A Rlv3841	plsX	putative fatty acid/phospholipid synthesis cluster protein	3.6.0
RL1643	0.240655	0.00166768	7 d PR 7 d PI vs G/A Rlv3841		putative two-component sensor histidine kinase	6.1.1
RL1645	0.292631	4.73408e-07	7 d PR 7 d PI vs G/A Rlv3841		conserved hypothetical protein	0.0.2
RL1646	0.326617	0.0237208	7 d PR 7 d PI vs G/A Rlv3841	celA	putative cellulose synthase catalytic subunit [UDP-forming]	2.2.8
RL1672	0.188754	0.00367093	7 d PR 7 d PI vs G/A Rlv3841	rpsI	putative 30S ribosomal protein S9	4.2.2
RL1673	0.276819	0.00681417	7 d PR 7 d PI vs G/A Rlv3841	rplM	putative 50S ribosomal protein L13	4.2.2
RL1691	0.137339	0.00534432	7 d PR 7 d PI vs G/A Rlv3841	hupA1	putative DNA-binding protein HU	2.2.2
RL1700	0.183629	0.00666122	7 d PR 7 d PI vs G/A Rlv3841	nuoA	putative transmembrane NADH-quinone oxidoreductase	3.5.1
RL1703	0.312385	0.00563431	7 d PR 7 d PI vs G/A Rlv3841	nuoD	putative NADH-quinone oxidoreductase subunit	3.5.1
RL1707	0.28886	0.0131321	7 d PR 7 d PI vs G/A Rlv3841	nuoG	putative NADH-quinone oxidoreductase subunit G	3.5.1
RL1709	0.281217	0.00174176	7 d PR 7 d PI vs G/A Rlv3841	nuoI	putative NADH-quinone oxidoreductase subunit I	3.5.1
RL1711	0.267483	0.0162268	7 d PR 7 d PI vs G/A Rlv3841	nuoK	putative transmembrane NADH-ubiquinone oxidoreductase subunit	3.5.1
RL1713	0.178113	0.00666686	7 d PR 7 d PI vs G/A Rlv3841	nuoM	putative NADH-ubiquinone oxidoreductase subunit M	3.5.1
RL1714	0.211292	0.000186475	7 d PR 7 d PI vs G/A Rlv3841	nuoN	putative NADH-quinone oxidoreductase chain N	3.5.1
RL1715	0.216844	0.000986612	7 d PR 7 d PI vs G/A Rlv3841	birA	putative biotin transcriptional regulator bifunctional protein	3.2.2
RL1731	0.292227	0.0268367	7 d PR 7 d PI vs G/A Rlv3841	rpmG	putative 50S ribosomal protein L33	4.2.2
RL1735	0.248323	0.00349887	7 d PR 7 d PI vs G/A Rlv3841	topA	putative DNA topoisomerase I	2.2.3
RL1737	0.27967	2.96078e-07	7 d PR 7 d PI vs G/A Rlv3841		putative transmembrane protein	4.1.1
RL1744	0.290969	0.0104997	7 d PR 7 d PI vs G/A Rlv3841	prfB	putative peptide chain release factor 2 (rf-2)	2.2.10
RL1757	0.306004	0.00192246	7 d PR 7 d PI vs G/A Rlv3841	tufB1	putative elongation factor Tu (Ef-Tu)	2.2.10
RL1759	0.201418	0.00627178	7 d PR 7 d PI vs G/A Rlv3841	secE	putative transmembrane translocase SecE subunit	1.5.5
RL1761	0.131601	0.00026742	7 d PR 7 d PI vs G/A Rlv3841	rplK	putative 50S ribosomal protein L11	4.2.2
RL1762	0.230818	0.000349921	7 d PR 7 d PI vs G/A Rlv3841	rplA	putative 50S ribosomal protein L1	4.2.2
RL1763	0.162085	0.000467641	7 d PR 7 d PI vs G/A Rlv3841		hypothetical protein	0.0.0
RL1765	0.171482	7.70487e-07	7 d PR 7 d PI vs G/A Rlv3841	rplL	putative 50S ribosomal protein L7/L12 (L8)	4.2.2
RL1766	0.206392	0.000593371	7 d PR 7 d PI vs G/A Rlv3841	rpoB	putative DNA-directed RNA polymerase beta chain	2.2.11
RL1769	0.170026	0.0021252	7 d PR 7 d PI vs G/A Rlv3841	rpsL	putative 30S ribosomal protein S12	4.2.2
RL1770	0.166268	0.00452394	7 d PR 7 d PI vs G/A Rlv3841	rpsG	putative 30S ribosomal protein S7	4.2.2
RL1771	0.297046	0.0013571	7 d PR 7 d PI vs G/A Rlv3841	fus	putative translation elongation factor G, EF-G	2.2.10
RL1772	0.276722	0.00464854	7 d PR 7 d PI vs G/A Rlv3841	tufB2	putative elongation factor Tu (EF-TU)	2.2.10
RL1774	0.161539	0.0053802	7 d PR 7 d PI vs G/A Rlv3841	rplC	putative 50S ribosomal protein L3	4.2.2
RL1775	0.183078	4.46343e-05	7 d PR 7 d PI vs G/A Rlv3841	rplD	putative 50S ribosomal protein L4	4.2.2
RL1776	0.14092	0.00305418	7 d PR 7 d PI vs G/A Rlv3841	rplW	putative 50S ribosomal protein L23	4.2.2
RL1777	0.241383	0.00272313	7 d PR 7 d PI vs G/A Rlv3841	rplB	putative 50S ribosomal protein L2	4.2.2
RL1778	0.145495	3.80194e-05	7 d PR 7 d PI vs G/A Rlv3841	rpsS	putative 30S ribosomal protein S19	4.2.2
RL1779	0.303144	0.00951829	7 d PR 7 d PI vs G/A Rlv3841	rplV	putative 50S ribosomal protein L22	4.2.2
RL1780	0.239776	0.00515461	7 d PR 7 d PI vs G/A Rlv3841	rpsC	putative 30S ribosomal protein S3	4.2.2
RL1781	0.151288	0.00246633	7 d PR 7 d PI vs G/A Rlv3841	rplP	putative 50S ribosomal protein L16	4.2.2
RL1782	0.210392	0.00907946	7 d PR 7 d PI vs G/A Rlv3841	rpmC	putative 50S ribosomal protein L29	4.2.2
RL1783	0.114631	0.00100337	7 d PR 7 d PI vs G/A Rlv3841	rpsQ	putative 30S ribosomal protein S17	4.2.2
RL1784	0.193301	0.000983892	7 d PR 7 d PI vs G/A Rlv3841	rplN	putative 50S ribosomal protein L14	4.2.2
RL1785	0.172685	0.00254529	7 d PR 7 d PI vs G/A Rlv3841	rplX	putative 50S ribosomal protein L24	4.2.2
RL1786	0.287552	0.00250208	7 d PR 7 d PI vs G/A Rlv3841	rplE	putative 50S ribosomal protein L5	4.2.2
RL1788	0.169948	0.00135724	7 d PR 7 d PI vs G/A Rlv3841	rpsH	putative 30S ribosomal protein S8	4.2.2
RL1789	0.165931	0.000153717	7 d PR 7 d PI vs G/A Rlv3841	rplF	putative 50S ribosomal protein L6	4.2.2
RL1790	0.296372	0.00718709	7 d PR 7 d PI vs G/A Rlv3841	rplR	putative 50S ribosomal protein L18	4.2.2
RL1792	0.195106	0.00335184	7 d PR 7 d PI vs G/A Rlv3841	rpmD	putative 50S ribosomal protein L30	4.2.2
RL1794	0.216723	0.0135518	7 d PR 7 d PI vs G/A Rlv3841	secY	putative preprotein translocase SecY subunit	1.5.5
RL1795	0.305342	0.0116497	7 d PR 7 d PI vs G/A Rlv3841	adk1	putative adenylate kinase	3.5.9
RL1796	0.244082	0.00285846	7 d PR 7 d PI vs G/A Rlv3841	rpsM	putative 30S ribosomal protein S13 (BS14)	4.2.2
RL1798	0.156768	0.00128175	7 d PR 7 d PI vs G/A Rlv3841	rpoA	putative DNA-directed RNA polymerase alpha chain	2.2.11
RL1799	0.16545	0.00011749	7 d PR 7 d PI vs G/A Rlv3841	rplQ	putative 50S ribosomal protein L17	4.2.2
RL1817	0.307548	0.00870836	7 d PR 7 d PI vs G/A Rlv3841		putative lipase/esterase	3.3.15
RL1933	0.172981	3.73603e-06	7 d PR 7 d PI vs G/A Rlv3841		conserved hypothetical protein, possible fusion	0.0.2
RL1935	0.200323	0.00489005	7 d PR 7 d PI vs G/A Rlv3841		hypothetical protein with pentapeptide motif	0.0.0
RL1943	0.204935	0.0176489	7 d PR 7 d PI vs G/A Rlv3841		conserved hypothetical protein	0.0.2
RL1945	0.298267	0.0375512	7 d PR 7 d PI vs G/A Rlv3841		putative vitamin B12-dependent ribonucleotide reductase	2.2.11
RL1947	0.307023	0.00671502	7 d PR 7 d PI vs G/A Rlv3841		conserved hypothetical exported protein	0.0.2
RL1948	0.19091	0.000117801	7 d PR 7 d PI vs G/A Rlv3841	gpt	putative xanthine-guanine phosphoribosyltransferase	3.3.17
RL2035	0.328373	6.22781e-06	7 d PR 7 d PI vs G/A Rlv3841	valS	putative valyl-tRNA synthetase	2.2.1
RL2041	0.29008	0.000551692	7 d PR 7 d PI vs G/A Rlv3841	argS	putative arginyl-tRNA synthetase	2.2.1
RL2049	0.264835	1.97364e-06	7 d PR 7 d PI vs G/A Rlv3841	serS	putative seryl-tRNA synthetase	2.2.1
RL2054	0.329292	0.000349118	7 d PR 7 d PI vs G/A Rlv3841	yajC	putative Sec translocase associated protein	1.5.0
RL2066	0.26125	7.56719e-05	7 d PR 7 d PI vs G/A Rlv3841	sthA	putative soluble pyridine nucleotide transhydrogenase	3.2.11
RL2076	0.236713	0.00014981	7 d PR 7 d PI vs G/A Rlv3841	gatA	putative glutamyl-tRNA(Gln) amidotransferase subunit A	2.2.10
RL2082	0.148432	0.00250554	7 d PR 7 d PI vs G/A Rlv3841	gatB	putative aspartyl/glutamyl-tRNA(asn/gln) amidotransferase subunit B	2.2.10
RL2088	0.260667	6.37201e-05	7 d PR 7 d PI vs G/A Rlv3841	accC1	putative biotin carboxylase	3.6.1
RL2131	0.298455	0.00345189	7 d PR 7 d PI vs G/A Rlv3841		hypothetical protein	0.0.0
RL2163	0.105421	0.00665319	7 d PR 7 d PI vs G/A Rlv3841		hypothetical protein	0.0.0
RL2164	0.179302	0.00186714	7 d PR 7 d PI vs G/A Rlv3841		hypothetical protein	0.0.0
RL2190	0.317439	1.53563e-08	7 d PR 7 d PI vs G/A Rlv3841		hypothetical protein	0.0.0
RL2195	0.199128	0.00867442	7 d PR 7 d PI vs G/A Rlv3841		conserved hypothetical protein	0.0.2
RL2208	0.219472	0.00395674	7 d PR 7 d PI vs G/A Rlv3841		putative hydrolase	3.3.15
RL2210	0.301129	0.00547771	7 d PR 7 d PI vs G/A Rlv3841		conserved hypothetical protein	0.0.2
RL2221	0.257254	0.00169927	7 d PR 7 d PI vs G/A Rlv3841	rpsB	putative 30S ribosomal protein S2	4.2.2
RL2222	0.233104	9.86439e-06	7 d PR 7 d PI vs G/A Rlv3841	tsf	putative elongation factor Ts (EF-TS)	2.2.10
RL2225	0.328523	0.000248881	7 d PR 7 d PI vs G/A Rlv3841	uppS	putative undecaprenyl pyrophosphate synthetase	4.1.2
RL2226	0.162124	0.00405105	7 d PR 7 d PI vs G/A Rlv3841	cdsA	putative phosphatidate cytidylyltransferase	2.2.7
RL2228	0.206194	0.00308141	7 d PR 7 d PI vs G/A Rlv3841		putative outer membrane protein	4.1.3
RL2229	0.167277	0.000469938	7 d PR 7 d PI vs G/A Rlv3841	lpxD	putative lipid A biosynthesis UDP-3-O-[3-hydroxymyristoyl] glucosamine N-acyltransferase	3.6.0
RL2230	0.14667	0.000143104	7 d PR 7 d PI vs G/A Rlv3841	fabZ	putative lipid A biosynthesis (3R)-hydroxymyristoyl-[acyl carrier protein] dehydratase	3.2.1
RL2234	0.234507	0.000224611	7 d PR 7 d PI vs G/A Rlv3841	gltA	putative citrate synthase	3.5.8
RL2239	0.215092	0.000764668	7 d PR 7 d PI vs G/A Rlv3841	eno	putative enolase	3.5.5
RL2241	0.324917	0.000672648	7 d PR 7 d PI vs G/A Rlv3841	pdhA	putative pyruvate dehydrogenase subunit	3.5.5
RL2252	0.294017	0.00426838	7 d PR 7 d PI vs G/A Rlv3841		conserved hypothetical protein	0.0.2
RL2284	0.152232	0.00911028	7 d PR 7 d PI vs G/A Rlv3841	hfq	putative host factor protein	2.2.11
RL2370	0.300091	3.12512e-05	7 d PR 7 d PI vs G/A Rlv3841	pcs	putative transmembrane phosphatidylcholine synthase	2.2.7
RL2374	0.230653	0.00309277	7 d PR 7 d PI vs G/A Rlv3841		putative transmembrane component of ABC transporter	1.5.0
RL2405	0.174412	0.000146536	7 d PR 7 d PI vs G/A Rlv3841		putative peptidyl-prolyl cis-trans isomerase B (cyclophilin-related protein)	2.2.10
RL2470	0.319922	0.000498103	7 d PR 7 d PI vs G/A Rlv3841		putative TerC family transmembrane efflux protein	1.5.0
RL2512	0.300649	0.00564082	7 d PR 7 d PI vs G/A Rlv3841	secG	putative transmembrane protein	4.1.1
RL2541	0.171458	0.00472127	7 d PR 7 d PI vs G/A Rlv3841		putative penicillin-binding protein/D-alanyl-D-alanine carboxypeptidase	4.1.2
RL2542	0.273613	0.00086656	7 d PR 7 d PI vs G/A Rlv3841		conserved hypothetical protein	0.0.2
RL2549	0.312655	2.49614e-08	7 d PR 7 d PI vs G/A Rlv3841		putative transmembrane protein	4.1.1
RL2559	0.323624	7.0309e-07	7 d PR 7 d PI vs G/A Rlv3841		putative acetyltransferase	7.0.0
RL2584	0.215348	0.00149674	7 d PR 7 d PI vs G/A Rlv3841		conserved hypothetical protein	0.0.2
RL2585	0.202998	0.000500617	7 d PR 7 d PI vs G/A Rlv3841	nodX	putative nodulation protein X (probable sugar acetylase)	3.3.22
RL2594	0.260051	0.00479039	7 d PR 7 d PI vs G/A Rlv3841	deaD	putative cold-shock DeaD-box protein A (ATP-dependent RNA helicase)	2.2.3
RL2598	0.194633	0.00289579	7 d PR 7 d PI vs G/A Rlv3841	rpe	putative ribulose-phosphate 3-epimerase	3.3.9
RL2606	0.289344	0.00140065	7 d PR 7 d PI vs G/A Rlv3841	purC1	putative phosphoribosylaminoimidazole-succinocarboxamide synthase (saicar synthetase)	3.7.1
RL2607	0.284727	0.000635354	7 d PR 7 d PI vs G/A Rlv3841	kptA	putative RNA 2'-phosphotransferase	2.2.11
RL2608	0.278155	3.0381e-05	7 d PR 7 d PI vs G/A Rlv3841	purQ	putative phosphoribosylformylglycinamidine synthase I	3.7.1
RL2613	0.328173	4.13015e-06	7 d PR 7 d PI vs G/A Rlv3841		putative transmembrane protein	4.1.1
RL2621	0.185732	4.74017e-08	7 d PR 7 d PI vs G/A Rlv3841		putative inositol-1-monophosphatase	3.6.1
RL2624	0.135978	0.000629693	7 d PR 7 d PI vs G/A Rlv3841	rpsD	putative 30S ribosomal protein S4	4.2.2
RL2631	0.129261	0.0022082	7 d PR 7 d PI vs G/A Rlv3841	icd	putative isocitrate dehydrogenase [NADP]	3.5.8
RL2643	0.298287	0.00378364	7 d PR 7 d PI vs G/A Rlv3841	dksA	putative DnaK suppressor protein	1.6.1
RL2660	0.299221	0.00191166	7 d PR 7 d PI vs G/A Rlv3841		putative ATP-binding component of ABC transporter	1.5.0
RL2677	0.304926	0.00214577	7 d PR 7 d PI vs G/A Rlv3841		hypothetical protein	0.0.0
RL2684	0.308097	0.0116119	7 d PR 7 d PI vs G/A Rlv3841		conserved hypothetical exported protein	0.0.2
RL2754	0.315639	0.00157858	7 d PR 7 d PI vs G/A Rlv3841		putative transmembrane permease component of ABC transporter	1.5.0
RL2775	0.313402	0.0296041	7 d PR 7 d PI vs G/A Rlv3841	ropA1	putative outer membrane protein	4.1.3
RL2776	0.223033	0.00115839	7 d PR 7 d PI vs G/A Rlv3841		putative AsnC family transcriptional regulator	6.3.1
RL2791	0.309799	0.00241664	7 d PR 7 d PI vs G/A Rlv3841		conserved hypothetical protein	0.0.2
RL2814	0.304502	5.65416e-06	7 d PR 7 d PI vs G/A Rlv3841	fabF1	putative 3-oxoacyl-[acyl-carrier-protein] synthase	3.2.1
RL2817	0.120215	0.00643167	7 d PR 7 d PI vs G/A Rlv3841	acpXL	putative acyl carrier protein	3.2.1
RL2825	0.232092	0.00134317	7 d PR 7 d PI vs G/A Rlv3841		putative inosine-uridine preferring nucleoside hydrolase	3.3.17
[truncated: 846 more rows]

[truncated: 1 more sheets: UP Specific to pea rh (30)]
