# Supplementary material for: Adaptation of Rhizobium leguminosarum to pea, alfalfa and sugar beet rhizospheres investigated by comparative transcriptomics
Source: Genome Biol. 2011 Oct 21;12(10):R106. doi: 10.1186/gb-2011-12-10-r106 (PMC3333776; doi:10.1186/gb-2011-12-10-r106)
Supplement: Additional file 2 — Figure S3 - effect of plant age. (a, b) Venn diagrams of Rlv3841 genes up-regulated (a) and down-regulated (b) in the rhizosphere at 1 dpi of 7-, 14- and 21-day-old pea plants. Total genes differentially regulated in each rhizosphere are shown in brackets. Venn diagrams were drawn in GeneSpring following selection of differentially regulated genes (by three-fold or more, filtered on confidence P ≤ 0.05) for each condition. [file gb-2011-12-10-r106-S2.XLS]

## Sheet: formate UP 
Table S3. i) Normalised expression of genes from a single microarray elevated ≥3-fold, p≤0.05 in Rlv3841 grown on formate
compared to pyruvate/NH4+ grown cells (E-MEXP-2857)
Gene_id	Normalized	t_test_P_value	Designation_updated
pRL120342	17.8409	0.0134488	hspD
RL1507	12.4939	0.0204402
RL1631	9.18537	0.0166887	napC
pRL90019	8.97907	0.0387498	fixK
RL1651	8.04514	0.0201563
pRL120416	7.95406	0.016984	dadX
RL3444	7.25145	0.0256683
pRL110426	5.98347	0.0211823
RL1840	5.85342	0.0117334
RL2610	5.77515	0.0464387
RL3085	5.76862	0.00348302
RL3592	5.66371	0.0220327
RL4169	5.62156	0.00974677
RL3186	5.42146	0.0295245
RL1106	5.33037	0.0386305
RL4098	4.9205	0.00423295
pRL110321	4.88452	0.0166385
RL1841	4.55334	0.0141809
pRL110005	4.49317	0.00386064
RL3024	4.47065	0.0108157
RL0913	4.44702	0.00172778
pRL110014	4.40828	0.0296335	msrA
RL1071	4.38911	0.0438528
RL4393	4.29439	0.00259461	fdsG
RL3489	4.25614	0.0413423
RL3151	4.21213	0.0170991
RL3457	4.18022	0.00292105
RL2482	4.08049	0.0159651
pRL110311	4.05334	0.0227998
RL3868	4.01238	0.00540359
pRL90069	3.76099	0.0244518
pRL120756	3.73639	0.0454842
pRL90025	3.69615	0.041546
pRL110007	3.63313	0.00598967	ecfR
pRL90174	3.54983	0.000518262	adc
RL1834	3.53603	0.0286987
pRL110006	3.52727	0.0490328
pRL110546	3.50998	0.0287305	minC
RL4195	3.49308	0.0163625
RL4614	3.49094	0.0197405	rpoH2
RL0963	3.48692	0.0112926
RL0439	3.48577	0.00534552
RL4099	3.4717	0.00247942
RL0324	3.39756	0.00498329
pRL120766	3.39571	0.0337134
RL2585	3.37011	0.022662	nodX
pRL90242	3.32394	0.0224451
RL2554	3.30714	0.0163933
pRL90066	3.24415	0.0171863
pRL100322	3.1267	0.0305458
pRL120245	3.09754	0.0368961
RL2199	3.05875	0.0326193
RL3181	3.05621	0.0136951
RL2561	3.02221	0.0178346

## Sheet: formate DOWN
Table S3. ii) Normalised expression of genes from a single microarray down-regulated ≥3-fold, p≤0.05 in Rlv3841 grown on formate
compared to pyruvate/NH4+ grown cells (E-MEXP-2857)
Gene_id	Normalized	t_test_P_value	Designation_updated
RL3754	0.329708	0.0132862
RL2748	0.326851	0.0242647
RL1605	0.325909	0.0456694	aspS
RL2557	0.324854	0.0433382
RL0605	0.318759	0.0116947
RL2571	0.31311	0.0236173
RL4139	0.303353	0.0262918
RL2881	0.302983	0.0117011
RL0724	0.29645	0.0251363	motC
RL0270	0.293769	0.0209496	pheT
RL0212	0.286808	0.00995539	cpaA
RL4067	0.281268	0.00512213
RL1483	0.2796	0.0320292
RL4386	0.277901	0.00801908	cheW2
RL4661	0.27196	0.0322676
RL3852	0.270659	0.00604062
RL0718	0.266833	0.0486703	flaA
RL2684	0.262811	0.0119952
RL4031	0.254035	0.0292028	mcrA
RL3985	0.244417	0.0445231	mcpO
pRL120455	0.243367	0.04324
RL4032	0.242956	0.0362435	mcrB
RL0717	0.197746	0.0198249
RL0522	0.135975	0.0185991
RL1618	0.116598	0.0330641
RL4709	0.111879	0.000948401

## Sheet: protocatechuate UP
Table S3. iii) Normalised expression of genes from a single microarray up-regulated ≥3-fold, p≤0.05 in Rlv3841 grown on protocatechuate
compared to pyruvate/NH4+ grown cells (E-MEXP-2857)
Gene_id	Normalized	t_test_P_value	Designation_updated
RL1911	39.6982	0.000449489
pRL100170	20.4516	3.9444e-06	rhiB
pRL100171	20.2723	0.000125452	rhiC
RL2603	18.7994	0.00130051
pRL120500	17.954	3.09109e-06
RL1483	17.7769	0.00116633
RL4267	16.7253	3.58486e-06	acoD
pRL110484	16.3953	0.00242383
pRL100169	14.6114	0.000189764	rhiA
pRL110087	13.9212	2.90665e-05	pcaH1
pRL100164	12.9865	0.00197283	rhiI
pRL110089	12.8925	9.08547e-06
pRL110268	11.5112	0.000591158
pRL120499	11.1281	0.000356264
pRL110311	10.9817	4.55745e-05
RL1653	10.5026	0.00013504
RL3840	10.0534	0.000128189
pRL110496	9.94234	0.000123048
RL3041	9.59513	0.000825479
RL3374	9.58874	1.83096e-05
RL2259	9.5725	6.69251e-05
RL2872	9.57113	0.000180552
RL3456	9.17141	0.000621858
RL0178	8.66773	0.00242167
RL1918	8.60607	0.00360398
RL3666	8.44535	0.00439723
RL2418	8.36287	0.00871738
RL1924	8.17356	0.000302965
pRL110488	8.14597	8.08949e-06
RL4062	8.08649	0.0191334
RL0150	7.89628	0.00109554
RL2308	7.82397	0.000119342
pRL100277	7.78863	0.000610193
RL2637	7.76969	0.0112785	recA
RL0479	7.63694	0.00204117	prdF
RL0232	7.54295	0.00974409	optF
pRL110252	7.49593	0.00661807
RL0292	7.45507	0.00159148
RL1910	7.41898	0.000127618
RL4709	7.41092	0.00045987
RL0037	7.14222	9.04954e-06	pckA
RL0404	7.11407	0.00247374	mviN
RL3046	7.0972	0.00144217
pRL100163	6.9381	4.05935e-06
RL1860	6.8822	0.00069399	phhA
RL2861	6.86138	8.69952e-06
RL0365	6.80861	0.00819434
RL3154	6.74747	0.000648688
RL4268	6.66901	3.45306e-05
RL0381	6.62838	0.000592657	hrcA
pRL120340	6.52072	0.000204798
RL3959	6.48957	0.00024817
RL1274	6.47429	0.000647707
RL4274	6.31581	0.00346452
pRL100385	6.24946	0.0102481
RL1455	6.20575	8.81569e-05
RL0760	6.15728	0.000794791
RL0998	6.10653	0.00723872
RL0569	6.08965	0.000564789
RL0467	6.04283	0.00451734
pRL110288	5.9481	1.80495e-05	pcaJ
pRL110603	5.92167	0.000346138
RL2865	5.92015	6.85557e-05
RL0078	5.88688	0.0199331
RL3349	5.8751	0.0220286
pRL110086	5.6728	0.000121271	pcaG
RL1328	5.60349	0.00830563
RL1925	5.57972	0.00667571
RL0094	5.56642	0.00615617
RL3172	5.51972	0.00679169
RL3325	5.48428	4.16735e-06
pRL110287	5.44678	0.0047428	pcaI
RL1121	5.3751	0.0180042
RL2863	5.37417	0.00144045
pRL110014	5.37285	0.0027756	msrA
pRL110088	5.34271	0.000192089	pcaC
pRL120225	5.28083	0.000151188
RL1473	5.25416	0.00219095
RL1389	5.2399	0.00190274
RL0198	5.21609	0.00102284
pRL120312	5.13027	0.0047952	mcpC
RL2877	5.10384	0.000133842
RL2129	4.9505	0.0163361
RL2950	4.94225	0.00183465
RL2554	4.92237	0.00127491
pRL70167	4.92145	0.00259267
pRL80033	4.8814	0.0153125
RL1390	4.84498	0.021713
RL3045	4.76826	0.000187076	ctaC2
pRL110043	4.76241	0.000149751
RL4640	4.74012	0.00114944	ndvA
RL0949	4.73034	0.000106163	mcpJ
RL3906	4.72811	0.000420417
RL1316	4.67376	0.0371681	tam
pRL110565	4.66441	7.20596e-08
RL2756	4.64272	0.000858604
RL3384	4.60259	0.00285907
pRL100172	4.55021	0.000261539	rhiR
RL0974	4.54117	0.0179657
pRL90286	4.51466	2.51166e-05
RL0066	4.50718	0.000681632
RL4581	4.48065	0.000733023
pRL110353	4.47508	0.000754344
RL2867	4.4142	0.00926175
RL3437	4.40516	0.00209811
RL1908	4.40439	2.4346e-05
RL0652	4.4017	0.018792
RL3911	4.3593	0.000100862	rapB
RL1482	4.35832	0.0014088	hisC3
RL0503	4.34449	0.0175622	otsA
pRL100390	4.30804	0.018852
RL4654	4.28988	0.00640016	intB
RL2482	4.21631	0.00461414
RL2264	4.20007	0.000276911
RL3058	4.15834	0.000149759
pRL100405	4.15228	0.000988069
RL3151	4.14913	0.000728612
RL0054	4.11994	0.00177141	glcB
RL0088	4.08052	5.83172e-05
RL3787	4.06164	0.00726627
pRL90066	4.06061	0.000190423
RL0914	4.03429	0.000226534
RL3040	4.02902	0.0105037
pRL110490	4.00591	0.00859498
RL3042	3.9475	0.000621518	cyoC1
pRL110495	3.92581	0.00177799
pRL120541	3.9152	3.50886e-05
RL2430	3.91505	0.000710185
RL3449	3.90242	0.00290412	cspA4
RL3186	3.89662	0.016412
RL4614	3.8901	0.00553098	rpoH2
RL3256	3.87672	0.00118512	thyA
RL0130	3.86919	0.000984842
RL2602	3.85951	0.00167968
RL3223	3.85736	1.7039e-05	nolA
pRL110257A	3.85466	0.000836365
pRL110400	3.81996	0.0107124
RL4689	3.78128	5.20577e-05
RL2258	3.75261	0.0132017
pRL100155	3.73698	0.000970872
RL2262	3.71631	0.00442952
RL0063	3.71498	0.000415768
pRL70166	3.68781	0.00473509
RL1035	3.67535	0.0194561
pRL110354	3.58551	0.0250489
RL2136	3.57564	0.00443917
pRL110469	3.55998	0.00258166
RL2524	3.54354	0.00232779
RL1125	3.53941	0.00155912
RL1920	3.52498	0.000341785
RL1520	3.52308	0.0061144
RL2063	3.50891	0.00451933
pRL110221	3.50842	0.000659144
RL1909	3.50754	0.000171719
pRL120593	3.50479	0.00150813
RL3495	3.4738	0.00122259
RL3274	3.46177	0.000462164	prkA
RL2031	3.45735	0.0170263
pRL110321	3.44663	1.91604e-05
pRL100404	3.44535	0.00711733	mctP
RL4066	3.44386	7.46264e-05
RL1503	3.41752	0.00806953
RL3044	3.41751	0.012171	ctaD2
pRL120475	3.41679	0.0361008	impA
RL0561	3.40767	0.00140921
RL0324	3.40465	6.8263e-05
RL0963	3.40403	0.0174616
RL2870	3.39657	0.0246924
pRL110289	3.39524	0.00102363	pcaF
RL3093	3.39065	0.0349149
RL0245	3.37107	0.00301117
RL0593	3.32977	0.00882207
RL1791	3.30132	0.0123168	rpsE
pRL110586	3.29938	0.00364418
RL0761	3.28864	0.00267119	aceA
RL4012	3.25222	0.00133458
RL2153	3.25073	0.000891593
RL3378	3.2391	0.000172188	cinI
RL0091	3.23656	0.000308242
pRL120497	3.22157	0.0130155
RL4266	3.19538	0.00477345
pRL100322	3.18849	2.09353e-06
pRL110251	3.18283	0.00703629
RL4534	3.11566	0.00380484
RL2871	3.09844	0.00816825
RL0718	3.09686	4.49792e-05	flaA
RL2448	3.06992	0.00605051
RL1922	3.03553	0.000785117
RL2119	3.02474	4.98249e-05
RL3711	3.02421	0.0427909
RL3401	3.00718	0.00082392
pRL110605	3.00414	1.60315e-05

## Sheet: protocatechuate DOWN
Table S3. iv) Normalised expression of genes from a single microarray down-regulated ≥3-fold, p≤0.05 in Rlv3841 grown on protocatechuate
compared to pyruvate/NH4+ grown cells (E-MEXP-2857)
Gene_id	Normalized	t_test_P_value	Designation_updated
RL4549	0.329405	1.54967e-11
RL3540	0.329378	0.00263385	braC3
RL2221	0.329098	0.00452986	rpsB
RL0118	0.327711	0.00624661	fabI1
pRL70128	0.327548	0.00615499
RL4258	0.326021	0.000157099	nrdF
RL0499	0.325655	0.0188855
RL4436	0.325241	0.0362187	sucD
RL0267	0.325222	1.67913e-16	rpmI
RL1777	0.324506	0.00419368	rplB
pRL110040	0.322738	0.00273682	cyoCp11
RL1798	0.32262	0.00098082	rpoA
RL4503	0.32117	0.0267142
RL0156	0.32064	9.05183e-05
RL1691	0.319613	0.0118711	hupA1
RL0328	0.31854	0.0394142
RL0926	0.317105	0.000460392	atpE
RL1605	0.314364	0.0043327	aspS
RL0921	0.314166	0.000379347
pRL90123	0.313659	0.00126594
RL2556	0.313266	0.00722426
RL4409	0.311062	0.000212433	atpA
RL4520	0.310561	0.000245232
RL1086	0.309618	0.00124422	ppdK
RL1757	0.308739	0.000702193	tufB1
RL0822	0.308685	0.00897119
RL1945	0.306754	0.00867046
pRL110375	0.306065	0.00241196	ropA3
RL1265	0.304065	0.0364175
RL4410	0.303644	0.0359064	atpH
RL1302	0.303514	0.00177452
RL4507	0.303234	0.000781333	dcp
RL3303	0.30078	0.00480757
RL4722	0.29878	0.00316181	purH
RL3677	0.29582	0.0071964	lspL
RL3622	0.29581	0.00155668	idhA
RL1762	0.295684	0.000164759	rplA
pRL120173	0.294734	0.0125326
pRL100058	0.29432	0.0317449
RL1782	0.29381	0.00101661	rpmC
pRL80102	0.29363	0.015923
RL4407	0.292917	0.000267863	atpD
RL1788	0.289618	0.000637766	rpsH
RL4248	0.28932	0.00356556	lacZ
RL1761	0.285921	0.0103825	rplK
RL3960	0.285287	0.000691098
RL1781	0.284966	0.00123731	rplP
RL0824	0.28301	0.00599503
RL1556	0.280531	0.00171582
RL3895	0.274146	0.0153442
RL1792	0.272729	0.00216556	rpmD
RL4249	0.269688	1.65816e-06
RL1769	0.268751	0.00369443	rpsL
RL3331	0.268649	0.0103749	metF
RL4185	0.265438	0.00104914	lysS
RL1672	0.265325	0.000699881	rpsI
RL1778	0.26417	0.0139843	rpsS
RL4405	0.262233	0.00017436	atpC
RL1425	0.26211	0.0090491	gstA1
RL1793	0.262048	0.000811415	rplO
RL1799	0.26	0.000178643	rplQ
RL1554	0.256713	0.000653132	rpsR
RL4550	0.255176	0.0105236	rimM
RL1776	0.255056	0.000872079	rplW
RL4715	0.254216	0.0095231	asd
RL4250	0.253849	6.27989e-06
RL2222	0.251245	0.00344766	tsf
RL4086	0.24984	0.000585761	ltaE
RL4065	0.248049	0.0108485
pRL90074	0.24727	3.83939e-05	glyD
pRL110532	0.242751	1.47773e-05
RL1555	0.242236	0.000593001	rpsF
RL0595	0.241132	0.0016559	cspA1
RL1775	0.240502	3.78233e-05	rplD
RL0385	0.23946	0.00687269
RL4408	0.238153	0.00458226	atpG
pRL100451	0.236902	0.00196593	rapA2
RL0852	0.236456	0.0224571
RL1764	0.234345	0.01353	rplJ
RL1109	0.230833	0.00755644
RL1765	0.227478	0.00238079	rplL
pRL110531	0.218784	0.000484639
RL1770	0.212006	0.000692202	rpsG
RL1763	0.208525	0.000109395
RL0647	0.208012	0.000491145
RL3686	0.206617	4.71857e-05
RL1507	0.203429	0.0155533
RL1774	0.19785	0.000316489	rplC
RL1238	0.194274	0.00149737
RL1046	0.190751	0.0052681
RL4564	0.189865	0.00301649	amtB
RL1783	0.184098	7.01361e-06	rpsQ
pRL110617	0.177977	0.021107	nadA
RL0884	0.171513	8.65736e-07	groSch1
RL4521	0.169995	0.00653163
RL2829	0.169104	0.0039775	cobO
RL3549	0.150472	0.000305604	glnII
RL0883	0.142273	0.00024765	groLch1
RL3625	0.12351	0.0162383
RL3286	0.106532	0.0101126
RL3626	0.106277	0.00352132
RL1369	0.102768	0.00136461
RL3624	0.0533256	6.43846e-06

## Sheet: 4-hydroxybenzoate UP
Table S3. v) Normalised expression of genes from a single microarray up-regulated ≥3-fold, p≤0.05 in Rlv3841 grown on hydroxybenzoate
compared to pyruvate/NH4+ grown cells (E-MEXP-2857)
Gene_id	Normalized	t_test_P_value	Designation_updated
pRL110087	43.4186	8.11135e-05	pcaH1
pRL110089	40.3352	8.50826e-05
RL3906	29.7827	1.31575e-05
RL3908	19.3647	5.22478e-05
RL0760	19.3542	0.000129891
pRL110288	18.2645	1.64599e-05	pcaJ
pRL110088	16.2277	8.73589e-05	pcaC
RL0037	16.1818	3.32378e-06	pckA
pRL110086	15.7231	1.6172e-05	pcaG
pRL110287	13.691	1.14765e-06	pcaI
RL3907	11.2798	0.000202541
RL3905	10.8759	0.000489054	pobA
pRL110289	9.5399	2.04239e-05	pcaF
RL0761	8.84217	0.000159697	aceA
RL4012	7.40599	0.000529627
pRL110085	7.22458	0.00106793
pRL100171	6.18168	0.000204148	rhiC
pRL100170	5.62241	0.00333559	rhiB
pRL100164	5.59269	6.44842e-05	rhiI
RL3910	5.52462	0.000836952
pRL110484	5.3697	0.00209643
RL3909	4.24007	2.60019e-05
pRL90259	4.1779	0.00106292
RL4587	3.93112	4.31785e-05
pRL100163	3.83013	0.000107894
pRL120500	3.78383	0.00876075
RL1052	3.39053	0.0109598
pRL100404	3.3093	0.000622818	mctP
pRL100405	3.26014	0.0189581
pRL70151	3.22309	0.00158346
pRL90258	3.21106	0.00582407
RL1479	3.11561	0.0055117
RL3456	3.09706	0.00020422
RL1473	3.08807	9.25755e-07
RL1805	3.04125	0.0300158
pRL110311	3.01709	0.000836731
RL2418	3.01519	0.0165434

## Sheet: 4-hydroxybenzoate DOWN
Table S3. vi) Normalised expression of genes from a single microarray down-regulated ≥3-fold, p≤0.05 in Rlv3841 grown on hydroxybenzoate
compared to pyruvate/NH4+ grown cells (E-MEXP-2857)
Gene_id	Normalized	t_test_P_value	Designation_updated
RL4250	0.313531	7.4047e-06
RL3051	0.313089	0.00416377
RL0852	0.292154	0.00358313
RL1791	0.290375	0.0188392	rpsE
RL3623	0.284771	0.00273018
RL1133	0.282237	0.029743
RL1743	0.246018	0.0166077
RL4249	0.239948	0.00436419
RL1507	0.236769	0.00746981
RL2588	0.226024	0.00369258	tyrS1
RL1131	0.204588	0.0468463
RL0966	0.203655	0.0259556
RL0634	0.193603	0.00036585
RL1074	0.192588	0.0188225
pRL110009	0.188358	0.00174484	hmrR1
pRL110531	0.183264	0.000412749
RL4252	0.178585	0.000235294
pRL120167	0.159363	0.0243041
RL0658	0.142531	0.0270923
RL3626	0.135121	0.000685302
RL0173	0.135035	0.0153564	phnK
RL1014	0.129068	0.00467012	pdxH
RL3625	0.067448	0.00285548
RL3624	0.0581162	0.000205455

## Sheet: phenylalnine UP
Table S3. vii) Normalised expression of genes from a single microarray up-regulated ≥3-fold, p≤0.05 in Rlv3841 grown on phenylalanine
compared to pyruvate/NH4+ grown cells (E-MEXP-2857)
Gene_id	Normalized	t_test_P_value	Designation_updated
RL1860	166.325	0.00635504	phhA
pRL100170	128.455	0.00372521	rhiB
RL1911	113.197	0.00281784
RL1863	84.218	0.000243455	hpd
RL3741	79.909	0.00294076
RL1864	73.0336	0.0209316	hmgA
pRL100171	44.6232	0.000624944	rhiC
pRL120637	42.0912	0.00328039
pRL100169	40.7021	0.0322003	rhiA
RL1865	33.3932	0.00766436
RL1866	33.2826	0.0127535	hmgC
RL3737	28.0804	0.0144854
RL1918	26.5182	0.0254759
RL2425	26.0073	0.00338496
RL2418	25.8798	0.0205314
pRL100164	23.5736	0.00499914	rhiI
RL1924	23.1581	0.0213304
RL3740	21.891	0.00952321
RL1910	21.3913	0.000638066
pRL100344	21.1187	0.0240838
pRL110496	16.1201	0.0104914
RL0150	15.1688	0.00493933
RL2424	12.0614	0.0410046
RL1483	10.5111	0.00676943
pRL110252	10.5089	0.00772456
RL3738	10.5085	0.00759173
RL1917	10.4942	0.00746319
pRL110311	9.58826	0.0223372
pRL110268	9.42049	0.015749
RL3370	9.26392	0.00480359
RL2603	9.07078	0.0179906
RL3374	8.66868	0.0245567
RL2187	8.65857	0.00109217
pRL110484	8.53284	0.0052328
RL2717	8.43907	0.0372771	glpK3
RL4564	8.17582	0.0234487	amtB
RL4565	8.03389	0.0281075	glnK
RL3235	7.90217	0.00511427
RL3549	7.88609	0.0311861	glnII
RL2769	7.59202	0.0194069	ssuD
RL3154	7.55005	0.0431105
RL3867	7.4921	0.0169763
pRL110257A	7.3925	0.0207923
RL3701	7.25553	0.00132701
RL2877	7.14372	0.0459395
RL2031	7.0975	0.0315659
pRL110007	6.75828	0.0054447	ecfR
RL0718	6.39689	0.0175462	flaA
RL1908	6.33391	0.0105707
RL3186	6.20176	0.00317276
pRL110251	6.06484	0.0096162
RL2029	6.0015	0.00742131
pRL90017	5.99198	0.00480236	fixO2
RL2874	5.87211	0.0196405
pRL120305	5.72855	0.0242386
RL3236	5.4628	0.0144288
RL4691	5.44881	0.0282737
RL4371	5.35316	0.0105447
RL3959	5.35228	0.0204126
RL2722	5.33088	0.0230162
pRL120306	5.21622	0.00396576
RL4614	5.1849	0.0201338	rpoH2
RL2950	4.98577	0.00979843
RL2307	4.97138	0.00567496
RL2430	4.95368	0.0127626
RL3456	4.92222	0.0100454
pRL110584	4.88719	0.0109676
RL1920	4.88214	0.015268
RL3868	4.85526	0.00650813
pRL110257B	4.80297	0.0102859
RL2718	4.7957	0.0238093
pRL110006	4.792	0.024391
RL1172	4.78414	0.0257657
RL2724	4.78226	0.0403742
RL2720	4.76782	0.0409202
RL1843	4.76034	0.0492101
RL3981	4.75775	0.037281
RL3375	4.73466	0.00908875
pRL100345	4.7118	0.00935095
RL2863	4.70482	0.00365683
RL4646	4.67959	0.0186581
RL2117A	4.66468	0.0216867
RL1266	4.58589	0.0337448
RL3457	4.53403	0.00470054
RL0840	4.51869	0.0270892
RL2308	4.47183	0.000661531
RL3444	4.4085	0.00489503
pRL110304	4.38476	0.0160007	treX
RL2211	4.31937	0.0317765
pRL100071	4.31106	0.0278656
RL3374A	4.20879	0.00176436
RL0667	4.17253	0.00952199
pRL100277	4.13229	0.00755057
RL0933	4.12512	0.0133198
RL3217	4.10905	0.00172086
RL1259	4.07323	0.03433
RL2946	4.04243	0.0139243
RL1926	4.03626	0.0272627
RL2876	4.00568	0.0148384
RL1909	3.98788	0.00695809
RL3437	3.9543	0.0354249
RL0324	3.95413	0.00166031
pRL110492	3.93765	0.0366195
RL2391	3.93564	0.0156457
RL1314	3.92441	0.0306164
pRL100337	3.89898	0.0496336
RL3489	3.82773	0.0386524
RL3523	3.81496	0.028371
RL4211	3.79592	0.0268991
RL3384	3.76614	0.00646973
RL0467	3.73864	0.0034105
RL1858	3.72833	0.0195926
RL1389	3.70667	0.0230425
RL1455	3.6989	0.0022282
RL1035	3.66726	0.0133348
pRL100068	3.64557	0.009814
RL2602	3.63631	0.0257717
RL1034	3.63386	0.00770352
RL2725	3.62172	0.037721
RL3046	3.5718	0.00326911
RL2768	3.54036	0.0211627	ssuC
pRL70167	3.4948	0.00443861
RL3058	3.48572	0.0257161
RL4546	3.42431	0.00873512
RL0063	3.42307	0.00711683
RL1651	3.41338	0.0386466
pRL120445	3.40861	0.0354067
RL1520	3.40636	0.0281686
RL3702	3.39439	0.00305138
pRL110603	3.35565	0.0286063
RL3160	3.34744	0.0175245
RL3449	3.32358	0.0388142	cspA4
RL4099	3.27781	0.00967722
RL2716	3.22901	0.029781
RL3751	3.22814	0.0360128	pssB
pRL110036	3.22764	0.00761578
RL4046	3.22462	0.0123389
RL1912	3.21078	0.00515424
pRL120340	3.2005	0.0104177
pRL90104	3.17463	0.0270465
RL4367	3.16834	0.00814632	eutP
pRL110322	3.14356	0.0271383
RL2264	3.11394	0.0148904
RL2721	3.1044	0.0128164
RL2969	3.09235	0.00714187
RL3042	3.08963	0.00691627	cyoC1
RL3369	3.07913	0.0194437
RL2774	3.06415	0.0382733
RL2288	3.05737	0.0467817	cysG2
RL2839	3.04684	0.0185587
RL4267	3.04486	0.0443076	acoD
RL1046	3.01748	0.0315676
RL2431	3.01156	0.0332845
RL3076	3.01145	0.00404872
RL4205	3.00411	0.0445578

## Sheet: phenylalanine DOWN
Table S3. viii) Normalised expression of genes from a single microarray down-regulated ≥3-fold, p≤0.05 in Rlv3841 grown on phenylalanine
compared to pyruvate/NH4+ grown cells (E-MEXP-2857)
Gene_id	Normalized	t_test_P_value	Designation_updated
RL1780	0.326147	0.00335636	rpsC
RL3331	0.325496	0.0424519	metF
RL1798	0.32513	0.0267531	rpoA
RL1789	0.324062	0.0061426	rplF
RL0825	0.322876	0.00238198	gmd
RL2813	0.322278	0.0149573
pRL110375	0.317843	0.0109946	ropA3
RL1762	0.316926	0.022316	rplA
RL1777	0.316362	0.0151146	rplB
RL1779	0.316178	0.00941794	rplV
RL1772	0.314633	0.00700591	tufB2
RL1797	0.309887	0.026933	rpsK
RL2221	0.307513	0.0128043	rpsB
pRL120786	0.305768	0.0298989
RL1775	0.304611	0.0246391	rplD
RL1672	0.302971	0.00447183	rpsI
RL1792	0.302364	0.00640348	rpmD
RL2243	0.30094	0.0375665	pdhC
RL3942	0.299136	0.0268211
RL4549	0.297535	6.26102e-14
RL0928	0.295137	0.00203227	atpF
RL1559	0.292307	0.0116764	acpP
RL2828	0.286687	0.0156876
RL4134	0.284796	0.0122089	pntB1
RL3339	0.284474	0.0487288
RL1763	0.275074	0.0149496
RL4407	0.272728	0.0215451	atpD
RL1773	0.268434	0.0252366	rpsJ
RL4260	0.263563	0.0179861	nrdI
RL1764	0.256262	0.0425119	rplJ
RL0824	0.254079	0.0129812
RL1781	0.251783	0.0141838	rplP
RL4261	0.250584	0.0381926	nrdH
RL3462	0.248845	0.025289
RL1765	0.247052	0.0141405	rplL
RL1774	0.235747	0.0036694	rplC
RL3540	0.233878	0.0328982	braC3
RL0389	0.231207	0.0305122	metK
RL4521	0.230323	0.0450294
RL1554	0.224741	0.00277402	rpsR
RL3895	0.222253	0.0147878
RL0926	0.218808	0.0193774	atpE
RL4258	0.2112	0.00103596	nrdF
RL1945	0.199047	0.0346134
RL4065	0.192282	0.0391932
RL3617	0.192127	0.00593198
RL3205	0.186427	0.0154405	ilvC
RL0388	0.173297	0.0427909
RL0884	0.162855	0.0113647	groSch1
RL2686	0.147935	0.0354672	aroG
RL1691	0.145613	0.0390466	hupA1
RL0883	0.141461	0.0247926	groLch1
RL0031	0.114929	0.018706
RL1946	0.0996435	0.00310457

## Sheet: proline UP
Table S3. ix) Normalised expression of genes from a single microarray up-regulated ≥3-fold, p≤0.05 in Rlv3841 grown on proline
compared to pyruvate/NH4+ grown cells (E-MEXP-2857)
Gene_id	Normalized	t_test_P_value	Designation_updated
pRL120637	29.3167	0.00546716
pRL120553	15.6062	0.00455377
RL4564	12.646	0.047376	amtB
RL4565	11.9094	0.0240356	glnK
RL1911	9.25063	0.0166722
RL3741	8.86458	0.0270972
RL3549	7.41464	0.00767448	glnII
RL3370	6.6849	0.0144539
RL0150	6.05723	0.0085471
pRL100058	6.01976	0.0197445
RL0970	5.96509	0.0118512
pRL120759	5.90055	0.0252635
pRL110531	5.56288	0.0109971
pRL120080	5.51065	0.00210993
pRL120078	5.15587	0.00580394
pRL120669	5.0966	0.00228158
RL2393	5.00091	0.0143492	glnB
RL1279	4.97526	0.0383079
pRL100138	4.70108	0.0331205
pRL90159	4.64117	0.0244849
pRL120787	4.58083	0.0219745
RL1912	4.51296	0.0102582
RL1925	4.43727	0.0242755
pRL90139	4.38989	0.0226282
RL1992	4.28179	0.020299	narK
RL1107	4.19114	0.0300568
RL2940	4.17485	0.00508739
pRL110295	4.16157	0.00244379	hyfE
RL3671	4.03508	0.00405285
RL0358	3.97216	0.0161585
pRL110302	3.97199	0.004911
pRL110532	3.94918	0.00307408
RL4486	3.94774	0.012707
RL4178	3.93575	0.0235648
pRL100071	3.83196	0.00242081
RL3196	3.79289	0.0243744
pRL110575	3.78185	0.00570997
RL4199	3.7088	0.00999045
pRL120079	3.61891	0.041702
pRL100249	3.54802	0.0280037	gtsB
pRL120636	3.50115	0.0190687
pRL120633	3.49381	0.0486312
pRL90015	3.4849	0.040748	fixG2
RL3908	3.46517	0.0168437
RL3165	3.45538	0.0349407
pRL100072	3.43726	0.0032813
RL1918	3.37024	0.0282445
pRL110248	3.35954	0.0201386
pRL80072	3.26435	0.0286102
pRL100067	3.25011	0.00517824
RL3742	3.2199	0.00593667
pRL120195	3.18345	0.0495038
pRL100358	3.17352	0.0124127
RL1188	3.16254	0.0253756
RL3793	3.10887	0.0493692
pRL90151	3.10048	0.047255
pRL100065	3.04192	0.0050408
pRL90087	3.03027	0.0278924
RL3017	3.01826	0.0024689

## Sheet: proline DOWN
Table S3. x) Normalised expression of genes from a single microarray down-regulated ≥3-fold, p≤0.05 in Rlv3841 grown on proline
compared to pyruvate/NH4+ grown cells (E-MEXP-2857)
Gene_id	Normalized	t_test_P_value	Designation_updated
RL4668	0.321597	0.00965266
pRL90113	0.320245	0.0278361
RL0194	0.319072	0.0288826
pRL100329	0.314492	0.0152389
RL4709	0.307472	0.0178266
pRL120728	0.305541	0.0321973
RL0099	0.292457	0.032782
pRL120644	0.287165	0.0379669
RL2364	0.286425	0.0496327
RL0031	0.284719	0.0039448
pRL120477	0.282963	0.0321341
RL2457	0.278067	0.00161169
pRL90193	0.265442	0.0359919
RL0852	0.261436	0.0276723
RL4659	0.252722	0.0119586
RL0098	0.243077	0.00869668
pRL80056	0.237588	0.0204927
pRL120295	0.236025	0.00848547
RL3194	0.234008	0.00634261
pRL100240	0.210047	0.0473765
RL2443	0.209982	0.0383572
RL0313	0.193465	0.0289393
pRL110518	0.177327	0.00447797	flaE
RL0632	0.111184	0.000809505	araA
RL0989	0.0724074	0.0355468	matR

[truncated: 8 more sheets: N-limited UP, N-limited DOWN, L-arabinose UP, L-arabinose DOWN, galactose UP, galactose DOWN, arabinogalactan UP, arabinogalactan DOWN]
