# Supplementary material for: Adaptation of Rhizobium leguminosarum to pea, alfalfa and sugar beet rhizospheres investigated by comparative transcriptomics
Source: Genome Biol. 2011 Oct 21;12(10):R106. doi: 10.1186/gb-2011-12-10-r106 (PMC3333776; doi:10.1186/gb-2011-12-10-r106)
Supplement: Additional file 3 — Figure S4 - effect of size of inoculation of the pea rhizosphere. (a, b) Venn diagrams of Rlv3841 genes up-regulated (a) and down-regulated (b) in the pea rhizosphere at 1 dpi of 7-day-old plants with 103 and 108 CFU. Total genes differentially regulated in each rhizosphere are shown in brackets. Venn diagrams were drawn in GeneSpring by selecting differentially regulated genes by three-fold or more, filtered on confidence P ≤ 0.05) for each condition. [file gb-2011-12-10-r106-S3.XLS]

## Sheet: Table S4 i data for Fig. 1
Table S4. i)Normalised* expression of genes for membrane transporters elevated ≥3-fold, p≤0.05 in pea,
alfalfa and sugar beet rhizospheres compared with free-living Rlv3841, used to draw Fig. 1
Gene ID	PR	P	AR	P	SBR	P	Gene	Product	Up-regulated in a	Transporter Category
RL3424	30.9063	0.00444628	137.685	0.0139386	21.1748	0.0482164	dctA	putative C4-dicarboxylate transport protein	ALL	C4 dicarboxylate
RL4709	4.1303	0.00958384	12.9341	0.0141382	6.63376	0.00686054		putative component of MFS transporter, homology with shikimate transporter	ALL	MFS shikimate
RL4640	5.14787	0.00482343	5.2539	0.0020602	5.06923	0.00837635		putative ATP-binding:permease (ABC:IMP) component of ABC transporter beta-(1-->2) glucan exporter	ALL	Export: ABC system
RL1908	2.42718	0.00758972	4.84758	0.0423381	4.05454	0.00913344		putative transmembrane MscS mechanosensitive ion channel	ALL	Mechanosensitive ion channel
RL4274	135.033	5.3963e-05	3.49932	0.0350072	2.79115	0.103536		putative efflux transporter, RND family, MFP subunit	ALL	Export: RND family
pRL90059	5.53257	0.00573031	3.59387	0.121709	2.45909	0.000971494	rmrA	MDR system, MFP subunit: putative type I HlyD transporter rmrA contiguous with rmrB. emrA and emrB confer resistance to carbonylcyanide m-chlorophenylhydrazone, nalidixic acid, and a number of other toxic compounds	ALL	Export: MDR family
RL3862	1.98429	0.126508	5.11288	1.62007e-05	3.09576	0.132575		putative SBP of ABC transporter CUT1	ALL	ABC uptake CUT1
pRL120351	3.22628	0.0128539	8.41579	0.00566773	4.25089	0.0686193		putative SBP of ABC transporter CUT1	ALL	ABC uptake CUT1
pRL120593	3	0.01	3.2	0.05	3.1	0.09		putative SBP of ABC transporter CUT1 (first)	ALL	ABC uptake CUT1
RL0082	2.5059	0.00315926	3.0155	0.00519371	3.16885	0.0466764		putative SBP of ABC transporter CUT1 (orphan)	ALL	ABC uptake CUT1
RL2895	2.48428	0.0230989	5.0149	0.00736256	2.88995	0.226637		putative SBP of ABC transporter CUT1 (first)	ALL	ABC uptake CUT1
RL2418	3.90854	0.0662821	13.2315	0.0244845	8.40007	0.00397125		putative ATP-binding component of ABC transporter CUT1 (it is first in operon)	ALL	ABC uptake CUT1
RL4218	3.99055	0.153119	5.35649	0.0319094	4.49716	0.119912	mtlE	putative SBP of ABC transporter CUT1 mannitol transporter (S. mel SBP homologue SMc01496 induced by dulcitol, sorbitol, mannitol) Induced in mannitol microarray experiment on Rlv3841	ALL	ABC uptake CUT1 mannitol
RL4655	2.39979	0.00104669	5.23361	0.0123794	2.23157	0.18167	intA	putative SBP of ABC transporter CUT2 myo-inositol transporter (S. mel SBP homologue SMb20712 induced by myo-inositol) (first)	ALL	ABC uptake CUT2 myo-inositol
RL3840	2.60849	0.0108853	4.80871	0.0257475	5.04082	0.0282789		putative SBP of ABC transporter CUT2 (S. mel SBP homologue SMb20931 induced by raffinose, melibiose, lactose) (first)	ALL	ABC uptake CUT2 melibiose/raffinose/lactose
RL4229	3.42685	0.0427059	14.4729	0.0643236	2.34601	0.00086283		putative permease component of ABC transporter CUT2 (homologue in R.etli CFN42)	ALL	ABC uptake CUT2
pRL110281	8.74987	5.16964e-06	14.7026	0.0173469	3.35367	0.220388		putative SBP of ABC transporter PepT arabinan (arabinan converted to L-arabinose by pRL110282)	ALL	ABC uptake PepT arabinan
RL3040	2.40806	0.0162238	5.55516	0.0174474	3.86376	0.0928169		putative SBP of ABC transporter MolT orphan molybdate binding (orphan)	ALL	ABC uptake MolT molybdate
RL4532	3.72641	0.000179797	6.84022	0.00125312	3.45635	0.0022117		putative permease component of ABC transporter Unclass	ALL	ABC uptake Unclass
pRL120500	2.46843	0.0539644	7.06145	1.74858e-06	3.17922	0.0710643		putative SBP of TRAP transporter protocatechuate transporter (protocatechuate induces in microarray experiment)	ALL	TRAP transporter protocatechuate
RL0680	101.129	5.72102e-05	0.870496	0.121721	1.40055	0.372648	secDF2	putative transmembrane SecD/F family protein; possible exporter of RND family	PEA	Export: RND family
RL0964	10.1824	0.00525189	1.3779	0.0376373	0.934061	0.642333		putative CorA-like Mg2+ transporter protein (uptake and /or export, other ions can be transported)	PEA	Mg2+ transporter
RL0996	4.5692	0.00395709	1.50924	0.0931286	1.29935	0.618866		putative MFS permease; 82% id to tartrate transporter of Agrobacterium vitis which is inducible by tartrate	PEA	MFS tartrate
RL1522	3.51378	0.0379017	1.4143	0.341707	1.01173	0.930875		putative transmembrane MscS mechanosensitive ion channel	PEA	Mechanosensitive ion channel
RL3805	4.01231	0.0143614	1.21471	0.422135	1.06625	0.713077		putative permease component of ABC transporter CUT1	PEA	ABC uptake CUT1
pRL100265	4.22744	0.00324463	0.749599	0.350008	1.11954	0.785715		putative permease component of ABC transporter CUT1	PEA	ABC uptake CUT1
pRL80060	8.50063	0.010854	1.14559	0.538794	0.992058	0.988663		putative SBP of ABC transporter PAAT closest homol mimosine transporter Rhizobium sp. TAL1145	PEA	ABC uptake PAAT mimosine -like
pRL80064	5.13252	0.021674	1.29549	0.139828	1.47866	0.111824		putative permease component of ABC transporter PAAT closest homol mimosine transporter Rhizobium sp. TAL1145	PEA	ABC uptake PAAT mimosine -like
pRL80026	14.6858	0.000209457	1.24413	0.0401347	1.22895	0.347063		putative SBP of ABC transporter HAAT	PEA	ABC uptake HAAT
RL3721	8.7345	0.0123863	1.05414	0.768434	0.79899	0.097121		putative permease component of ABC transporter NitT (S. mel SBP homologue SMc01827 induced by uracil, uridine)	PEA	ABC uptake NitT uracil/uridine
pRL90091	3.78595	0.014249	1.67723	0.249318	0.726675	0.140728		putative permease component of ABC transporter NitT	PEA	ABC uptake NitT
RL3860	25.5509	7.16299e-06	2.81657	9.13387e-05	0.685764	0.489867		putative permease component of ABC transporter CUT1 (other components agree, just legume. In amongst 4 genes mandelate recemase/muconate lactonising family protein) responsible for breakdown of aromatic compounds in lignin	LEGUMES	ABC uptake CUT1
pRL120170	14.8702	0.000559727	2.76066	0.00429941	1.43896	0.198895		putative permease component of ABC transporter POPT	LEGUMES	ABC uptake POPT
pRL90085	23.5795	0.00121098	2.16395	0.253611	1.35693	0.268732		putative SBP of ABC transporter CUT2	LEGUMES	ABC uptake CUT2
RL4244	9.65336	0.00179027	1.98793	0.00623001	1.03617	0.875856		putative permease component of ABC transporter CUT1	LEGUMES	ABC uptake CUT1
pRL100188	2.49323	0.0419621	8.6204	0.0122663	0.687573	0.480587	nodI	putative ATP-binding component of ABC transporter exporting nod factor	LEGUMES	Export: ABC system
pRL100189	2.8609	0.00835695	7.15259	0.015899	0.919621	0.802777	nodJ	nodulation protein NodJ involved in Nod factor export	LEGUMES	Export: ABC system
RL2856	1.48649	0.0584961	12.4382	0.0156543	0.955563	0.884271	msiA	putative transmembrane lysine/arginine export protein 97% id to MsiA of Mesorhizobium tianshanense induced by canavanine from seed exudates. Exports canavanine (an anti-metabolite) out of cell	ALF	Export: LysE family
pRL120317	0.781018	0.172984	4.17857	0.00520274	1.78663	0.331227	vbsD	putative MATE (Multidrug And Toxic compound Extrusion) family efflux transporter. Exports vicibactin.	ALF	Export: MATE family
RL2720	1.69741	0.176117	3.63705	0.0355934	1.83133	0.372409		putative permease component of ABC transporter CUT2 (first gene in cluster) Induced in microarray experiment by arabinogalactan	ALF	ABC uptake CUT2 arabinogalactan
pRL120243	1.34946	0.00864743	3.89043	0.0179944	1.27072	0.498229		putative permease component of ABC transporter PepT (first gene in ABC cluster)	ALF	ABC uptake PepT
pRL120610	1.53391	0.057511	7.70627	0.0474869	1.1346	0.527787		putative SBP of ABC transporter PepT (first gene in ABC cluster)	ALF	ABC uptake PepT
pRL120609	1.66937	0.0202186	6.40501	0.0161367	1.6499	0.0203523		putative permease component of ABC transporter PepT (second, follows above gene)	ALF	ABC uptake PepT
pRL90101	1.53568	0.101561	4.04148	0.0154934	1.80564	0.277425		putative SBP of ABC transporter PepT (first gene in ABC cluster)	ALF	ABC uptake PepT
pRL100248	1.11512	0.45354	3.49451	0.0481932	1.28042	0.00306637	gtsA	putative SBP of ABC transporter POPT GABA transporter (first gene in ABC cluster)	ALF	ABC uptake POPT GABA-like
RL0992	1.27	0.0729057	6.38	0.0702448	1.74	0.0427199	matC	putative transmembrane dicarboxylate carrier protein, malonate transporter	ALF	Malonate transporter
RL2561	1.45097	0.0296068	5.1487	8.75086e-06	4.24106	0.0130982		putative small MDR protein, transmembrane efflux, molecular chaperone, SugE-like protein	ALF/SB	Export: MDR family
pRL120226	1.25496	0.0866296	4.62505	0.00700254	4.05687	0.208953		putative ATP-binding component of ABC transporter CUT1 (first gene in ABC cluster)	ALF/SB	ABC uptake CUT1
RL0091	1.88113	0.14659	3.08387	0.0218218	2.82307	0.095103		putative SBP of ABC transporter CUT1 (first gene in ABC cluster)	ALF/SB	ABC uptake CUT1
RL4172	1.72338	0.00601023	4.2339	7.03158e-05	3.05324	0.0465118		putative SBP of ABC transporter CUT2 (first gene in ABC cluster)	ALF/SB	ABC uptake CUT2
pRL110243	1.68713	0.0283064	3.007	0.00741672	2.36097	0.0879396		putative SBP of ABC transporter PepT (S. mel SBP homologue SMb21647 (agp) induced by melibiose, raffinose, lactose) (first gene in ABC cluster)	ALF/SB	ABC uptake PepT alpha-galactoside
pRL120515	1.66398	0.0373741	8.87906	0.0245707	2.81312	0.0949094	qatW3	putative permease component of ABC transporter QAT	ALF/SB	ABC uptake QAT
pRL120499	1.83991	0.130393	5.54095	0.000751033	3.56306	0.018097		putative small permease (DctQ-like) component of TRAP transporter, protocatechuate transporter elevated in microarray on protocatechuate	ALF/SB	TRAP transporter protocatechuate
RL4564	1.61068	0.238979	1.31722	0.166102	4.60611	0.000957381	amtB	putative transmembrane ammonium transporter	SB	ammonium transporter
pRL120079	2.09711	0.302556	0.952786	0.907819	6.01106	0.0276908		putative permease component of ABC transporter PAAT	SB/PEA	ABC uptake PAAT
Underlined genes show those mutated and tested for ability to compete in the rhizosphere (Table S2.iv)
PR, pea rhizosphere; AR, alfalfa rhizosphere; SBR, sugar beet rhizosphere; ALF, alfalfa; SB, sugar beet
P, P-value (values of P>0.05 are shown in red)
a Genes are scored as elevated in more than one rhizosphere if ≥3-fold in one and ≥2-fold in one or two other rhizospheres.
*The normalised expression ratio of experimental sample to control was
calculated by taking the natural log of the ratio for each replicate experiment,
averaging this for all replicates and then calculating the natural antilog.

## Sheet: Table S4 ii data for Fig. 2
Table S3. Expression of genes for membrane transporters elevated ≥3-fold, p≤0.05 in pea, alfalfa and sugar beet rhizospheres compared with free-living Rlv3841	Table S4. ii) Normalised * expression of genes for metabolic enzymes in pea, alfalfa and sugar beet rhizospheres
	compared with free-living Rlv3841, used to draw Fig. 2
Gene_id	Gene ID	PR	P	AR	P	SBR	P	Gene	Product	Conclusion a
5	RL0761	2.61	0.0155667	7.98	0.0935317	5.17	0.125592	aceA	putative isocitrate lyase	up in all
6	RL1860	32.44	0.00455704	167.62	0.00122656	32.67	0.0155211	phhA	putative phenylalanine-4-hydroxylase	up in all
7	RL1863	2.62	0.0108905	25.06	0.0193505	3.94	0.108118	hpd	putative 4-hydroxyphenylpyruvate dioxygenase	up in all
8	RL1864	1.69	0.0422578	6.36	0.0368031	2.15	0.19863	hmgA	putative homogentisate 1,2-dioxygenase	up in all
9	RL1865	1.61	0.0348613	1.78	0.1089	2.22	0.137375		putative hydrolase	up in all
10	RL1866	1.29	0.0492854	2.13	0.0415723	2.1	0.0398036	hmgC	putative maleylacetoacetate isomerase	up in all
11	RL1966	3.01	0.0174313	4.13	0.0514486	1.8	0.0510244	aldA	putative alanine dehydrogenase	up in all
12	RL2711	5.78999	0.00270277	5.62277	0.00845758	4.92621	0.0425001	moaA2	putative molybdenum cofactor biosynthesis protein A	up in all
13	RL4012	2.18	0.0285757	3.04	6.85308e-07	2.16	0.0928919		putative fructose-bisphosphate aldolase	up in all
14	RL4047	2.29	0.0193577	4.17	0.0153732	3.62	0.0256655		putative esterase/hydrolase	up in all
15	RL4267	25.02	0.00203936	56.91	0.0204646	14	0.0599939	acoD	putative acetaldehyde dehydrogenase, shows 84% identity to the enzyme in Xanthobacter autotropicus which is involved in the 1,2-dichloroethane degradative pathway	up in all
16	RL4391	2.04	0.0050932	1.56	0.033496	2.66	0.0563258	fdsA	putative NAD-dependent formate dehydrogenase alpha subunit	up in all
17	RL4392	1.85	0.0160918	1.88	0.0276699	1.94	1.40557e-05	fdsB	putative NAD-dependent formate dehydrogenase beta subunit	up in all
18	RL4393	5.71	0.000121818	14.01	0.00616598	22.84	0.0130998	fdsG	putative NAD-dependent formate dehydrogenase gamma subunit	up in all
19	RL4214	1.47681	0.0521924	1.30419	0.0925852	1.46132	0.0455601	mtlK	putative mannitol 2-dehydrogenase	up in all
20	pRL80021	12.17	0.0111825	0.89	0.749164	1.15	0.464981	coxG	putative carbon monoxide dehydrogenase subunit G protein	up in pea
21	pRL80022	5.73	0.0207771	0.93	0.911215	1.16	0.0700518		conserved hypothetical protein	up in pea
22	pRL80023	7.3	0.00172592	1.51	0.230647	0.8	0.654983	coxM	putative carbon monoxide dehydrogenase subunit M	up in pea
23	pRL80024	8.62	0.0018712	1.28	0.538139	0.6	0.456694	coxS	putative iron-sulphur cluster carbon monooxide dehydrogenase subunit S	up in pea
24	pRL80025	7.89415	0.0019626	1.05906	0.516015	1.31976	0.110949	coxL	putative dehydrogenase/reductase subunit L	up in pea
25	pRL80071	3.15	0.0711732	0.79	0.719249	0.3	0.0270249	hom2	putative homoserine dehydrogenase	up in pea
26	pRL120559	1.78	0.00875231	1.32	0.546959	1.17	0.546355		beta-fructofuranosidase	up in pea
27	RL0054	12.38	0.00591096	1.39	0.354786	1	0.999404	glcB	putative malate synthase	up in pea
28	RL0502	3.92	0.00638627	1.12	0.851637	1.06	0.924149	frk	fructokinase	up in pea
29	RL0866	2.19	0.00264744	1.05	0.705388	0.73	0.0597747	glcF	putative glycolate oxidase iron-sulfur subunit	up in pea
30	RL3905	1.91	0.000150597	1.43	0.350596	1.08	0.531971	pobA	putative p-hydroxybenzoate hydroxylase	up in pea
31	RL4212	2.21	0.0193577	0.54	0.154247	1.23	0.497186	araB	putative ribulokinase	up in pea
32	pRL120027	31.6186	1.03748e-05	2.51881	0.0463587	0.892124	0.599458		putative aldolase	up in legumes
33	pRL120362	32.2	0	4.3	0.12	1.3	0.6		putative dehydrogenase	up in legumes
34	RL0995	2.68	0.00187013	2.14	0.000761498	1.74	0.324599		putative tartrate dehydrogenase	up in legumes
36	pRL120611	1.03152	0.890515	4.49931	0.0958689	1.21422	0.0991496		putative 2-haloalkanoic acid dehalogenase protein	up in alfalfa
37	RL0632	0.962477	0.631252	3.04942	0.369292	0.943241	0.828735	araA	putative L-arabinose isomerase	up in alfalfa
38	RL0990	1.57	0.395337	2.95	0.0572675	1.1	0.44651	matA	putative malonyl-CoA decarboxylase	up in alfalfa
39	RL0991	1.38	0.153559	4.35	0.0129811	1.48	0.195172	matB	putative malonyl-CoA synthetase	up in alfalfa
40	RL3095	1.23	0.369323	5.07	0.0820601	1.18	0.711348	arcB1	putative ornithine cyclodeaminase	up in alfalfa
41	RL4385	1.52	0.00905338	3.24	0.106271	0.95	0.844732	gabT3	putative ornithine aminotransferase	up in alfalfa
42	pRL110242	1.8044	0.0108972	2.50616	0.0711207	3.73725	0.0188844		putative alpha-galactosidase	up in alfalfa and sugar beet
	pRL120517	1.51	0.0867017	2.24	0.00128432	1.88	0.000759104		putative pyrroline-5-carboxylate reductase	up in alfalfa and sugar beet
44	RL0504	0.36	0.0170628	0.29	0.000100829	0.4	0.209573	pgi	putative glucose-6-phosphate isomerase	down in all
45	RL2234	0.23	0.000224611	0.4	0.00795523	0.24	0.00113388	gltA	putative citrate synthase	down in all
49	RL4536	0.17	0.0104445	0.25	0.00246662	0.22	0.00698691	acnA	putative aconitate hydratase	down in all
46	RL2631	0.13	0.0022082	0.19	7.44575e-06	0.1	2.15491e-07	icd	putative isocitrate dehydrogenase [NADP]	down in all
47	RL4433	0.39269	0.00108775	0.317926	0.000858688	0.179375	0.0194354	sucB	putative dihydrolipoyllysine-residue succinyltransferase component of 2-oxoglutarate dehydrogenase	down in all
48	RL4436	0.3	0.00765815	0.47	0.000265006	0.24	0.0159117	sucD	putative succinyl-CoA synthetase alpha chain	down in all
50	RL2513	0.47	8.38774e-06	0.52	0.00086744	0.55	0.0452931	tpiA	putative triose phosphate isomerase	slightly down in all
51	RL2701	0.35	0.000712578	0.48	0.0276347	0.54	0.0417314	fumC	putative fumarate hydratase class II	slightly down in all
52	RL3322	0.51	0.00108901	0.5	0.0184287	0.64	0.395796	pfp	putative pyrophosphate--fructose 6-phosphate 1-phosphotransferase	slightly down in all
53	RL4060	0.4	0.000271855	0.51	0.00084678	0.43	0.00437314	ttuE	putative pyruvate kinase	slightly down in all
54	RL4118	0.66	0.0319842	0.63	0.146866	0.83	0.517647	pgm	putative phosphoglucomutase	slightly down in all
55	RL4162	0.72	0.0385967	0.64	0.0267926	0.65	0.345209	eda	putative 2-dehydro-3-deoxyphosphogluconate aldolase	slightly down in all
56	RL4435	0.85	0.385864	0.75	0.0200948	0.75	0.111595	sucA	putative 2-oxoglutarate dehydrogenase E1 component	slightly down in all
57	RL4439	0.44	1.00756e-05	0.58	0.0126549	0.43	0.0219777	mdh	putative malate dehydrogenase	slightly down in all
58	RL4443	0.58	0.00334016	0.54	0.0161378	0.84	0.561655	sdhB	putative succinate dehydrogenase iron-sulfur protein	slightly down in all
	Elevated genes are ≥3-fold, p≤0.05, down-regulated genes show ≤0.3, p≤0.05 and slightly down-regulated show ≤0.5, Rlv3841
	p≤0.05 compared with free-living
	Underlined genes show those mutated and tested for ability to compete in the rhizosphere (Table S2.iv)
	PR, pea rhizosphere; AR, alfalfa rhizosphere; SBR, sugar beet rhizosphere;
	P, P-value (values of P>0.05 are shown in red)
	a Genes are scored as elevated in more than one rhizosphere if ≥3-fold in one and ≥2-fold in one or two other rhizospheres.
	*The normalised expression ratio of experimental sample to control was
	calculated by taking the natural log of the ratio for each replicate experiment,
	averaging this for all replicates and then calculating the natural antilog.

## Sheet: Table S4 iii data for Fig. 3
Table S4. iii) Normalised* expression of genes for cellular activities elevated ≥3-fold,
p≤0.05 in pea, alfalfa and sugar beet rhizospheres compared with free-living Rlv3841, used to draw Fig. 3
Gene ID	PR	P	AR	P	SBR	P	Gene	Product	Up-regulated in a
pRL100172	1.10077	0.694325	3.63259	0.00113849	2.38607	0.00017043	rhiR	putative transcriptional regulatory protein RhiR	Alfalfa and SB
RL2141	3.12413	0.0146266	3.12982	0.0721108	2.26373	0.0160251		Ku family protein, exported	All
RL3041	4.41459	0.00135364	12.2804	0.0258717	6.66038	0.0852938		putative transmembrane protein	All
RL3042	3.0625	0.0179834	4.93034	0.0382794	4.92299	0.112705	cyoC1	putative transmembrane cytochrome oxidase subunit	All
RL3043	2.25702	0.0444412	2.53493	0.00312589	1.87467	2.10753e-05	ctaE2	putative cytochrome c oxidase subunit III	All
RL3044	1.66105	0.0650601	4.65098	0.0475153	3.26049	0.0817008	ctaD2	putative cytochrome c oxidase subunit I	All
RL3045	4.91707	0.00486553	10.5285	0.00299766	11.5209	0.026256	ctaC2	putative cytochrome c oxidase subunit II	All
RL3046	4.86074	0.00996264	10.2403	0.00432675	9.5186	0.0301038		putative exported cytochrome c	All
pRL110014	5.21516	0.0464563	6.19451	0.009126	7.22146	0.0567252	msrA	putative peptide methionine sulfoxide reductase MsrA	All
pRL90212	3.73536	0.00152406	3.82633	0.0966058	3.83076	0.00702759	msrA	putative peptide methionine sulfoxide reductase MsrA	All
RL0025	1.97996	0.000856705	3.90609	0.0546115	4.06084	0.0182743		putative thioredoxin	All
RL2440	2.36822	0.00315339	3.13615	0.0451132	3.17126	0.157419		putative peroxiredoxin	All
RL3378	1.9767	0.123176	5.14347	0.000916758	3.97031	0.0312791	cinI	putative autoinducer synthesis protein	All
pRL100164	21.685	0.00300306	51.3685	0.0293477	85.4053	9.88784e-08	rhiI	putative autoinducer synthesis protein RhiI	All
pRL100169	15.4212	0.0104098	27.4978	0.0654338	47.9048	0.00148132	rhiA	rhizosphere expressed protein RhiA	All
pRL100170	9.16499	0.0292372	32.38	0.0315166	31.8007	0.00292248	rhiB	putative rhizosphere induced protein RhiB	All
pRL100171	3.24363	0.0895895	9.73507	0.0123007	8.88697	0.0508408	rhiC	putative rhizosphere induced protein RhiC	All
RL2946	6.35627	0.0232198	3.07788	0.00982786	2.74995	0.177334		putative two component response regulator transcriptional regulatory protein	All
RL1366	4.68823	0.00188246	10.8923	0.0147723	4.875	0.164429	uspF	putative universal stress protein F	All
RL1883	2.06357	0.0593033	3.89644	0.0812937	6.95125	0.257519	hspF	putative small heat shock protein	All
RL3449	1.76148	0.0923366	4.07547	0.00143009	5.29738	0.000634011	cspA4	putative cold shock protein	All
RL4089	2.95119	0.00240142	5.68269	0.0123965	2.74025	0.0268106	ibpA	putative heat shock protein A HspA	All
RL3982	27.3	0	15.5	0.02	15.2	0.04		putative uncharacterised general stress protein	All
pRL100180	2.13565	0.108521	10.8774	0.00560165	0.410594	0.117178	nodM	glucosamine--fructose-6-phosphate aminotransferase	Legumes
pRL100182	1.70203	0.07909	3.53792	0.0822315	1.07489	0.625153	nodE	nodulation protein E	Legumes
pRL100183	3.28216	0.0240949	12.2456	0.0191604	0.883536	0.649757	nodF	nodulation protein F	Legumes
pRL100185	3.17621	0.0170412	6.80128	0.0594176	1.26238	0.0289211	nodA	nodulation protein A	Legumes
pRL100186	5.33858	0.0126169	10.7417	0.0504188	1.86738	0.061264	nodB	chitooligosaccharide deacetylase	Legumes
pRL100187	9.06453	0.00776183	27.3056	0.0018979	0.736872	0.0626928	nodC	N-acetylglucosaminyltransferase	Legumes
RL1251	23.5874	2.48959e-06	1.79859	0.119423	1.62269	0.212688	degP2	putative serine protease, exported	Pea
RL1440	4.58635	0.00280328	1.48493	0.0438143	1.0472	0.893525	degP1	putative serine protease, exported	Pea
pRL120450	5.35822	0.00167611	0.578805	0.00771954	0.351472	0.00042436	cpo	putative chloroperoxidase (MhpC)	Pea
RL4265	2	0.04	1.4	0.02	3.4	0.04	msrB	putative peptide methionine sulfoxide reductase MsrB	Pea and SB
Underlined genes show those mutated and tested for ability to compete in the rhizosphere (Table S2.iv)
Elevated genes are ≥3-fold, p≤0.05, down-regulated genes show ≤0.3, p≤0.05 and slightly down-regulated show ≤0.5, Rlv3841
p≤0.05 compared with free-living
PR, pea rhizosphere; AR, alfalfa rhizosphere; SBR, sugar beet rhizosphere; SB, sugar beet;
P, P-value (values of P>0.05 are shown in red)
a Genes are scored as elevated in more than one rhizosphere if ≥3-fold in one and ≥2-fold in one or two other rhizospheres.
*The normalised expression ratio of experimental sample to control was
calculated by taking the natural log of the ratio for each replicate experiment,
averaging this for all replicates and then calculating the natural antilog.

## Sheet: Table S4 iv Competition data
Table S4. iv) Competition between mutants and Rlv3841 in pea and alfalfa rhizospheres.
Gene mutated	Plant rhizosphere in which competition assessed	Rhizosphere Competition Index (RCI)	t-test p value	n	Gene	Product	Rhizosphere(s) in which gene expression is elevated ≥3-fold compared with glucose-grown free-living cellsa	Test strain (Strs Neor)	Rlv3841 (Strr) recovered (%)	Test strain (Neor) recovered (%)	SD	SEM
None	pea	1		51	n/a	n/a		Rlv300b	9.7	90.3	2.03	0.28
Control affected for growth in the rhizosphere (Positive control)
pRL110443	pea	0.14	<0.001	5	thiM	hydroxyethylthiazole kinase	none	RU4358	71.61	28.39	3.57	1.6
Control unaffected for growth in the rhizosphere (Negative control)
pRL100162	pea	0.97	0.678	8	nifH	nitrogenase reductase	none	RU4360	10.03	89.97	2.43	0.86
RL0996	pea	0.35	<0.001	8		putative MFS permease; 82% id to tartrate transporter of Agrobacterium vitis which is inducible by tartrate	pea	RU4263	27.61	72.39	23.43	8.28
RL1860	pea	0.42	<0.001	8	phhA	putative phenylalanine-4-hydroxylase	all	RU4259	23.11	76.89	10.2	3.61
RL0913	pea	0.42	<0.001	8		putative photo reaction centre (PRC) family protein	all	RU4229	23.18	76.82	11.6	4.1
RL2418	pea	0.43	<0.001	8		putative ATP-binding component of ABC transporter CUT1	all	RU4265	22.79	77.21	18.01	6.37
RL3366	pea	0.43	<0.001	8		putative flavoprotein	all	RU4231	22.79	77.21	14.33	5.06
pRL110281	pea	0.44	<0.001	8		putative SBP of ABC transporter PepT (of arabinan ?)	all	RU4268	21.9	78.1	13.04	4.61
pRL80021	pea	0.44	<0.001	8	coxG	putative carbon monoxide dehydrogenase subunit G protein	pea	RU4271	21.9	78.1	18.18	6.43
pRL80021	alfalfa	0.97	0.776	8	coxG	putative carbon monoxide dehydrogenase subunit G protein	pea	RU4271	10	90	5.02	2.05
RL1863	pea	0.45	<0.001	8	hpd	putative 4-hydroxyphenylpyruvate dioxygenase	all	RU4269	21.56	78.44	14.76	5.22
RL0680	pea	0.45	<0.001	8	secDF2	putative transmembrane SecD/F family protein; possible exporter of RND family	pea	RU4298	21.47	78.53	6.42	2.27
RL0680	alfalfa	0.97	0.693	8	secDF2	putative transmembrane SecD/F family protein; possible exporter of RND family	pea	RU4298	10.02	89.98	2.82	1
RL4267	pea	0.47	<0.001	5	acoD	putative acetaldehyde dehydrogenase	all	RU4232	20.83	79.17	3.5	1.57
RL3982	pea	0.52	<0.001	8		conserved hypothetical protein, uncharacterised general stress protein domain	all	RU4297	18.76	81.24	1.59	0.56
pRL90085	pea	0.52	<0.001	8		putative SBP of ABC transporter CUT2	legumes	RU4256	18.78	81.22	15.39	5.44
pRL80054	pea	0.52	<0.001	8		conserved hypothetical protein	pea	RU4253	18.78	81.22	16.38	5.79
RL0274	pea	0.52	<0.001	8		conserved hypothetical protein	all	RU4273	18.58	81.42	13.85	4.9
pRL110199	pea	0.53	<0.001	8		conserved hypothetical protein, RES superfamily	pea	RU4234	18.21	81.79	7.44	2.63
RL0787	pea	0.53	0.003	8		conserved hypothetical protein	all	RU4270	18.19	81.81	19.64	6.94
pRL120632	pea	0.54	<0.001	8		putative dehydrogenase	legumes	RU4247	18	82	10.16	3.59
RL1694	pea	0.54	<0.001	8		putative aldo-keto reductase	all	RU4235	17.93	82.07	6.3	2.23
RL4265	pea	0.55	<0.001	8	msrB2	putative peptide methionine sulfoxide reductase	pea and sugar beet	RU4252	17.61	82.39	14.02	4.96
RL4274	pea	0.57	<0.001	8		putative efflux transporter, RND family, MFP subunit	all	RU4260	17.07	82.93	7.82	2.76
RL0037	pea	0.57	<0.001	5	pckA	putative phosphoenolpyruvate carboxykinase	all	RU4274	17.11	82.89	5.48	2.45
RL3860	pea	0.58	<0.001	8		putative permease component of ABC transporter CUT1	legumes	RU4261	16.84	83.16	7.53	2.66
RL2946	pea	0.59	0.002	8		putative two component response regulator transcriptional regulatory protein	all	RU4310	16.56	83.44	15.1	5.34
RL2259	pea	0.59	<0.001	8		conserved hypothetical exported protein	all	RU4257	16.41	83.59	7.48	2.65
pRL110423	pea	0.6	<0.001	8		putative TetR family transcriptional regulator	all	RU4317	16.29	83.71	12.61	4.46
RL2469	pea	0.6	<0.001	8		conserved hypothetical protein	all	RU4251	16.27	83.73	10.79	3.81
RL1297	pea	0.62	<0.001	8		conserved hypothetical protein	pea	RU4262	15.58	84.42	11.42	4.04
RL1911	pea	0.63	<0.001	8		putative arylsulfatase	all	RU4222	15.41	84.59	8.59	3.04
RL3424	pea	0.65	0.002	8	dctA	putative C4-dicarboxylate transport protein	all	RU4258	14.99	85.01	11.14	3.94
pRL120479	pea	0.66	<0.001	8		conserved hypothetical exported protein	pea	RU4266	14.62	85.38	6.43	2.27
pRL100444	pea	0.67	0.002	8		putative oxidoreductase	legumes	RU4311	14.46	85.54	9.71	3.43
pRL120724	pea	0.67	0.001	8		putative transmembrane protein	all	RU4312	14.45	85.55	9.06	3.2
RL3272	pea	0.67	<0.001	8		putative SpoVR family protein	legumes	RU4255	14.39	85.61	7.24	2.56
RL3016	pea	0.68	<0.001	8	pcaHII	protocatechuate 3,4-dioxygenase beta chain (3,4-pcd)	all	RU4233	14.32	85.68	5.36	1.9
pRL80026	pea	0.69	<0.001	8		putative SBP of ABC transporter HAAT	pea	RU4248	14.15	85.85	7.26	2.57
RL0540	pea	0.69	<0.001	8		putative two-component sensor histidine kinase transcriptional regulatory protein	legumes	RU4272	13.96	86.04	7.42	2.62
RL3130	pea	0.71	<0.001	8		putative phosphatase protein	legumes	RU4230	13.66	86.34	5.37	1.9
pRL120500	pea	0.72	<0.001	8		putative SBP of TRAP transporter for protocatechuate	all	RU4295	13.48	86.52	3.53	1.25
RL2711	pea	0.73	0.003	8	moaA	putative molybdenum cofactor biosynthesis protein A	all	RU4249	13.25	86.75	6.57	2.32
pRL80023	pea	0.73	<0.001	8	coxM	putative carbon monoxide dehydrogenase subunit	pea	RU4250	13.2	86.8	4.79	1.69
RL1485	pea	0.74	0.001	8		conserved hypothetical protein	all	RU4267	13.09	86.91	5.25	1.86
pRL110268	pea	0.77	0.02	8		conserved hypothetical protein	all	RU4296	12.57	87.43	7.39	2.61
pRL90055	pea	0.77	0.012	8		conserved hypothetical protein	all	RU4309	12.55	87.45	6.3	2.23
RL1251	pea	0.91	0.394	8	degP2	putative serine protease	pea	RU4254	10.62	89.38	5.96	2.11
RL3186	pea	0.99	0.935	5		putative transmembrane protein	all	RU4318	9.77	90.23	0.64	0.29
RL1172	pea	1.1	0.184	5		putative transmembrane protein	all	RU4308	8.48	91.52	0.46	0.21
a Genes are scored as elevated in more than one rhizosphere if ≥3-fold in one and ≥2-fold in one or two other rhizospheres.
b Strs Rlv300 is the background strain in which the mutants were made. It is streptomycin sensitive, neomycin sensitive.
Mutants are Strs due to the Rlv300 background, but Neor from integration of the plasmid.
n is the number of biological replicates (each is a single plant rhizosphere).
