# Supplementary material for: Adaptation of Rhizobium leguminosarum to pea, alfalfa and sugar beet rhizospheres investigated by comparative transcriptomics
Source: Genome Biol. 2011 Oct 21;12(10):R106. doi: 10.1186/gb-2011-12-10-r106 (PMC3333776; doi:10.1186/gb-2011-12-10-r106)
Supplement: Additional file 4 — Figure S1 - Venn diagrams of differentially regulated Rlv3841 genes (by three-fold or more, P ≤ 0.05). (a) An indirect comparison of rhizospheres in which pea, alfalfa and sugar beet rhizospheres are investigated using comparison with glucose-grown free-living cells (i) up-regulated and (ii) down-regulated. (b) Up-regulated in direct comparison with (i) pea, alfalfa and sugar beet rhizospheres and (ii) legume and sugar beet rhizospheres. Total genes differentially regulated in each rhizosphere are shown in brackets and listed for (a) in Additional file 7. Of the 106 genes up-regulated by all three plant rhizospheres (a(i); Additional file 7), 66% are annotated as hypothetical and 15% are membrane proteins or concerned with cell surface. The 184 genes down-regulated in all rhizospheres (a(ii); Additional file 7) include those for proteins involved in general cellular functions of bacterial motility and chemotaxis (6%), tRNA and DNA synthesis, chromosome and plasmid replication, cell division, protein export by the Sec system, electron transport and formation of ATP. In addition, 12% are annotated as hypothetical, 13% are membrane proteins or concerned with cell surface and 16% are ribosomal proteins. Components of two ABC transport systems that import glucose (RL3624-5, RL4252) [8] are down-regulated in all rhizospheres in comparison with glucose-grown cells (Additional file 7). From direct comparison of the pea rhizosphere with those of alfalfa and sugar beet (b(i)) there are 30 pea rhizosphere-specific genes (listed in Additional file 7). There are 9 legume rhizosphere-specific genes up-regulated in both the pea and alfalfa rhizosphere compared to that of sugar beet (b(ii)). Abbreviations: SB, sugar beet. [file gb-2011-12-10-r106-S4.XLS]

## Sheet: hesperetin UP
Table S1. i) From microarrays performed in triplicate, the normalised* expression of genes elevated ≥3-fold, p≤0.05 in Rlv3841 grown with added hesperetin
compared to pyruvate/NH4+ grown cells (E-MEXP-2844)
Gene_id	Normalized	t_test_P_value	Designation_updated
pRL100187	118.934	0.00774809	nodC
pRL100182	108.257	0.00262823	nodE
pRL100186	100.383	0.00139882	nodB
pRL100183	93.1083	0.0032193	nodF
pRL100185	76.329	0.00193481	nodA
pRL100175	74.1015	0.00311883	nodO
pRL100189	67.6939	2.50669e-05	nodJ
pRL100180	62.7168	1.48054e-05	nodM
pRL100179	55.385	0.00155176	nodN
pRL100188	48.7079	0.00527537	nodI
pRL100181	34.8708	0.000514772	nodL
pRL100170	21.5938	0.000145935	rhiB
pRL100176	19.7697	0.00027341
pRL100164	16.1998	0.00187248	rhiI
pRL100169	13.714	0.00895839	rhiA
pRL100163	13.018	0.00344341
RL2418	9.06974	0.000866831
pRL100178	8.59743	0.0208298	nodT
pRL100171	8.57008	5.44247e-06	rhiC
RL0991	4.95676	0.0305506	matB
RL0992	4.4614	0.0404932	matC
RL2444	4.29728	0.0236058
pRL90125	4.13337	8.16396e-05
RL2588	3.99498	0.0279978	tyrS1
pRL100390	3.51373	0.00482867
RL0089	3.28259	0.0376084
RL2435	3.1074	0.0116897
*The normalised expression ratio of experimental sample to control was
calculated by taking the natural log of the ratio for each replicate experiment,
averaging this for all replicates and then calculating the natural antilog.

## Sheet: hesperetin DOWN
Table S1. ii) From microarrays performed in triplicate, the normalised* expression of genes down-regulated ≥3-fold, p≤0.05 in Rlv3841 grown with added hesperetin
compared to pyruvate/NH4+ grown cells (E-MEXP-2844)
Gene_id	Normalized	t_test_P_value	Designation_updated
RL0721	0.327548	0.00195888	flaD
RL3912	0.326565	0.00172357
RL0798	0.311363	0.00464674
RL3297	0.310326	0.00115515	lpxC
RL1966	0.284754	0.0427262	aldA
RL3172	0.218887	0.0128044
*The normalised expression ratio of experimental sample to control was
calculated by taking the natural log of the ratio for each replicate experiment,
averaging this for all replicates and then calculating the natural antilog.

## Sheet: pea exudate UP
Table S1. iii) From microarrays performed in triplicate, the normalised* expression of genes elevated ≥3-fold, p≤0.05 in Rlv3841 grown with added pea root exudate
compared to pyruvate/NH4+ grown cells (E-MEXP-2846)
Gene_id	Normalized	t_test_P_value	Designation_updated
pRL100187	85.7533	0.0003543	nodC
pRL100186	83.3395	2.01583e-06	nodB
pRL100188	30.6274	0.000493438	nodI
pRL100185	30.1722	0.000289304	nodA
pRL100175	27.7968	3.36695e-05	nodO
pRL100189	23.3887	0.0111181	nodJ
pRL100170	23.0132	0.0056236	rhiB
pRL100180	21.6475	0.000680973	nodM
pRL100183	21.2416	0.00481119	nodF
pRL100164	18.4346	0.0091537	rhiI
pRL100182	17.6276	0.00597412	nodE
pRL100179	17.2937	0.00152911	nodN
pRL100169	14.2254	0.0257847	rhiA
pRL100163	10.5042	0.0218387
pRL100171	8.31613	0.0396085	rhiC
RL2418	7.40766	0.029822
pRL100181	5.3389	2.19171e-06	nodL
RL1911	3.54128	7.67705e-05
RL3346	3.5039	0.00350767
pRL100176	3.47158	0.0325678
RL3347	3.02035	0.00555204
*The normalised expression ratio of experimental sample to control was
calculated by taking the natural log of the ratio for each replicate experiment,
averaging this for all replicates and then calculating the natural antilog.

## Sheet: pea exudate DOWN
Table S1. iv) From microarrays performed in triplicate, the normalised* expression of genes downregulated ≥3-fold, p≤0.05 in Rlv3841 grown with added pea root exudate
compared to pyruvate/NH4+ grown cells (E-MEXP-2846)
No genes

## Sheet: 21d pea rh 1 dpi vs FL UP
Table S1. v) From microarrays performed in quadrupliate, the normalised* expression of genes elevated ≥3-fold, p≤0.05 in Rlv3841 from 21d pea rhizosphere 1 dpi
compared to glucose/NH4+ grown cells (E-MEXP-2845)
Gene_id	Normalized	t_test_P_value	Designation_updated
RL3016	180.56	2.61563e-06	pcaH2
RL1631	144.554	7.87536e-06	napC
RL2554	123.979	1.68713e-05
pRL110199	78.136	0.00113827
RL3384	75.0593	6.58763e-06
RL4274	67.6455	0.000876056
pRL120398	57.9801	0.00187087
RL2469	56.8249	0.000916799
RL1165	55.4164	0.000406557
pRL100444	54.8011	1.55851e-05
RL1860	46.2823	0.00331166	phhA
RL3186	45.1911	5.03238e-05
RL0913	42.8905	0.000645834
pRL110268	42.5226	0.00345611
RL0506	40.8954	0.00150413
pRL120438	37.0389	0.00912015
pRL90066	33.7508	0.00869759
RL3130	33.365	0.000152399
RL3592	33.2102	7.22727e-05
RL0680	32.8372	0.000610473	secDF2
pRL80020	31.9438	0.000787398
RL3982	31.4474	0.000669087
RL2482	30.1751	0.00252464
RL1694	29.7087	0.0056787
RL1959	27.9053	0.0140557	acpD
pRL110257A	27.7432	0.00210502
pRL110321	26.7279	6.54182e-05
RL4267	25.521	0.00197852	acoD
pRL100164	25.2286	0.0113642	rhiI
RL4186	24.63	2.626e-05
RL1251	24.1358	0.00099873	degP2
RL1911	23.6867	0.0215119
RL3424	22.9977	0.00320279	dctA
RL2391	22.4474	5.45511e-06
RL2307	21.897	0.00355377
RL3495	21.5624	8.59753e-07
RL1172	20.8471	0.0107061
pRL120479	20.1807	0.00416071
pRL120724	19.5552	0.0132108
RL1925	18.804	0.00622598
pRL100067	18.6922	0.00339981
RL0963	18.5401	0.000120676
RL3151	18.3157	0.001529
RL1034	18.2197	0.00534578
RL2603	18.1735	0.0147485
pRL110281	18.0987	0.000602951
RL2878	17.7946	0.00295004
pRL110624	16.2743	0.00442218
RL2719	15.7817	0.000228765
pRL110267	15.3732	0.00900842
pRL120632	15.1193	0.00440165
RL1173	14.7902	0.0118193
RL2865	14.306	0.0186402
RL3221	14.1494	0.00232773
pRL110422	14.0832	0.00429157
pRL90322	13.8695	0.00614074
RL0155	13.7691	0.00059723
RL2553	13.6076	0.00476985
RL3274	13.3543	0.00212774	prkA
pRL80021	13.3528	0.00719942	coxG
RL3456	13.1856	0.0154625
RL3072	13.1699	0.00736394
pRL110423	13.1448	0.0065925
RL1485	13.0401	0.0139981
RL0274	12.685	0.00372889
RL0037	12.6537	0.00389929	pckA
RL1402	12.1325	0.0161918
RL2969	12.0317	0.0151312
RL2145	11.9362	0.0136801
RL1863	11.9276	0.0171356	hpd
RL1274	11.8742	0.00348073
RL2756	11.8164	0.000415307
RL1314	11.4699	0.0106593
pRL90059	11.334	0.00527561	rmrA
pRL80026	11.1061	0.00620355	livJ
RL2144	11.0447	0.0144485
pRL80060	10.7539	0.00296956
RL3046	10.5098	0.00436719
pRL80036	10.3604	0.00453928
pRL100169	10.2761	0.0273938	rhiA
RL4535	10.2521	0.002195
pRL110424	10.225	0.00371632
RL0933	10.1369	0.00367751
pRL120170	10.0886	0.00611441
RL3457	9.89241	0.0176856
RL4640	9.701	0.00244225	ndvA
RL3450	9.67121	0.000343413
RL1343	9.59205	0.0125366
RL3154	9.59133	0.00284823
RL1589	9.56814	1.37847e-07	ropB
pRL120027	9.50833	0.00304308
RL3489	9.41164	0.0122246
RL3273	9.38457	0.000387279
RL0018	9.23072	0.000483736
RL0436	9.0957	0.046077	dapE
pRL110311	9.03092	7.73939e-05
RL2946	8.96546	0.0169288
RL1295	8.94204	0.00116453
RL1644	8.90582	0.0165289
RL1365	8.85694	0.00357864
pRL110282	8.77695	7.07257e-05	abfA
RL1958	8.74918	0.000851589
RL1440	8.69236	0.0008888	degP1
RL0880	8.5937	0.0457938
RL1088	8.58233	0.0126815
pRL80025	8.45636	0.00923384	coxL
RL2800	8.45276	0.00815487
RL0190	8.44873	0.012816
RL3045	8.41608	0.00745517	ctaC2
pRL120585	8.39787	0.000243754
RL1366	8.38337	0.00475465	uspF
RL3701	8.33282	0.0108538
pRL80054	8.32166	0.00142145
pRL80024	8.26084	0.0109008	coxS
RL0787	8.21789	0.0104521
RL0439	8.13669	0.00134496
RL1924	8.12949	0.0416773
RL3234	8.04999	0.0218665
pRL120730	8.03178	0.0108317
RL1839	8.01206	0.0324547
RL0469	7.95902	0.0227666
pRL110510	7.90523	0.0108232
RL1966	7.86979	0.0178366	aldA
RL0786	7.80507	0.0217653
pRL110469	7.6677	0.0198141
pRL120342	7.59563	0.000880147	hspD
RL1487	7.56734	0.00299962
RL4393	7.52182	0.0169623	fdsG
RL1249	7.44231	0.00988727
RL3041	7.37789	0.0352443
RL3867	7.27724	0.0207521
pRL110014	7.17389	0.0170068	msrA
RL3272	7.08065	0.00445409
pRL90019	7.05201	0.0121367	fixK
RL4098	7.03223	2.7499e-05
RL2479	6.88507	0.0272902
RL2264	6.70762	0.0304312
RL4099	6.62512	0.00159305
pRL110068	6.60766	0.00428781
pRL80022	6.56936	0.0213655
RL0875	6.55541	0.00537111
pRL80023	6.51597	0.0092591	coxM
RL4532	6.44936	0.000424378
RL2488	6.37128	0.0307926
RL4306	6.29735	0.0268761
RL2861	6.2804	0.00902412
RL3065	6.27986	0.03794
pRL120351	6.27793	0.000475771
RL2431	6.25809	0.0243178
RL3181	6.16481	0.00928397
RL1855	6.13927	0.0372266
RL3172	6.03984	0.00207802
pRL110484	6.00149	0.0165914
RL2272	5.99758	0.027612
RL2430	5.97944	0.0244899
RL0470	5.89808	0.00515799
RL1810	5.89549	0.0056242
RL1888	5.8584	0.0399639
pRL80064	5.83149	0.00753818
RL0271	5.80366	0.0173196
RL1390	5.78143	0.0277244
RL0063	5.76373	0.00983329
RL3019	5.75711	0.0133106
pRL110309	5.7434	0.0126437
pRL90085	5.74172	0.010191
pRL90055	5.71665	0.0124233
RL0996	5.70144	0.0122102
RL1606	5.6867	0.0131886
RL1297	5.66357	0.000203776
RL3497	5.65886	0.00137598
RL1164	5.59223	0.0257067
RL3347	5.58065	0.01132
pRL90194	5.54042	0.0078181
pRL110603	5.52998	0.00325565
RL4211	5.45843	0.0164825
pRL110426	5.43152	0.0170106
RL2418	5.41597	0.0325093
pRL120736	5.40279	0.0140363
RL2416	5.39519	0.0209246
pRL120480	5.36777	0.0123502
pRL70167	5.34651	0.00054833
pRL70166	5.32503	0.000112469
RL1918	5.29748	0.0197899
pRL100148	5.25178	0.00494269	thiC
RL3868	5.21363	0.0150893
RL2039	5.13584	0.00126391
RL2711	5.13259	0.0019814	moaA2
RL0150	5.09928	0.00448567
RL1910	5.09675	0.047339
RL1610	5.00362	0.0406288
RL3366	4.96993	0.0299355
RL0054	4.96727	0.0084192	glcB
pRL110496	4.96113	0.0404213
RL3860	4.93627	0.00773606
RL3708	4.93349	0.0283008	pydA
RL1266	4.9239	0.020773
pRL120652	4.91596	0.0182725
RL1194	4.87325	0.0210059
RL0475	4.86883	0.00890774
RL3437	4.86483	0.00557678
RL1240	4.81894	0.00643146
RL2863	4.71467	0.0409167
RL1483	4.70624	0.00725925
pRL120203	4.65797	0.0253394	eryH
RL1259	4.63336	0.0299806
pRL120625	4.5928	0.0123943
pRL120584	4.55904	9.02121e-07
RL3375	4.54595	0.00894233
pRL80059	4.50016	0.00220878
RL1248	4.49767	0.017467
RL3444	4.49736	0.0105092
pRL100022	4.47483	0.0109791
RL0667	4.46075	0.00960621
pRL110010	4.45674	0.0464331	actP
pRL100275	4.38035	0.00134269
RL2602	4.35517	0.0218948
pRL110252	4.3305	0.00796735
pRL110107	4.20932	0.0151885
pRL80041	4.12345	0.00718637	hisD2
RL2271	4.11514	0.00604796
pRL110531	4.11513	0.0352433
RL2141	4.10713	0.01594
pRL110522	4.10093	0.0413331
pRL120047	4.09313	0.0120744
RL3721	4.07246	0.0400209
pRL110509	4.05302	0.00290016
RL4562	4.04429	0.00158655
RL1273	4.03999	0.0227788
RL2717	4.03628	0.0130274	glpK3
RL1454	4.02465	0.0266068
RL2259	4.01819	0.0319799
RL2718	4.01715	0.0176545
RL2720	3.99928	0.0215241
pRL120246	3.99357	0.00342944
RL4205	3.94237	0.0191741
RL2362	3.91364	0.0108107
pRL100303	3.91175	0.0377556
pRL90212	3.88734	0.0019471	msrA
pRL110338	3.88268	0.0349734
RL2517	3.84648	0.00961568
pRL120500	3.83506	0.0137183
pRL90067	3.80259	0.00787678
RL4689	3.80047	0.00170259
RL3042	3.79454	0.0261246	cyoC1
RL0447	3.79084	0.0114847
RL3040	3.76994	0.0228257
pRL110032	3.74125	0.0187647
RL0540	3.70416	0.0397949
pRL120593	3.68796	0.0213265
RL3516	3.66717	0.00438795
RL3223	3.66706	0.0188887	nolA
RL0305	3.64836	0.0084971
pRL90058	3.63203	0.00212994
RL2433	3.63091	0.0380605	copC
pRL110322	3.62938	0.0199294
RL4133	3.62447	0.0366228
RL4518	3.60782	0.00425762
pRL80038	3.60258	0.0159428
RL2212	3.59789	0.000818839	clpS1
pRL120343	3.58581	0.0268603
RL4046	3.58361	0.013557
RL3023	3.56816	0.0192537
RL3523	3.56764	0.0437207
pRL80037	3.51779	0.0292762
RL3751	3.50976	0.00113114	pssB
RL0967	3.50843	0.00271614
RL3959	3.50233	0.0167229
pRL110492	3.50078	0.042718
pRL90196	3.48237	0.0148822
pRL90046	3.47154	0.0051245
RL2422	3.45426	0.00883808
pRL110532	3.45159	0.03814
RL2448	3.44533	0.0255829
RL1809	3.43721	0.0145365
RL0231	3.43502	0.0087597
RL1690	3.42636	0.000168836	lon
pRL120717	3.42187	0.038843
RL2199	3.42175	0.0108764
RL3805	3.41741	0.00539816
RL2260	3.38388	0.0248026
RL3096	3.35699	0.000990692
RL1174	3.3354	0.0139629
RL1263	3.33538	0.00210244
RL3078	3.33075	0.022608
pRL100467	3.32641	0.0148386
RL4113	3.32367	0.0146013
pRL90203	3.31718	0.0100202
pRL120245	3.30821	0.0116429
RL3862	3.3035	0.0363897
RL4619	3.29702	0.0285962
RL0598	3.29175	0.0290213
RL4385	3.28754	0.0162163	gabT3
pRL100445	3.28353	0.0192131
RL1893	3.27447	0.0320917
pRL120020	3.26362	0.0116024
RL1009	3.25061	0.00108942
RL2261	3.25042	0.0292202
RL4691	3.2342	0.00465013
RL0948	3.22751	0.015261
pRL110330	3.21863	0.0393092	hmrR2
RL1614	3.20936	0.00260249
RL0025	3.19982	0.0323925
RL2213	3.18449	0.0191824	clpA
RL4218	3.17655	0.0398405	mtlE
RL0482	3.17519	0.000316043
RL1455	3.16231	0.0317979
pRL110317	3.15846	0.0485235
RL1193	3.15461	0.007011
pRL80075	3.15277	0.00927809
RL2532	3.13488	0.0195863	hisI
RL3539	3.12953	0.019487
pRL110328	3.12799	0.0267779
RL1246	3.12182	0.0174118
RL3393	3.12085	0.0168101
RL1909	3.11957	0.0204901
RL1833	3.11636	0.00937122
RL4391	3.09851	0.037593	fdsA
RL2914	3.07283	0.0282941
RL4614	3.06207	0.00606428	rpoH2
RL3840	3.06045	0.0314789
pRL110327	3.05667	0.0295329
RL0932	3.04615	0.000151696
RL2808	3.04353	0.0304813
RL2803	3.04297	0.000149083
pRL100301	3.03432	0.0219538
RL0660	3.03305	0.0152
pRL120499	3.03101	0.0499416
RL4089	3.02509	0.00492459	ibpA
pRL80027	3.01781	0.0374296	livM
RL4083	3.01702	0.0243762
RL4012	3.01678	0.00590224
RL0066	3.00777	0.0116002
RL2872	3.00383	0.0361942
RL0238	3.00382	0.00388854
*The normalised expression ratio of experimental sample to control was
calculated by taking the natural log of the ratio for each replicate experiment,
averaging this for all replicates and then calculating the natural antilog.

## Sheet: 21d pea rh 1 dpi vs FL DOWN
Table S1. vi) From microarrays performed in quadruplicate, the normalised* expression of genes down-regulated ≥3-fold, p≤0.05 in Rlv3841 from 21d pea rhizosphere 1 dpi
compared to glucose/NH4+ grown cells (E-MEXP-2845)
Gene_id	Normalized	t_test_P_value	Designation_updated
RL4136	0.329961	0.0415585	pntAA
RL3642	0.329871	0.00227438
RL2085	0.329549	0.0136858
pRL110097	0.329444	8.4387e-05
RL0708	0.32944	0.0427365	flgC
RL2556	0.329425	0.00771015
pRL110100	0.329388	0.00132637
RL4732	0.328752	0.0368149	leuS
RL4606	0.328482	0.00923535	metA
pRL110462	0.327683	3.6579e-06
RL3069	0.327378	0.0159475
pRL110630	0.327267	0.00412792	cobH
RL2041	0.326809	0.00916329	argS
RL3464	0.326479	0.00157421
RL1947	0.325954	0.000596574
RL3313	0.325751	3.9439e-05
RL4638	0.325669	0.0101973
pRL110042	0.325328	0.0342069	cyoAp11
RL4081	0.325263	0.0129698	exoN
RL3469	0.324722	0.00704682
pRL100404	0.324713	0.0270315	mctP
RL4483	0.324353	1.09963e-05
RL0618	0.324299	0.0047089
RL2812	0.324251	0.0203024
RL4063	0.324172	0.0151338
pRL70001	0.323631	0.00144565	repAp7a
pRL110431	0.323602	0.00132481
RL3583	0.323542	0.00106972
RL4488	0.323286	0.0153488
RL0548	0.323155	0.00142476
RL4371	0.322248	0.000743266
RL0721	0.322243	0.0158145	flaD
pRL80004	0.322097	0.000753936
pRL110040	0.322069	0.0133541	cyoCp11
RL4501	0.321875	0.00151121
RL4074	0.320943	0.000174413
pRL110521	0.320578	0.00531436
pRL110464	0.320292	0.0274253
pRL110262	0.319966	0.000188019
RL0046	0.319778	0.00101074	hisH
pRL120091	0.31951	0.0129576
RL2660	0.318804	0.0207033
RL0799	0.318798	0.00163893
RL2965	0.318583	0.0038092	dusA
RL2244	0.318118	0.0116472
RL2059	0.31764	0.00897109	gidA1
RL1076	0.316958	0.00980853
pRL120524	0.316857	0.000880764	adhI
RL3363	0.316433	0.00221694
RL1645	0.316373	0.00233805
RL0440	0.315814	0.000159567
RL4249	0.315571	0.00629653
RL2549	0.31542	0.00416459
RL2830	0.314869	0.00777217	cobN
RL1348	0.314774	0.0315328	gstA4
RL4716	0.314286	4.49153e-05
RL1703	0.313132	0.00529681	nuoD
RL1633	0.312497	1.34277e-05	nusB
pRL100088	0.312201	0.00776553
RL3291	0.312128	0.000842904
RL2686	0.311675	0.00531043	aroG
RL1060	0.311542	0.00560575
RL4372	0.311496	0.000171722	dxr
RL0818	0.31134	0.00317304
RL2090	0.310631	0.00892078
RL3650	0.310454	0.00751437	pssH
pRL110099	0.309525	0.00595055	hsdSp11
RL2374	0.309134	6.9629e-07
RL3410	0.308504	0.0379108
RL0021	0.30829	0.0010612	trpB
pRL120765	0.308275	0.00616376	cspAp12
RL3652	0.307622	5.45235e-05	pssF
RL0116	0.306995	0.00300511	fabA
RL3206	0.306975	0.0264491
RL3463	0.304387	0.00259205	lgt
RL2613	0.303423	0.00899471
RL2559	0.303259	0.00138635
RL4060	0.303046	0.0038998	ttuE
RL4261	0.302405	0.00191597	nrdH
RL2088	0.301916	0.00473846	accC1
RL3622	0.301071	0.0028479	idhA
pRL70052	0.300966	0.00206248
RL3459	0.300925	0.000456385	csaA
pRL120253	0.299976	0.0211451
RL3487	0.29936	0.0126318
RL1760	0.299354	0.000454907	nusG
RL1059	0.298156	2.12577e-05
RL3559	0.297762	0.00811029
pRL120270	0.297694	7.74607e-08
RL0923	0.297684	0.00137418
RL3623	0.296722	0.0153974
RL0374	0.295981	0.00985062	rpsT
RL4605	0.29547	0.00300782	galM
RL2102	0.295424	0.00108801	cspA5
RL1077	0.295268	0.0164063
RL0732	0.294407	0.00805222	flbT
RL4321	0.294371	2.71212e-08	hbdA
RL2254	0.293949	0.00675184	ispDF
RL3644	0.293503	0.00136808	pssR
RL0951	0.293467	0.00951004	glyS
pRL70133	0.293295	0.000664281
RL3962	0.293023	0.00467373
RL4718	0.291743	0.000184909	cynT
RL0739	0.291187	0.0249407
RL3758	0.290989	8.71772e-06
RL1023	0.290586	0.00394756	ctaB
RL0270	0.29054	0.0100593	pheT
RL1627	0.290172	0.00779901
RL2234	0.290154	0.00411403	gltA
pRL80002	0.290029	0.000388675	repBp8
RL0571	0.290027	0.00124973
RL1624	0.288951	0.00139786	rfbD
RL3764	0.288592	0.00274882
pRL80098	0.287569	0.00291246
RL2058	0.287423	0.0101657
RL0784	0.287409	0.0030484
RL1943	0.287221	9.14816e-06
RL0179	0.285726	0.0146748	gpmA
pRL70125	0.2855	0.000582161
RL1708	0.285403	0.00601979	nuoH
pRL120064	0.285162	0.0218447	flgE2
RL1779	0.284348	0.0434208	rplV
RL2062	0.283684	0.0044764	tig
pRL120258	0.283075	0.00438152
RL2164	0.28296	0.0142237
RL3746	0.2827	0.0139957
RL2242	0.281214	0.00293725	pdhB
RL4284	0.280681	0.0163257	aspC
pRL110041	0.280184	0.0114305	cyoBp11
RL1817	0.279116	0.00111388
RL1709	0.27868	0.0206336	nuoI
RL0493	0.278641	0.000294525	pyrC
pRL110617	0.278251	3.71369e-05	nadA
pRL90125	0.277334	0.00899085
RL4207	0.27695	0.0112736
RL2548	0.276728	2.79166e-06
RL1935	0.27641	0.00266518
RL4349	0.276068	0.0252782	cobS
RL0461	0.275894	0.00271469
pRL110238	0.275763	0.00259785
RL1394	0.275343	0.00412074
RL0006	0.275327	0.00972838	secB
RL1963	0.274941	0.0160118
RL4073	0.274457	0.0138546	hss
RL2607	0.273941	0.000742295	kptA
RL3648	0.273817	0.0159144	pssJ
RL4482	0.273702	0.00139167
RL2239	0.273616	0.00610609	eno
pRL70181	0.273611	0.0125273
RL0733	0.273542	0.0196811	flgD
RL0504	0.273481	0.0487303	pgi
RL0156	0.273174	0.00807362
RL1692	0.273072	0.00043052
RL1022	0.272912	0.00223373	ctaD1
RL0729	0.27269	0.0148649	flgK1
RL1296	0.272334	0.0222919
RL1638	0.272003	0.00381877	plsX
RL2505	0.271638	0.008503	deaD
RL1551	0.27055	0.00173684	dnaC
RL1795	0.269662	0.0183683	adk1
RL3747	0.269618	0.000864493	braG
RL0801	0.269432	0.000337956
RL1933	0.268902	2.27954e-06
RL2512	0.268887	9.34599e-05	secG
RL0719	0.268442	0.0341064	flaB
RL4259	0.268415	4.31639e-05	nrdE
RL2471	0.267723	0.0138865
RL2089	0.267318	0.0171423	accB1
RL3340	0.267034	0.00225378
RL3484	0.266854	0.000880149	petC
RL3328	0.266807	5.62321e-08
RL1098	0.266532	0.0193071	hsdMch2
RL4348	0.266507	0.00117757	cobT
RL2190	0.266332	0.00017439
RL0141	0.266185	0.013303	cycM
RL2781	0.265572	0.0225901	cobU
RL2677	0.265415	0.00104437
RL2076	0.264641	0.000370395	gatA
RL3963	0.263405	0.000459803
RL2701	0.263183	0.0160651	fumC
RL0575	0.262932	0.0143592
RL2252	0.262739	0.00554924
pRL80001	0.261398	0.0261947	repAp8
RL4723	0.261342	0.00265914
RL1114	0.261162	2.06286e-05
RL0118	0.260527	6.38037e-06	fabI1
pRL70090	0.259625	0.0138801
RL2936	0.259613	0.000928976
RL2775	0.259246	0.0225442	ropA1
RL3649	0.259131	0.0282258	pssI
RL0106	0.259094	0.0270884	rpsA
RL3494	0.258827	0.000271432	hemF
pRL120541	0.258313	0.00450648
RL1025	0.257727	0.0065031	ctaG
pRL100342	0.256846	0.00321563	pitX
RL0376	0.255808	0.00748522
RL3944	0.255296	0.00651572
pRL70173	0.255232	0.000746008
pRL100077	0.255106	0.00898632
RL0730	0.255103	0.00468026	flgL1
RL2643	0.25478	0.00064728	dksA2
RL3513	0.254682	0.020077	leuA1
RL3748	0.254672	0.015137	braF
RL0819	0.25465	0.0117191
pRL100098	0.254304	7.47346e-06
RL0922	0.254007	0.00140459	kup1
pRL70093	0.253981	0.00743452	repBp7c
RL4025	0.253877	0.0367233	suhB
RL3267	0.253598	0.00236726
pRL100028	0.25304	1.18026e-05
pRL70107	0.252831	0.00605516
RL0328	0.252604	0.0229955
RL2791	0.250593	0.00343581
RL1600	0.25042	1.63935e-05	ppx
RL1124	0.250249	0.00273678
RL4735	0.248349	0.000344437	parB
RL0707	0.248064	0.0207773	flgB
RL4502	0.247907	0.000357392
RL4741	0.247417	0.00277989
RL2226	0.247353	0.00470955	cdsA
RL3333	0.24711	0.0109235
RL0684	0.246551	0.000734806
RL0616	0.246514	0.0142311	infA
RL0701	0.245285	0.0306651	fliN
pRL100089	0.245194	0.000449985
pRL100146	0.243768	0.0351959
RL4356	0.243562	5.15296e-07
RL0927	0.242745	0.0316207	atpG2
RL1470	0.242649	0.00646068
pRL70059	0.242185	2.66924e-07
RL3897	0.241598	0.00221909
pRL90002	0.241466	0.0107376	repBp9
RL3647	0.241133	0.017439	pssK
RL0406	0.24104	0.00896221	mutS
RL3653	0.240977	0.00137818	pssC
RL2880	0.239786	1.84014e-05
RL2241	0.239603	0.00959536	pdhA
RL2594	0.23934	2.85333e-08	deaD
RL1713	0.239217	8.67049e-06	nuoM
RL0790	0.238778	0.00632508
RL3760	0.237279	0.00647513
pRL90308	0.237161	0.0485402
RL3749	0.235621	9.72102e-05	braE
RL2223	0.235	0.00438194	pyrH
RL3960	0.234733	0.0105739
RL1714	0.234719	1.97193e-05	nuoN
RL1737	0.234402	1.61085e-05
pRL80003	0.234388	0.00300794	repCp8
pRL120001	0.233975	7.38874e-07	repAp12
RL4094	0.233872	9.42292e-05
RL3554	0.233642	0.000784158
RL4708	0.232999	0.00902629
RL0700	0.232891	0.000802786	fliG
pRL120168	0.232527	0.00185728
pRL110546	0.23251	0.000315287	minC
RL0938	0.232305	1.15148e-05
pRL100343	0.231688	0.00101153	pit2
RL1543	0.231651	0.000331169	cysS
RL2931	0.231455	5.78267e-06	mcpN
RL4521	0.231425	0.00499553
RL4184	0.231252	0.00874192	gltX
RL0455	0.231157	0.0121702	mcpT
RL1794	0.230383	6.95959e-07	secY
RL2598	0.230045	0.000128846	rpe
RL0445	0.229609	0.00571362	argB
RL4294	0.229266	0.000720213
RL4076	0.229071	0.00125817	hemH
RL4553	0.228446	0.00280693
RL4549	0.228442	0.0236771
RL1021	0.226362	0.0106579	ctaC1
RL3951	0.225973	0.000386117
pRL90049	0.225743	0.0124677
RL4342	0.225574	0.000305031
RL0757	0.225106	0.00281889	mcpZ
RL1568	0.224921	0.003739
RL4728	0.224483	0.00441279
RL1102	0.224482	1.00223e-05
RL4561	0.223695	0.000631221	xthA
pRL80007	0.220934	0.00282128
RL4541	0.220135	0.027882
RL0033	0.219485	0.00221131
RL3461	0.218815	0.00638283
RL4675	0.218703	0.00275924
RL2585	0.21853	3.77073e-06	nodX
RL3324	0.21817	0.00525951
pRL100001	0.217938	0.00215574	repAp10a
RL1094	0.217937	0.00114377
RL3985	0.217879	2.2729e-06	mcpO
RL3310	0.217037	1.65461e-05	mraY
pRL110098	0.216272	1.70396e-06	hsdMp11
RL0161	0.215701	0.010757
RL4533	0.215356	3.25701e-06
RL4705	0.215155	0.00027186	leuD
pRL80079	0.214832	0.000668559
RL1744	0.213981	0.00228092	prfB
RL1715	0.213371	0.00288116	birA
RL4517	0.213202	0.000168645
RL0418	0.212939	0.000673164
RL4627	0.21216	0.000126438	mtgA
RL4742	0.211234	8.00608e-05	hemE
pRL90001	0.210907	0.00226853	repAp9
RL3529	0.210833	0.000123716
RL1643	0.208863	0.000416931
RL4520	0.208674	0.0116823
RL1707	0.208014	0.00265992	nuoG
RL4032	0.207237	0.000216275	mcrB
RL2054	0.206082	0.0124654	yajC
pRL120461	0.205998	0.00681513
pRL70115	0.205969	0.000589209
RL2049	0.205929	0.0178807	serS
pRL80099	0.205321	0.00208446
RL3339	0.205243	0.000192875
RL1673	0.20473	1.31207e-05	rplM
RL0869	0.204306	0.00305284
RL4138	0.204091	2.75017e-06
pRL80128	0.203858	0.00448455
RL2208	0.202488	0.00906391
pRL70122	0.202352	0.00264508
RL0537	0.201831	0.00185188
pRL120160	0.201813	0.00837375
RL2066	0.201524	3.12095e-06	sthA
RL4734	0.201465	0.015326
RL2228	0.201462	0.00283396
RL2621	0.200571	0.0005431
RL3983	0.200445	0.00487787
RL4017	0.200267	0.00153604	rpmE
RL2829	0.200088	0.0131334	cobO
RL4492	0.199764	0.00597403
RL1700	0.199327	0.000222779	nuoA
RL1711	0.199032	0.000118333	nuoK
pRL110336	0.198395	0.000479716
RL4344	0.197568	0.0019862
RL4130	0.196941	0.000947732	rpsU2
RL0821	0.196908	0.000881406
pRL120512	0.196624	1.03203e-05
RL1787	0.196248	0.0105792	rpsN
RL0268	0.19599	0.00250425	rplT
RL0710	0.194888	0.0140723	flgG
RL0698	0.194691	0.000111943
RL2284	0.192821	3.83624e-05	hfq
RL4252	0.19215	0.00391341
RL1948	0.191663	0.000719981	gpt
RL4550	0.191473	0.00572737	rimM
RL1731	0.190144	0.000538696	rpmG
RL0720	0.19008	0.0157251	flaC
RL2584	0.187949	0.000421417
RL1735	0.187838	0.00305361	topA
RL1558	0.187361	0.00285207	fabG
RL2776	0.186889	0.000596791
pRL120367	0.186479	1.63686e-05
pRL70092	0.185945	4.35011e-05	repAp7c
RL4616	0.185394	0.00464435	fdxA
RL1790	0.185257	0.0270789	rplR
RL0444	0.184714	0.000921725	lldD3
RL1628	0.184546	0.0108863
RL4292	0.184304	0.000363603
pRL120090	0.183925	0.00064017
RL0883	0.183277	0.0313703	groLch1
RL0794	0.182912	7.00535e-06
RL1791	0.180252	0.0262478	rpsE
RL1780	0.179905	0.0298763	rpsC
RL1062	0.179011	0.000233586	thrC
pRL70165	0.178458	0.000472462
RL1078	0.177748	0.000199416	mutY
pRL100076	0.177274	3.48351e-06
RL1757	0.174688	0.00722342	tufB1
RL1771	0.174578	0.0255176	fus
RL0795	0.174451	0.00109706
RL0717	0.173507	0.0025506
RL2473	0.172978	0.000290216	metG
pRL70053	0.172853	0.00473321
RL4740	0.172848	0.0217491	rho
RL0797	0.171868	0.000881479
RL1759	0.171834	0.00133606	secE
RL4542	0.170801	0.000861555	ispZ
RL4536	0.169977	0.00711165	acnA
RL1556	0.168564	0.000487978
RL2195	0.168084	0.000221525
RL0802	0.167971	0.000527194
RL4515	0.167699	0.0024074	argG
RL4131	0.16716	0.00941436
RL1063	0.163942	8.00981e-06
RL3483	0.1636	0.000339017	apt
RL4665	0.163091	0.0032917
RL1458	0.162986	0.010273
RL4600	0.162451	0.00215825	efp
RL2222	0.162271	0.0118097	tsf
RL1764	0.162106	0.000550199	rplJ
RL2825	0.161865	0.000563328
RL0826	0.15899	0.00575249	fcl
pRL90053	0.158852	0.000330059
RL1554	0.155554	0.00504059	rpsR
RL0121	0.154629	0.010584	rpsO
RL4410	0.153998	1.09719e-06	atpH
RL1766	0.1533	1.6191e-05	rpoB
RL1580	0.152479	0.0146696	ndk
RL4405	0.151485	0.0210918	atpC
RL0109	0.151418	0.00916515
RL3471	0.151253	0.00836756
RL4037	0.150474	0.00101497
RL1772	0.150431	0.00558864	tufB2
RL1777	0.15024	0.013727	rplB
RL0128	0.149328	0.0143107
RL1095	0.148968	0.00479212
RL1786	0.148728	0.031047	rplE
RL4408	0.148594	0.0051113	atpG
RL4677	0.147233	0.00840485	rpmA
RL2230	0.146908	0.000404943	fabZ
RL4031	0.146895	0.000690174	mcrA
RL3485	0.146264	0.000476609	petB
RL4065	0.146054	0.0019754
RL2082	0.143882	0.00489992	gatB
RL0868	0.143603	0.00100313
RL0246	0.142874	0.00334609	ddhA
RL4572	0.14284	5.93688e-05
RL3486	0.142443	0.0111577	petA
RL3479	0.141807	0.0148621
RL0823	0.140873	0.000932291
RL3676	0.140176	0.000401138
RL0884	0.139068	0.00319767	groSch1
RL0703	0.136643	0.03469	motA
RL4085	0.135741	0.000469039	gltB
RL1762	0.135673	0.016105	rplA
RL3961	0.135	0.000118772	serC
RL1672	0.134638	0.00751556	rpsI
RL1775	0.132981	0.0194699	rplD
RL2221	0.132299	0.010511	rpsB
RL3070	0.129921	0.000427909
RL2229	0.129573	0.000132502	lpxD
RL3468	0.129404	0.00209917	prs
RL1567	0.12938	6.20449e-05
RL4011	0.129192	0.00788121	pgk
RL0825	0.128345	0.00182183	gmd
RL2405	0.125836	0.00787279
RL4624	0.12435	0.00489514	rpmF
RL4086	0.123579	0.000558396	ltaE
RL0055	0.122593	0.00808587
RL2817	0.121676	0.0011052	acpXL
RL2937	0.121579	0.000252307
RL3268	0.119053	0.000224691	flaF2
RL1559	0.116314	0.000215406	acpP
RL1782	0.113678	0.0123525	rpmC
RL1796	0.113363	0.00821457	rpsM
RL0822	0.112991	0.00105751
RL1557	0.112991	0.00610293	fabD
RL1605	0.1126	0.00266652	aspS
RL3625	0.112307	0.00678011
RL1798	0.111686	0.0234171	rpoA
RL2631	0.111186	0.00125415	icd
RL4676	0.110751	0.00795486	rplU
RL4248	0.11072	0.00104953	lacZ
RL4552	0.109319	0.00317961
RL4407	0.109088	0.00537152	atpD
RL0800	0.109075	0.000141182
RL1785	0.10627	0.0161723	rplX
RL0926	0.106246	0.00590206	atpE
RL0921	0.106106	0.00138088
RL1799	0.105939	0.0142812	rplQ
RL1499	0.10575	0.00712527	ropA2
RL3205	0.105077	0.000320351	ilvC
RL0925	0.104415	0.00120122	atpB
RL4715	0.102098	0.00852122	asd
RL1691	0.101111	0.00164736	hupA1
RL1781	0.0996248	0.0162935	rplP
RL1792	0.0993463	0.012916	rpmD
RL2163	0.0982747	0.00679074
RL0267	0.0965676	0.00740507	rpmI
RL1765	0.0960843	0.0013064	rplL
RL3664	0.0959913	1.70792e-06	pssN
RL0824	0.0958954	0.000237956
RL1789	0.0931362	0.00421476	rplF
RL1774	0.0891124	0.00890314	rplC
RL1788	0.0887948	0.00886173	rpsH
RL3504	0.0885568	2.82792e-06
RL1776	0.0884243	0.00946202	rplW
RL0924	0.0876428	0.000946907	atpI
RL4504	0.086426	0.000100248	ppa
RL1784	0.0831921	0.00376113	rplN
RL1778	0.0799753	0.010287	rpsS
RL3677	0.0789095	4.42262e-06	lspL
RL1763	0.0760628	0.00081095
RL1761	0.0746572	0.00304897	rplK
pRL100451	0.0742199	0.000982374	rapA2
RL2624	0.0733586	0.00271111	rpsD
RL1769	0.0708241	0.010046	rpsL
RL1770	0.0661155	0.00801524	rpsG
RL1555	0.0632325	0.00144915	rpsF
RL1783	0.0625942	0.0070772	rpsQ
RL4409	0.0497699	0.00235238	atpA
RL3624	0.0349657	0.000651982
*The normalised expression ratio of experimental sample to control was
calculated by taking the natural log of the ratio for each replicate experiment,
averaging this for all replicates and then calculating the natural antilog.

## Sheet: 14d pea rh 1 dpi vs FL UP
Table S1. vii) From microarrays performed in quadruplicate, the normalised* expression of genes elevated ≥3-fold, p≤0.05 in Rlv3841 from 14d pea rhizosphere 1 dpi
compared to glucose/NH4+ grown cells (E-MEXP-2845)
Gene_id	Normalized	t_test_P_value	Designation_updated
RL1631	80.5131	0.000517879	napC
RL3016	77.434	0.000645693	pcaH2
RL3384	54.9811	0.000351933
pRL120398	50.8304	0.00616965
RL0913	42.3611	0.00102973
pRL110268	39.6543	0.0105848
RL2469	39.5801	0.00735333
RL1165	39.4419	0.00305431
RL3186	37.8771	0.000457091
RL2554	37.264	0.00143349
pRL100444	34.0311	0.0023889
pRL110199	31.8203	0.006107
pRL90066	31.2871	0.0119389
RL4274	28.9777	0.00344068
RL0506	28.4995	0.0120947
pRL110257A	25.0416	0.00598374
RL3982	23.7212	0.0071691
RL1860	22.6825	0.040594	phhA
RL1172	17.2545	0.0294195
RL3495	15.8166	0.00239732
pRL100164	15.6567	0.0271766	rhiI
RL2307	14.7056	0.0133841
RL1034	14.7014	0.0137927
RL2482	14.353	0.0359703
RL1911	13.767	0.0326348
pRL120438	12.7893	0.0435602
pRL110321	12.7116	0.00958499
RL1694	12.5225	0.0179063
pRL80020	12.3014	0.0185339
RL3130	11.7302	0.00576721
RL3151	11.6098	0.0131946
RL1485	11.4528	0.0280963
RL3072	11.4053	0.0276841
RL2553	11.2055	0.0205438
pRL120724	10.9388	0.0408841
RL0680	10.4176	0.00804409	secDF2
RL0274	10.2522	0.0154389
RL2144	10.244	0.0197211
RL1274	10.1262	0.021044
RL1173	9.94806	0.0350921
RL2969	9.60422	0.0258458
RL0963	9.25021	0.0102312
RL2145	9.2396	0.0317813
RL0190	8.82969	0.0179277
RL4267	8.78834	0.0377729	acoD
pRL100067	8.66533	0.019506
RL3234	8.45995	0.0228005
RL3457	8.45	0.0380072
RL3456	8.06672	0.0275394
pRL120479	7.80591	0.00844582
RL2391	7.66467	0.00325285
RL1925	7.54245	0.0101025
pRL90055	7.32298	0.022777
pRL110624	7.2196	0.0236216
pRL110267	7.04575	0.0194407
RL0037	6.78848	0.0146981	pckA
RL1088	6.65366	0.015479
RL3701	6.64124	0.0207593
RL3154	6.59029	0.0289982
RL1314	6.56845	0.020985
RL0155	6.41391	0.00658765
pRL90059	6.38618	0.0144234	rmrA
RL1863	6.2974	0.0356302	hpd
RL2479	6.28656	0.034018
pRL110309	6.23073	0.0237096
RL1251	6.20118	0.0105389	degP2
RL1390	6.16385	0.047562
RL2865	6.1196	0.0384954
RL3867	6.08465	0.0455554
pRL120730	6.04755	0.0289291
RL2756	5.86015	0.030494
pRL120736	5.8508	0.0300481
pRL110281	5.74547	0.0370857
pRL110311	5.7415	0.0114397
RL4099	5.63767	0.0137325
RL4098	5.54448	0.00941118
pRL120027	5.54152	0.0117334
RL2946	5.50317	0.0212045
pRL110424	5.49811	0.0376721
RL3450	5.40515	0.00361836
RL1487	5.35746	0.0183714
RL4619	5.23794	0.00114373
pRL120170	5.19883	0.0143051
pRL120632	4.95855	0.0374139
pRL90322	4.94359	0.0254143
RL2719	4.91939	3.32477e-05
RL3592	4.90184	0.0208263
RL3437	4.89946	0.0406107
RL3065	4.81454	0.0466053
RL1402	4.81264	0.0487116
RL3375	4.80778	0.0382065
RL3424	4.73057	0.0381154	dctA
pRL110423	4.66859	0.0397434
RL2025	4.58254	0.0273754
RL0787	4.5712	0.0334543
RL0469	4.51692	0.00998761
RL3684	4.41693	0.0440828
pRL80021	4.37731	0.0287033	coxG
RL3273	4.31532	0.0285118
RL1259	4.31114	0.0420709
RL3045	4.20007	0.015922	ctaC2
RL0018	4.15538	0.0498835
pRL110603	4.12622	0.0242366
RL1440	4.12335	0.00403471	degP1
pRL80036	4.10991	0.00851586
RL1483	4.09898	0.0275515
RL1164	4.07752	0.0363625
RL4532	4.0681	0.00329847
pRL70166	3.9972	0.0014327
RL0475	3.96741	0.0166112
RL1249	3.93481	0.0327505
RL1589	3.90805	0.00588157	ropB
RL0667	3.86946	0.0369267
RL1194	3.86687	0.0311609
pRL100275	3.81068	0.00934833
RL2800	3.79336	0.0182847
pRL80025	3.72549	0.0443108	coxL
RL0271	3.70977	0.0314122
pRL80054	3.66557	0.0116889
RL2362	3.60435	0.0226164
pRL90194	3.49975	0.00344956
RL3751	3.47405	0.0188735	pssB
pRL70167	3.45617	0.0343624
RL3489	3.35184	0.0439789
RL3019	3.34073	0.034193
RL1855	3.28122	0.0282846
RL2024	3.25099	0.0404936	katE
pRL110032	3.24336	0.0476199
RL1966	3.22973	0.044821	aldA
RL0447	3.20978	0.0201114
RL2711	3.2022	0.0294315	moaA2
RL1839	3.19947	0.0444051
pRL110496	3.19583	0.0423288
RL1958	3.19243	0.00860466
RL1266	3.19225	0.0433786
pRL110107	3.18483	0.0177385
RL3078	3.14735	0.0161678
RL3497	3.12669	0.0179508
RL4689	3.06092	0.0424175
RL3840	3.06075	0.0307925
RL4562	3.05807	0.0412954
RL2431	3.05728	0.0438812
pRL120766	3.02284	0.0253016
RL3716	3.01358	0.0176287	atcC
pRL90054	3.00481	0.0497267
*The normalised expression ratio of experimental sample to control was
calculated by taking the natural log of the ratio for each replicate experiment,
averaging this for all replicates and then calculating the natural antilog.

## Sheet: 14d pea rh 1 dpi vs FL DOWN
Table S1. viii) From microarrays performed in quadruplicate, the normalised* expression of genes down-regulated ≥3-fold, p≤0.05 in Rlv3841 from 14d pea rhizosphere 1 dpi
compared to glucose/NH4+ grown cells (E-MEXP-2845)
Gene_id	Normalized	t_test_P_value	Designation_updated
RL3995	0.329903	0.0172083	lpiA
pRL100035	0.329703	0.0467094
pRL110262	0.329531	0.0068269
RL4240	0.329207	0.00996704
RL4651	0.328823	0.0295799
RL0757	0.328158	0.00984089	mcpZ
RL4207	0.327582	0.00237522
RL4609	0.32747	0.0110526
RL2814	0.32746	0.013408	fabF1
RL3749	0.32715	1.13217e-07	braE
pRL110374	0.326894	0.000403955
pRL110462	0.326071	0.00394426
pRL120524	0.325889	0.00133277	adhI
RL3657	0.325822	0.024413	prsE
pRL90314	0.325635	0.0403605
RL1947	0.324599	0.00362096
RL0268	0.324235	0.0389502	rplT
RL1360	0.323848	0.00262637	ptrB
RL0938	0.323777	0.000971479
pRL100146	0.323183	0.0211771
RL0493	0.322655	0.00425865	pyrC
RL4626	0.322445	0.0084804
RL2677	0.322302	0.0242289
RL0733	0.321891	0.00203505	flgD
RL1715	0.321432	0.014638	birA
pRL120057	0.32132	0.00114892
RL0616	0.320895	0.0351999	infA
RL4081	0.32085	0.00202233	exoN
RL3576	0.32058	0.0130943
RL3646	0.320525	0.00232932	pssL
RL3649	0.320281	0.0065856	pssI
RL3642	0.319904	0.00104113
RL3872	0.318692	0.0336677	purC2
RL4310	0.318073	0.0171222
RL4584	0.317506	0.0314437	fbpA
RL4735	0.317329	0.000137713	parB
RL4695	0.317186	0.00355947	bfr
RL4445	0.316562	0.00781325	sdhD
RL3622	0.315391	0.012377	idhA
pRL70173	0.315164	1.35644e-05
RL4349	0.314484	0.0114814	cobS
RL3254	0.314193	0.00746249	hflK
RL4131	0.313977	0.0132748
RL4176	0.312424	0.0261908	xylA
pRL110386	0.312058	0.00181211
RL2404	0.311811	0.0377601
RL3459	0.310679	0.0041232	csaA
RL1795	0.309456	0.0221009	adk1
RL3912	0.309149	0.0217463
RL1638	0.308171	0.00182675	plsX
RL4259	0.308036	0.0133315	nrdE
RL3549	0.307901	0.042099	glnII
RL1935	0.307859	0.0103254
RL4734	0.30651	0.0145661
RL0575	0.306094	0.0186772
RL1086	0.305637	0.0080239	ppdK
RL2164	0.305487	0.0374308
pRL100260	0.305344	0.00874929
RL2374	0.304678	0.00308123
RL3296	0.304104	2.04241e-06	comL
pRL100088	0.303101	0.0136357
RL2054	0.302996	0.00930803	yajC
RL0418	0.302895	0.00730935
RL4663	0.300977	0.0127327
RL3582	0.300946	0.0318857
RL3328	0.300853	0.00535963
RL1510	0.300809	0.00760046	sipS
RL4741	0.299783	0.00934187
RL2076	0.299656	0.0145527	gatA
RL4296	0.299521	0.00501569	argJ
RL0020	0.298847	0.00387608
pRL80128	0.298294	0.000171746
RL4137	0.297786	0.000240745
RL0821	0.297702	0.031102
pRL110099	0.297634	0.0218398	hsdSp11
RL4723	0.297309	0.00443499
RL3962	0.297184	0.00121928
pRL110336	0.295865	0.00152297
pRL110431	0.295265	0.00968421
RL4298	0.295061	0.0362502	secA
RL3650	0.294518	0.0309235	pssH
RL1021	0.294417	0.0168093	ctaC1
RL2195	0.294217	0.0177095
RL1065	0.293505	0.0329281	mcpL
RL0406	0.29321	0.00561504	mutS
RL4672	0.292308	0.00562699
pRL100343	0.292005	0.00876155	pit2
RL4074	0.291862	0.0018253
RL2252	0.29143	0.0258371
RL1097	0.291265	0.0135171	hsdSch
RL1600	0.290923	0.0342712	ppx
pRL70026	0.290077	0.011705
RL4533	0.290061	8.48966e-06
RL1137	0.288759	0.0136389
RL4387	0.286383	0.00345102	mcpQ
pRL100089	0.285935	0.00343687
RL3461	0.283352	0.00803692
RL0921	0.283322	0.0372281
RL4065	0.282662	0.00372998
RL4732	0.282638	0.0320431	leuS
RL3515	0.282211	0.00459353	clpP3
pRL100077	0.281941	0.0192232
RL2607	0.280859	0.000484982	kptA
RL0703	0.28074	0.000137365	motA
RL3291	0.280236	0.0137224
RL0246	0.279791	0.00533883	ddhA
pRL70125	0.278708	0.0004684
RL2776	0.278127	0.00486194
pRL120765	0.278043	0.000945806	cspAp12
RL2791	0.276843	0.0145392
RL1050	0.27671	0.000278023
RL4700	0.27617	0.00153244
RL0730	0.275788	0.000718869	flgL1
RL4638	0.275457	0.0275958
RL3746	0.275156	0.00993854
RL3339	0.274359	0.00513872
RL1762	0.274125	0.028213	rplA
pRL70171	0.273403	0.0373193
RL0698	0.272091	0.00329888
RL1766	0.271898	0.0246991	rpoB
pRL110617	0.271816	0.00554116	nadA
RL1624	0.271611	0.0292373	rfbD
RL4521	0.271548	0.0266789
RL1076	0.271494	3.95378e-05
RL2239	0.271314	0.0141888	eno
RL0719	0.270699	0.0241646	flaB
RL1543	0.269576	0.00526283	cysS
RL3301	0.26913	0.00697245	ddlB
RL1061	0.269	0.00128484
RL4728	0.268593	0.00643291
RL2208	0.268352	0.034442
RL4252	0.267698	0.0128486
RL4436	0.267396	0.00150928	sucD
RL1764	0.267368	0.0246184	rplJ
pRL120270	0.266413	0.00614319
RL3206	0.266364	0.0359835
RL4076	0.265995	0.00973792	hemH
RL0869	0.265544	0.0417568
pRL100028	0.264084	1.41857e-06
RL1673	0.263043	0.00226646	rplM
RL3340	0.262739	0.00176071
RL2548	0.262675	0.0111373
RL4726	0.262281	0.0336287
pRL120060	0.261979	0.0356326
RL4742	0.261533	0.00024141	hemE
RL2392	0.260307	0.00658673	glnA
RL4520	0.259579	0.0171973
RL4482	0.259416	0.0149441
RL0790	0.259228	0.00106041
pRL90002	0.25903	0.0238335	repBp9
RL4541	0.258165	0.00686489
RL0784	0.257731	0.0104375
pRL120461	0.257423	0.0165146
pRL90079	0.256967	0.009231
RL3421	0.256681	0.00369931
RL1098	0.256445	0.0167461	hsdMch2
RL4613	0.256064	0.0137923
RL2621	0.255469	0.00417602
RL1094	0.255333	0.0386377
RL2234	0.255232	0.0156972	gltA
RL4716	0.255055	1.87773e-05
RL2227	0.255028	0.00174913
pRL90001	0.253708	0.00565173	repAp9
pRL110238	0.253327	0.00954495
RL1053	0.253304	8.16117e-06
RL4624	0.252956	0.0338558	rpmF
RL0797	0.252409	0.00405942
RL3760	0.251565	0.00791625
RL1775	0.25061	0.047144	rplD
RL0818	0.250561	0.00322046
RL3758	0.249964	0.0014989
RL3494	0.249217	0.00793177	hemF
RL4140	0.249121	0.0151225
RL1554	0.247504	0.0210777	rpsR
pRL80007	0.24704	3.36226e-06
RL4073	0.246989	0.00470009	hss
pRL70055	0.246543	0.0289818
RL3916	0.245978	0.00858419	algI
RL4408	0.244652	0.00175784	atpG
pRL80099	0.244375	0.00319895
RL2598	0.242959	0.00423258	rpe
RL1711	0.242244	0.0266869	nuoK
RL4342	0.24175	0.00276409
pRL100098	0.241581	0.000916412
pRL80045	0.241555	0.00110461
RL4348	0.241352	0.0308377	cobT
RL1568	0.241026	0.0229015
RL4740	0.240846	0.0138856	rho
RL1605	0.239604	0.00712348	aspS
RL2775	0.239113	0.0182754	ropA1
pRL70165	0.238888	0.00330167
RL4632	0.238862	0.0286367
RL4718	0.238516	0.00150597	cynT
RL4309	0.238305	0.000552505
pRL120519	0.237392	0.0178768
RL1782	0.237384	0.0313152	rpmC
RL2660	0.23657	0.0157431
RL4294	0.236449	0.00846251
RL3529	0.235495	0.0164815
RL0717	0.235137	0.0285504
RL0700	0.23502	0.00610496	fliG
RL3985	0.234863	0.000664219	mcpO
RL0128	0.234747	0.0126059
RL2473	0.234336	0.0252768	metG
pRL90308	0.234211	0.0203905
RL4600	0.234205	0.00399155	efp
RL1794	0.233805	0.0105247	secY
pRL120160	0.233525	0.00538683
RL2512	0.233179	0.0065958	secG
RL0455	0.232029	0.0236121	mcpT
RL3658	0.231656	0.00664702	prsD
RL4032	0.231247	0.00471273	mcrB
RL1786	0.230921	0.0342827	rplE
pRL120001	0.230444	0.00204083	repAp12
RL1943	0.23041	0.000378216
RL2584	0.230035	0.00528092
RL0537	0.229706	0.00253592
RL0729	0.229207	0.0151419	flgK1
RL1062	0.228459	0.0135347	thrC
RL4673	0.22651	0.00308662
RL1714	0.226257	0.00626382	nuoN
RL3313	0.225939	0.00132937
RL2284	0.225742	0.00870501	hfq
RL2222	0.224318	0.0198358	tsf
RL1394	0.224252	0.00127233
RL4550	0.223275	0.00341434	rimM
RL2163	0.22316	0.00975593
RL2880	0.222735	7.01913e-07
RL0826	0.221174	0.00112569	fcl
RL2585	0.220987	0.0139718	nodX
RL3951	0.22073	0.00435398
RL1073	0.220421	0.045253
pRL120168	0.22037	0.0163027
RL4677	0.219822	0.0171947	rpmA
RL0033	0.21963	0.00142185
RL0410	0.219422	0.0111969	lspA
RL0807	0.218622	0.021298
RL4536	0.218223	0.0239067	acnA
RL4675	0.21816	0.00151566
pRL70133	0.218131	0.00380794
RL4515	0.217717	0.00228126	argG
RL1557	0.217691	0.000973773	fabD
RL3897	0.21712	0.00640989
pRL100001	0.217076	0.000318527	repAp10a
pRL90053	0.216334	0.00131136
pRL70122	0.212668	0.00526964
RL1933	0.211452	0.00321128
RL1765	0.211436	0.0303372	rplL
RL2931	0.210793	0.00736388	mcpN
RL2226	0.209386	0.00277564	cdsA
RL4507	0.209033	0.00337929	dcp
RL4561	0.208994	0.00976168	xthA
RL4094	0.208771	0.0049437
RL3653	0.208505	0.00250288	pssC
pRL110097	0.207612	0.00532624
RL1759	0.20756	0.00936496	secE
pRL70092	0.207402	0.000183509	repAp7c
RL3625	0.205795	0.000727356
RL4627	0.205708	0.000298333	mtgA
RL3159	0.205298	0.0173358
RL4665	0.204863	0.0014697
RL4410	0.203561	0.00270949	atpH
RL0121	0.202404	0.0347727	rpsO
RL1772	0.201459	0.0433518	tufB2
pRL110098	0.200721	0.00877173	hsdMp11
RL4405	0.197746	0.022014	atpC
pRL120088	0.197584	0.0357928
RL3205	0.195779	0.0104394	ilvC
RL2229	0.195593	0.0194177	lpxD
RL1757	0.194803	0.0203422	tufB1
RL0801	0.194419	0.000833168
RL0868	0.19355	0.00358076
RL1776	0.193319	0.0308504	rplW
pRL80079	0.19321	0.000145762
RL1731	0.193127	0.0119683	rpmG
RL1946	0.191698	0.0211052
RL0795	0.191384	0.00446091
RL4085	0.190054	0.0107056	gltB
RL1556	0.189307	0.00274982
RL4292	0.189245	0.000758091
pRL70181	0.188518	0.00152179
RL2221	0.187914	0.0120775	rpsB
pRL70059	0.185684	3.33274e-05
RL2066	0.184839	0.000746595	sthA
RL0813	0.184194	0.0231561
pRL120367	0.183972	0.00617145
RL3485	0.183525	0.000165366	petB
RL1799	0.182549	0.0269535	rplQ
RL0720	0.181961	0.00140029	flaC
RL4011	0.181954	0.000290786	pgk
RL1713	0.181122	0.00017376	nuoM
RL4407	0.180484	0.00608532	atpD
RL0055	0.180438	0.0298796
RL2594	0.180185	0.00451368	deaD
RL3676	0.179648	0.0022019
pRL120090	0.179353	1.61496e-05
RL1095	0.179143	0.0339758
pRL120064	0.178555	0.00349218	flgE2
RL3961	0.178283	0.00106367	serC
RL1798	0.175599	0.0293582	rpoA
RL0822	0.175575	0.00209359
RL1948	0.17529	0.00334951	gpt
RL4130	0.174753	0.000234531	rpsU2
RL1763	0.174737	0.024176
pRL70115	0.173813	0.00894707
RL4517	0.173602	0.00204176
RL4344	0.172816	0.00632097
RL1789	0.172673	0.0197619	rplF
RL3664	0.172601	0.0447052	pssN
RL0823	0.171019	0.00262283
RL1792	0.169842	0.0166728	rpmD
RL3544	0.169559	0.00981684	oppB
pRL100076	0.168816	0.00338879
pRL110546	0.168151	0.00292369	minC
RL1785	0.162748	0.032845	rplX
RL4542	0.162738	0.000322769	ispZ
RL0109	0.161674	0.00623052
RL1788	0.161389	0.0254373	rpsH
RL4715	0.161092	0.0079473	asd
RL4017	0.160663	0.00338976	rpmE
RL1078	0.160319	0.00566316	mutY
RL2228	0.160138	0.00143888
RL0267	0.156546	0.00481132	rpmI
RL1077	0.156092	0.015163
pRL120512	0.155047	0.00251513
RL2082	0.154752	0.000989844	gatB
RL4572	0.154132	0.000148776
RL0825	0.154003	0.00840042	gmd
RL1784	0.153879	0.0184842	rplN
RL3483	0.153374	0.0078831	apt
RL4676	0.152947	0.0138726	rplU
pRL80003	0.152239	0.00254005	repCp8
RL2405	0.151377	0.00465445
RL4552	0.15108	0.00529499
RL0802	0.150611	0.000287132
RL1559	0.149512	0.00138451	acpP
RL3267	0.149056	0.00242424
RL1458	0.147269	0.0161749
pRL90035	0.146324	0.00105877
RL1700	0.145606	0.00899291	nuoA
pRL70053	0.145572	0.000160203
pRL70107	0.144799	0.00126475
RL3652	0.143244	0.00713391	pssF
RL4705	0.142659	0.00318057	leuD
RL3070	0.142321	0.000862226
RL3486	0.141597	0.0143927	petA
RL1567	0.141355	0.00119196
RL4553	0.140838	0.0021008
RL4086	0.140744	0.000118976	ltaE
RL4356	0.13946	0.00301809
RL3310	0.138201	0.0101555	mraY
RL1499	0.13715	0.00633163	ropA2
RL0924	0.135176	0.018286	atpI
RL0794	0.135042	0.00256661
RL2817	0.133374	0.000451946	acpXL
RL1691	0.130953	0.00535545	hupA1
RL4616	0.130843	6.06974e-10	fdxA
RL2624	0.126849	0.00664716	rpsD
RL4248	0.124828	0.000140953	lacZ
RL4031	0.124804	0.000108128	mcrA
RL1109	0.124274	0.0223428
RL0926	0.123134	0.0176346	atpE
RL4138	0.121825	0.00188617
RL3471	0.115841	0.00862497
RL1770	0.114383	0.0128253	rpsG
RL3468	0.113625	0.00400307	prs
RL1769	0.112544	0.0154085	rpsL
RL2631	0.112229	0.00199468	icd
RL1124	0.111883	0.01289
RL2230	0.111514	0.000661946	fabZ
RL4037	0.110212	0.00899214
RL2937	0.109197	0.00149299
RL4409	0.108677	0.00184191	atpA
RL1063	0.108249	0.000414731
RL1783	0.104868	0.0144386	rpsQ
RL1761	0.104865	0.00800786	rplK
RL3504	0.1015	0.00196991
RL3677	0.097774	0.000897859	lspL
RL1555	0.095986	0.00275389	rpsF
RL0824	0.088299	0.000290676
RL0925	0.086772	0.024415	atpB
RL3268	0.0817546	0.00681322	flaF2
RL4504	0.0733858	1.7401e-05	ppa
pRL100451	0.0662466	0.00255553	rapA2
RL0800	0.0598001	0.0014597
RL4502	0.058715	0.00683928
RL3624	0.0520061	0.000112817
*The normalised expression ratio of experimental sample to control was
calculated by taking the natural log of the ratio for each replicate experiment,
averaging this for all replicates and then calculating the natural antilog.

## Sheet: 7d pea rh 1 dpi vs FL UP
Table S1. ix) From microarrays performed in quintuplicate, the normalised* expression of genes up-regulated ≥3-fold, p≤0.05 in Rlv3841 from 7d pea rhizosphere 1 dpi
compared to glucose/NH4+ grown cells (E-MEXP-2845 and E-MEXP-2848)
Gene_id	Normalized	t_test_P_value	Designation_updated
RL3016	161.652	7.55357e-05	pcaH2
pRL110268	149.215	1.13098e-08
pRL110199	108.578	8.84334e-05
pRL120398	104.28	2.23815e-05
RL2469	87.6001	2.57934e-06
RL1860	69.0564	5.67154e-05	phhA
RL1165	68.5182	7.75952e-05
pRL90066	67.7155	5.85387e-05
pRL100444	65.1273	1.30569e-07
RL1911	60.9977	0.000108758
RL0506	56.1282	5.47965e-05
RL4274	55.6248	7.80177e-05
RL3234	47.355	0.000396879
RL3186	42.9296	2.31298e-06
RL2603	42.5193	0.000153662
pRL100164	42.4068	0.00414201	rhiI
RL0913	41.2656	0.000272067
RL3130	40.8616	0.000118416
RL1172	35.6594	2.9133e-05
RL0680	32.7015	0.000428205	secDF2
pRL110257A	32.6096	0.000414413
RL3982	32.0392	0.000254705
RL2307	31.2928	0.000401868
RL4267	30.576	0.000997393	acoD
pRL110321	28.1226	6.52216e-05
RL2482	27.1797	1.59154e-05
RL1631	24.5736	0.00202738	napC
RL3456	24.0545	0.00110789
RL1274	23.8433	7.86204e-13
pRL110267	23.498	0.00136202
pRL80020	23.0352	0.000930392
RL3384	22.6414	0.0169027
RL3495	22.5251	3.68856e-06
RL3154	19.4432	0.000243238
pRL110624	19.3955	0.00291946
RL2554	19.1804	0.000606762
pRL100170	19.1759	0.00558294	rhiB
RL1173	18.9737	0.00337068
RL2865	18.1528	0.000142632
pRL100169	18.1327	0.0107301	rhiA
pRL120724	18.0801	0.0030347
RL0787	17.3259	6.77525e-05
RL1925	17.1631	0.00205959
RL3072	15.996	0.00124891
RL2145	15.9294	0.00285084
pRL120479	15.474	0.00061826
RL0963	15.4204	8.37845e-06
RL2144	14.9078	0.00133366
RL0037	14.5005	0.000157037	pckA
RL3274	14.4921	0.000457925	prkA
RL0933	14.3505	0.00301016
RL4640	14.1717	1.57542e-05	ndvA
pRL120027	13.4909	7.29818e-08
RL0274	13.1892	0.00164756
RL3457	13.1377	0.00361779
RL3151	12.687	5.58351e-05
pRL110311	12.6134	0.000135355
pRL90322	12.1996	4.7171e-05
RL1924	12.1234	0.000183909
RL1694	11.9614	1.7725e-09
RL1485	11.6756	0.00507036
RL1034	11.6187	0.00315121
pRL120632	11.1504	0.00135663
pRL120730	10.9249	0.00131772
RL1402	10.8989	0.0020361
pRL110469	10.7205	0.0001987
RL1644	10.6924	0.00167326
RL1314	10.5064	0.0176215
pRL110281	10.2159	0.000105489
RL3098	10.0693	0.00598338
pRL100067	10.0085	0.00140215
RL2418	9.79645	0.00586133
RL3046	9.79635	0.000688462
RL2872	9.56117	4.88397e-06
pRL110422	9.53534	0.00385041
RL2756	9.47848	0.0014396
RL1855	9.45497	0.0104312
RL2553	9.41068	0.00448392
RL2259	9.36112	0.000396385
pRL100163	9.27171	0.00408359
RL2861	9.24234	0.000860029
RL0190	9.20908	0.00843776
RL2391	9.15854	0.00144384
RL3272	9.14914	0.000472265
RL3860	9.0336	0.00264199
RL3450	8.94779	1.09679e-05
pRL80021	8.78908	0.0098076	coxG
RL2969	8.78278	0.00487317
RL4211	8.76203	0.000230849
RL3273	8.75469	0.00291721
RL1487	8.72005	7.0667e-05
RL2264	8.64418	0.000642639
RL1297	8.63565	0.000102887
RL4098	8.61241	0.000392418
RL3065	8.51149	0.0010859
RL0063	8.41866	0.000848692
pRL80026	8.38745	0.00359949	livJ
pRL120736	8.35806	0.00173696
pRL110603	8.31905	0.00163274
RL3041	8.30413	0.000356527
RL3701	8.25085	0.0077695
RL1483	8.17423	2.95977e-09
RL1088	8.15733	0.00196746
RL2430	8.09269	0.0014565
RL1366	8.03265	0.00117835	uspF
pRL100187	7.97396	0.000583179	nodC
RL3424	7.96889	0.0441798	dctA
RL3959	7.94733	9.91089e-05
RL2946	7.65663	0.0130123
RL0447	7.62693	0.00160586
RL1273	7.47044	0.00026127
RL4099	7.45405	0.0028397
RL1610	7.43947	0.00344469
pRL110496	7.41817	1.67372e-05
RL1910	7.37822	0.00223545
RL0018	7.35406	0.00118763
RL3666	7.18422	0.00197769
RL0155	7.06741	0.00101732
pRL90085	6.97502	0.0171544
RL4393	6.92099	0.000495524	fdsG
RL2878	6.91789	0.00698365
RL3019	6.75407	0.00268087
RL1259	6.7259	0.00112207
RL3375	6.70114	0.0049278
RL1863	6.59436	0.00261167	hpd
RL3867	6.54724	0.0154953
RL4306	6.53659	0.00583581
pRL120480	6.35214	0.00852136
RL2479	6.29727	0.00225204
RL3172	6.28343	5.72612e-05
pRL100022	6.19074	0.00162817
pRL110252	6.17948	0.000595595
pRL70167	6.15992	0.00042528
RL1390	6.13286	0.00815579
pRL70166	6.08044	8.90971e-05
RL0271	6.04363	0.00215003
RL3862	6.03709	2.26223e-05
RL3751	6.01929	0.000158575	pssB
RL2863	5.98007	0.00075494
pRL80024	5.97967	0.00504937	coxS
pRL110423	5.87817	0.000628324
RL2488	5.80456	0.00785023
pRL120500	5.75063	0.00222177
RL3366	5.70474	0.0416276
pRL90059	5.67976	0.00444617	rmrA
RL1251	5.57225	0.0114758	degP2
RL3045	5.56226	0.000858364	ctaC2
pRL110484	5.55403	0.0057507
pRL110424	5.55399	0.00867609
RL1918	5.48987	0.00186644
RL1194	5.46453	0.0037197
RL4047	5.4506	1.9616e-05
pRL120585	5.43852	0.00126613
RL2362	5.3665	0.000562528
pRL80025	5.35726	0.00492632	coxL
RL2416	5.26271	0.00383538
pRL80022	5.21692	0.016563
pRL80023	5.21598	0.00157487	coxM
RL4532	5.20823	1.01047e-05
pRL120170	5.15958	0.00471801
RL4709	5.15523	0.0144842
RL2261	5.14767	0.0152499
RL3223	5.09912	0.0043706	nolA
RL2433	5.08051	0.00479692	copC
pRL110107	5.02882	0.0045281
pRL110014	5.01912	0.0428956	msrA
pRL110565	5.01516	0.00509381
RL2711	4.99472	0.000407016	moaA2
pRL80054	4.97962	0.00136505
pRL100148	4.97124	0.0033381	thiC
pRL110282	4.92957	0.000544093	abfA
RL3437	4.91938	0.00388375
pRL90055	4.91366	0.00170394
RL1389	4.90697	0.00113198
RL3868	4.82504	0.0147597
pRL100171	4.78425	0.0257004	rhiC
RL1249	4.7812	0.0198643
RL1653	4.77812	0.00771455
pRL120625	4.75907	0.0222157
RL2719	4.6992	0.0122353
RL2431	4.67777	0.0250456
pRL100183	4.67259	0.00211305	nodF
RL3592	4.67016	0.00133402
RL1888	4.63427	0.00319872
pRL110309	4.62461	0.0131673
pRL110046	4.5445	0.000154108
pRL80060	4.53454	0.0365634
RL4689	4.52723	0.000538562
pRL100186	4.51454	0.00904404	nodB
RL2025	4.49235	0.0206363
pRL120342	4.47604	0.0226821	hspD
pRL110522	4.46385	0.00489186
RL1606	4.42923	0.00364056
RL0150	4.39968	0.000625265
pRL120652	4.3537	0.00124141
RL2108	4.33083	0.0080086
RL4562	4.30611	0.0010819
RL2800	4.29687	0.00391688
pRL100275	4.29081	0.0010781
RL2602	4.23235	0.00155992
RL0948	4.2322	0.000754533
RL0667	4.21097	0.00246268
RL4012	4.17559	3.87405e-05
RL4619	4.15579	0.00926211
pRL80036	4.12435	0.0132752
RL1266	4.07045	0.0185801
RL0054	4.03621	0.000226649	glcB
RL3508	4.03026	0.00233861
RL0467	4.02856	0.00872162
RL2199	4.02837	7.29063e-05
RL4535	4.02078	0.0106749
RL1966	3.95866	0.00456305	aldA
RL1248	3.93269	0.00429175
pRL110317	3.92518	0.0033997
RL2260	3.9095	0.0437121
RL4601	3.89561	0.00539582
RL3840	3.85749	0.000841943
RL2039	3.82803	0.0201607
RL0572	3.79628	0.00587566
RL2874	3.77008	0.00112949
RL3392	3.74417	0.00914019
RL4046	3.72665	0.00115338
pRL110327	3.72595	0.00358464
pRL110032	3.70471	0.0149208
RL0400	3.70351	0.000342098	fssA
pRL100390	3.69089	0.00329691
pRL110492	3.69069	0.0100702
RL3378	3.67633	1.3498e-08	cinI
RL0436	3.67486	0.0250342	dapE
RL1240	3.65971	0.00366903
RL0786	3.65653	0.00880214
pRL100445	3.64466	0.00479874
RL0660	3.63811	0.00636666
RL0475	3.62498	0.0207736
RL3040	3.62412	0.000950958
RL3042	3.60886	0.00919251	cyoC1
pRL120593	3.60245	0.000460191
pRL110304	3.57919	0.0214571	treX
RL3678	3.54813	8.67083e-06
pRL120499	3.54644	0.0019824
pRL110328	3.53453	0.00684081
pRL110605	3.53417	0.000345195
RL3235	3.50465	0.0122855	ecfE
RL2141	3.50435	0.0119368
RL4083	3.49309	0.000188668
RL1164	3.45312	0.00356431
RL1035	3.45267	0.00716071
RL2757	3.4052	0.000283185
RL2315	3.40503	0.00345566
RL4195	3.38857	0.0272908
pRL110068	3.37598	0.00705733
RL2024	3.35581	0.00899654	katE
pRL90196	3.3294	0.0136743
pRL120502	3.30387	0.00075899
RL2119	3.30115	0.00787629
RL1909	3.28529	0.00752767
RL1614	3.25603	0.000283667
RL0424	3.24428	0.000539897
RL3347	3.22939	0.0127662
RL2448	3.22126	0.00768332
RL1365	3.20331	1.33328e-05
RL4205	3.18338	0.000496293
RL0540	3.1784	0.00680305
RL3497	3.17483	0.00449751
pRL100303	3.17159	0.000816978
RL3721	3.16864	0.0193797
RL2408	3.16206	0.00295487
pRL110326	3.15237	0.000104318
RL3023	3.14232	0.00293273
RL1840	3.13815	0.0422509
pRL90194	3.12919	0.00882815
RL1306	3.12013	0.00728197
RL2213	3.09558	0.000970322	clpA
RL2063	3.07897	0.015482
RL0562	3.07789	0.0163358
RL3393	3.0581	0.00490564
RL4581	3.05519	0.00271169
RL4016	3.05429	0.000502623
RL1908	3.04928	0.00260515
pRL100134	3.04333	0.0202038	gabD1
pRL100180	3.02433	0.000240403	nodM
RL2895	3.02365	0.00739889
pRL110111	3.00904	0.000551609
RL3708	3.00577	0.00326839	pydA
RL1864	3.00305	0.00285234	hmgA
*The normalised expression ratio of experimental sample to control was
calculated by taking the natural log of the ratio for each replicate experiment,
averaging this for all replicates and then calculating the natural antilog.

## Sheet: 7d pea rh 1 dpi vs FL DOWN
Table S1. x) From microarrays performed in quintuplicate, the normalised* expression of genes down-regulated ≥3-fold, p≤0.05 in Rlv3841 from 7d pea rhizosphere 1 dpi
compared to glucose/NH4+ grown cells (E-MEXP-2845 and E-MEXP-2848)
Gene_id	Normalized	t_test_P_value	Designation_updated
RL0156	0.329907	0.00914143
RL4716	0.329664	0.000485351
RL2470	0.329493	0.000354858
RL1947	0.329382	7.79181e-05
pRL110100	0.328248	0.00780488
RL0731	0.328028	0.00743839	flaF1
RL3646	0.32798	7.85695e-06	pssL
RL2677	0.327692	1.17015e-05
RL4076	0.327495	0.00177	hemH
RL4553	0.327471	0.0282681
RL3642	0.327313	0.000158255
pRL70049	0.326618	0.00115504
RL3651	0.326247	0.00297333	pssG
RL3291	0.326014	0.00295946
RL0376	0.325684	0.00762576
RL4259	0.325626	0.0459761	nrdE
RL3623	0.325165	0.0158967
RL2559	0.324614	0.000123487
RL3494	0.324338	0.00660188	hemF
RL4309	0.323229	9.45144e-06
RL4549	0.322082	0.00491775
RL3544	0.321943	1.39114e-07	oppB
pRL100077	0.320929	0.000547558
RL4492	0.320443	0.00161884
RL2088	0.320426	3.49704e-05	accC1
pRL110060	0.32036	4.64053e-05
pRL80001	0.320339	0.020318	repAp8
pRL70052	0.320194	0.0118973
RL4185	0.31991	0.0108322	lysS
RL3944	0.319742	0.000920753
RL0423	0.319139	0.00456214
RL1096	0.316961	0.000103329
RL0869	0.316134	9.19158e-06
pRL110097	0.315213	1.43895e-10
RL4723	0.314632	0.000863713
RL4521	0.312929	0.00064825
RL1744	0.312794	0.00479764	prfB
RL0807	0.312525	0.00211877
RL0707	0.312208	0.0140994	flgB
RL2210	0.311421	0.00702427
RL1060	0.311363	1.60667e-06
RL0701	0.311278	0.00213125	fliN
pRL120461	0.311037	0.000101955
RL2643	0.310563	0.0025496	dksA2
pRL110431	0.309402	2.99062e-05
RL0819	0.308887	2.55307e-06
RL1536	0.308553	0.00159513
RL4592	0.308042	0.000242239
RL1620	0.308003	0.0016247	glyA
RL1628	0.306909	0.0175776
RL4638	0.306442	2.29895e-07
RL3650	0.305774	0.00715355	pssH
RL1543	0.303596	0.00198303	cysS
RL0799	0.302585	0.000857975
RL3339	0.302317	0.00162099
RL0784	0.301643	0.00507927
pRL80007	0.301584	0.000135743
RL0757	0.301573	0.00122129	mcpZ
RL4025	0.300945	0.000106591	suhB
RL2505	0.300569	1.46202e-06	deaD
RL0246	0.299317	0.0421782	ddhA
RL0813	0.2993	7.49032e-06
RL1638	0.298986	0.000492291	plsX
pRL120168	0.298937	0.0163152
RL2880	0.298077	0.000274925
RL3421	0.297984	4.79011e-07
RL4541	0.297861	0.00140746
pRL100109	0.297737	3.83044e-05	repAp10b
RL0938	0.2974	0.00922599
RL0821	0.296689	0.00349147
RL4742	0.296687	0.00105646	hemE
RL0732	0.296683	0.00606351	flbT
RL4134	0.296252	1.55156e-05	pntB1
RL0575	0.295935	0.000826753
RL2775	0.295924	0.0215735	ropA1
RL2512	0.295098	0.00404103	secG
pRL70026	0.294356	0.0217001
pRL100089	0.29404	8.60375e-08
RL3962	0.293838	0.00034814
RL4673	0.293803	0.000168658
RL1600	0.293716	0.00490148	ppx
RL4423	0.293615	0.00252123
RL0504	0.292944	3.31361e-08	pgi
RL3983	0.292496	0.00260842
RL1065	0.289588	0.000439383	mcpL
RL3649	0.289057	0.00291919	pssI
RL0927	0.288746	0.00423007	atpG2
RL4734	0.287626	0.00844712
RL4501	0.287221	0.000362989
RL1025	0.28583	0.00369483	ctaG
RL0328	0.285356	0.000283687
RL2404	0.285265	5.85693e-07
RL1580	0.285075	0.0135396	ndk
RL2041	0.28478	1.12614e-05	argS
RL1098	0.284429	4.62532e-05	hsdMch2
RL4073	0.284163	0.000802939	hss
RL1935	0.283705	0.00640359
RL4488	0.283557	1.23228e-05
pRL90079	0.282878	0.000651548
RL2686	0.282842	0.0070082	aroG
RL1077	0.282336	0.00308263
RL1795	0.28187	0.00208752	adk1
RL1943	0.281827	0.001512
RL2049	0.281569	0.000430848	serS
RL3328	0.281486	0.000273414
RL0695	0.28097	4.96284e-05	fliF
RL4627	0.280234	0.00112786	mtgA
RL4356	0.279526	0.000259674
RL1794	0.278911	0.000183892	secY
pRL70125	0.278887	0.00143457
RL0722	0.278823	0.00688132
RL4728	0.278336	0.0014465
RL1114	0.277745	0.0111867
RL2660	0.277642	0.00025865
RL0972	0.276845	2.33089e-06	mcpK
RL2541	0.276408	0.000643621
RL1709	0.275883	0.00101749	nuoI
RL4292	0.275726	0.000953096
RL4298	0.275326	1.24478e-06	secA
pRL100324	0.274684	2.23732e-07	iroE
RL3254	0.274406	2.69457e-08	hflK
RL2607	0.274278	9.18389e-05	kptA
RL0729	0.273985	0.00452212	flgK1
pRL90002	0.273566	0.0172737	repBp9
pRL110375	0.272956	1.93169e-05	ropA3
RL4672	0.272624	0.0162698
RL4705	0.271899	3.50807e-05	leuD
RL4207	0.271692	0.00150597
RL1099	0.271389	0.00331346	hsdMch1
RL3758	0.270928	0.00494377
RL4561	0.270443	8.33753e-05	xthA
RL3951	0.27013	0.000914138
RL1787	0.269109	0.00126641	rpsN
pRL100343	0.26884	0.000244001	pit2
RL4094	0.268575	0.000822064
RL3301	0.26835	0.00540071	ddlB
RL4131	0.267548	5.08822e-05
RL4348	0.267508	0.00112065	cobT
RL0790	0.267379	0.000119114
RL2548	0.266741	6.47988e-09
RL1624	0.266608	8.19726e-07	rfbD
RL1558	0.266512	0.00119856	fabG
RL2370	0.265562	4.51573e-08	pcs
RL4732	0.265489	0.00102025	leuS
RL1945	0.265009	0.00219621
RL2226	0.264857	0.000425907	cdsA
RL1022	0.264132	0.000125958	ctaD1
pRL100028	0.263906	7.72965e-05
pRL110238	0.262775	7.07554e-05
RL0730	0.262406	0.000289358	flgL1
RL0455	0.262404	0.0014486	mcpT
RL1063	0.262223	0.000185931
pRL70059	0.261617	0.000955012
RL3529	0.261403	0.000598629
RL2054	0.261275	1.95977e-05	yajC
RL1124	0.261125	2.88381e-06
RL4517	0.260843	0.00733326
RL0444	0.260746	0.00999691	lldD3
pRL120367	0.260727	0.00126874
pRL110099	0.260424	0.00771084	hsdSp11
RL1715	0.259366	0.00680565	birA
pRL80099	0.259288	0.0124632
RL0410	0.259146	3.90142e-06	lspA
RL1458	0.258036	0.0440679
pRL70133	0.256127	0.000601155
RL0801	0.255596	2.72073e-07
RL2190	0.255582	0.000840521
RL1790	0.253696	0.0015775	rplR
RL1470	0.253248	1.82624e-05
pRL100146	0.251921	0.00731899
RL3653	0.251541	0.0023956	pssC
RL0179	0.251285	0.000166862	gpmA
RL1073	0.25102	0.000491158
RL4600	0.250866	0.000854599	efp
RL4344	0.250833	0.010809
RL4675	0.249844	0.00231224
RL4130	0.24973	0.00427021	rpsU2
RL3479	0.248301	3.31683e-05
RL0445	0.247538	4.53649e-05	argB
RL1779	0.247459	0.00275222	rplV
RL2239	0.247311	5.67905e-05	eno
pRL110336	0.24717	0.00114079
pRL110098	0.247138	1.00805e-06	hsdMp11
RL1394	0.24611	0.00718575
RL4533	0.245982	9.32146e-05
RL2594	0.245482	0.000107454	deaD
RL0418	0.245046	8.8788e-05
RL3313	0.244598	0.000180412
pRL80079	0.2445	0.000700499
RL4137	0.244472	0.00436608
RL2776	0.244446	0.000466808
RL4550	0.243928	0.000555998	rimM
RL2473	0.243906	3.06255e-05	metG
RL4483	0.242957	0.000684247
RL4081	0.242767	0.00147315	exoN
RL0406	0.242618	0.00124142	mutS
pRL100001	0.241757	0.00300727	repAp10a
pRL70122	0.241666	0.0216695
RL1777	0.241534	0.00202975	rplB
pRL90308	0.241364	0.00198281
RL1946	0.241327	0.00204254
RL1737	0.240416	3.06423e-06
RL2825	0.239952	0.00273674
RL1021	0.239764	3.91867e-06	ctaC1
RL3515	0.238423	0.000454696	clpP3
RL2931	0.237797	0.000363843	mcpN
RL3647	0.236581	0.00462785	pssK
RL2598	0.234593	2.49703e-06	rpe
RL2208	0.234458	0.000661323
RL0698	0.234215	0.00117396
RL1643	0.233903	0.000517827
pRL120001	0.233709	2.00196e-05	repAp12
RL1499	0.233106	0.00770781	ropA2
pRL120160	0.232793	0.000923904
RL4294	0.23261	0.00333515
RL0128	0.231662	0.000338767
RL4085	0.231602	0.000502128	gltB
RL2234	0.231482	1.65309e-08	gltA
RL1554	0.23013	0.000410424	rpsR
pRL110546	0.230113	7.86763e-06	minC
RL4261	0.22955	0.00109145	nrdH
RL4252	0.228704	0.000227644
RL1933	0.227913	4.37845e-05
RL3461	0.226649	0.00325533
RL4408	0.226236	5.83875e-05	atpG
RL3985	0.226211	0.000483541	mcpO
pRL70107	0.225975	0.00120214
RL4740	0.225521	0.000377388	rho
pRL90035	0.225331	1.6817e-06
RL0268	0.224275	0.000382365	rplT
RL0719	0.224177	0.000509035	flaB
RL2829	0.223071	0.000637022	cobO
RL2621	0.222667	0.00529864
RL0033	0.221824	6.23945e-05
RL1772	0.220961	0.000326481	tufB2
RL2066	0.220787	0.000186687	sthA
RL2076	0.220462	2.22314e-05	gatA
RL1711	0.219956	0.000267102	nuoK
RL3267	0.21859	0.000329447
RL0616	0.218289	0.000746019	infA
pRL90001	0.21811	0.000664477	repAp9
RL2222	0.217999	5.05371e-07	tsf
RL0883	0.217775	0.000468884	groLch1
RL3483	0.217515	0.000133704	apt
RL1673	0.217439	0.00351202	rplM
pRL120512	0.217074	7.96783e-05
RL1714	0.216568	5.10588e-06	nuoN
RL1102	0.215593	0.00469125
RL3652	0.215534	5.87717e-06	pssF
RL4065	0.214561	0.0111808
RL1786	0.214257	3.64699e-06	rplE
RL0710	0.212737	0.000987903	flgG
RL1557	0.212216	1.12724e-05	fabD
pRL90053	0.212182	5.46238e-05
RL4032	0.212123	0.000586622	mcrB
RL4708	0.211942	0.000242153
pRL70173	0.211289	0.000864205
pRL100076	0.20981	0.000419273
RL0868	0.208153	0.00121261
RL1757	0.207836	0.0050592	tufB1
pRL100098	0.207721	0.00464506
RL1766	0.206955	0.000154824	rpoB
RL0703	0.206851	0.0129267	motA
RL2228	0.206715	0.000135021
RL0700	0.204803	0.005455	fliG
pRL120090	0.204751	1.221e-05
RL4138	0.204709	2.25156e-06
RL4515	0.204317	6.33642e-05	argG
pRL120064	0.203832	7.45576e-07	flgE2
RL3916	0.201297	1.36147e-05	algI
RL4552	0.200959	0.0185047
RL2195	0.20076	0.00420546
RL0537	0.19979	1.9367e-07
RL4342	0.199764	0.000890143
RL0720	0.199585	0.00153314	flaC
RL1948	0.199522	0.000150546	gpt
RL2284	0.199172	0.00090296	hfq
RL2229	0.19851	0.00113992	lpxD
RL0818	0.198306	0.00015351
RL1762	0.198304	0.000436404	rplA
RL4677	0.196838	0.000175649	rpmA
RL1094	0.196261	0.0012557
RL1731	0.195146	0.0143389	rpmG
RL1713	0.192568	3.56912e-12	nuoM
RL0717	0.192528	0.000560911
RL4624	0.192327	0.00246538	rpmF
RL2585	0.192118	0.000120524	nodX
RL1605	0.192073	0.00476883	aspS
RL1556	0.191939	0.000359319
pRL70115	0.18981	0.012582
RL3760	0.188454	0.00187991
RL4520	0.188409	0.000142711
RL0161	0.187031	0.000642243
RL1764	0.186869	0.00380482	rplJ
RL2221	0.185777	8.67315e-05	rpsB
RL2584	0.184977	0.000601958
RL0795	0.184074	0.00105721
RL1759	0.181428	6.41925e-05	secE
RL0109	0.180265	0.000661378
RL4536	0.179609	1.11685e-05	acnA
RL1568	0.178408	0.000411513
RL4542	0.177563	0.000110884	ispZ
pRL70092	0.177442	0.00551782	repAp7c
RL1672	0.17741	0.000474198	rpsI
RL1782	0.176982	0.00365129	rpmC
RL4616	0.176979	6.04662e-07	fdxA
RL1053	0.176641	0.00082074
RL4011	0.176363	7.72907e-05	pgk
RL1780	0.176101	0.000878522	rpsC
pRL70165	0.174988	0.00812291
RL3310	0.174275	1.11938e-05	mraY
RL3625	0.174181	0.00398277
RL3676	0.174026	3.59042e-07
RL3471	0.173682	0.00314356
RL1567	0.172956	0.00148117
RL4665	0.170915	0.00156222
RL4405	0.167654	0.00735128	atpC
RL0121	0.165529	0.000608001	rpsO
RL1796	0.164301	0.00329529	rpsM
RL0802	0.163922	2.71695e-05
RL0267	0.162705	7.64942e-05	rpmI
RL4676	0.160628	0.000354571	rplU
RL4410	0.160359	4.49686e-05	atpH
RL1775	0.159209	0.000151421	rplD
RL4572	0.15642	0.000354835
RL0794	0.156322	5.5563e-05
RL1062	0.154979	0.000341156	thrC
pRL70053	0.154944	0.00406644
pRL70181	0.154851	0.000166172
RL0797	0.153823	0.00121564
RL1789	0.153494	0.000417888	rplF
RL0884	0.152045	0.0027556	groSch1
RL1700	0.150536	0.00102795	nuoA
RL1798	0.149636	0.000118231	rpoA
RL2082	0.148066	7.38362e-05	gatB
RL4407	0.147842	3.00278e-06	atpD
RL1765	0.147458	0.000784433	rplL
RL0055	0.146519	0.000373616
RL0826	0.145814	0.000696139	fcl
RL1799	0.14508	4.35671e-05	rplQ
RL3070	0.144986	0.00022354
RL3468	0.144344	9.05492e-06	prs
RL3205	0.142261	0.000643362	ilvC
RL3485	0.142235	4.92041e-11	petB
RL4248	0.141968	7.34926e-05	lacZ
RL1078	0.141799	0.00156266	mutY
RL2230	0.141323	2.0467e-05	fabZ
RL1776	0.141006	0.00163873	rplW
RL1792	0.140061	1.3888e-06	rpmD
pRL80003	0.139959	0.00402894	repCp8
RL2405	0.139832	4.12197e-07
RL1785	0.138857	6.70507e-07	rplX
RL2624	0.138728	0.0195111	rpsD
RL0823	0.138343	0.000508892
RL0825	0.137905	0.000520002	gmd
RL1784	0.137479	0.000388453	rplN
RL1788	0.135645	0.000284445	rpsH
RL4715	0.135361	4.70775e-05	asd
RL3486	0.135178	2.8569e-05	petA
RL1770	0.133274	0.0021841	rpsG
RL1774	0.133092	0.000578418	rplC
RL2817	0.133077	0.000885963	acpXL
RL3268	0.133018	5.83908e-07	flaF2
RL4031	0.125889	8.33125e-05	mcrA
RL4086	0.124174	2.50481e-09	ltaE
RL0921	0.122611	4.42868e-06
RL0822	0.12246	8.28247e-05
RL1769	0.122014	0.00134764	rpsL
RL3504	0.121318	0.000289793
RL3961	0.120681	0.00433242	serC
RL2631	0.118803	5.42546e-12	icd
RL2163	0.118591	0.0116341
RL1559	0.117159	0.00186441	acpP
RL0924	0.116849	0.000603067	atpI
RL4037	0.116788	0.00118681
RL1778	0.116631	3.13233e-05	rpsS
RL1763	0.115764	0.00126984
RL4502	0.115633	7.04563e-06
RL1095	0.115612	0.000203154
RL1781	0.110469	0.000452569	rplP
RL0925	0.106738	6.66051e-08	atpB
RL0800	0.101961	1.27166e-05
RL4504	0.10152	1.21191e-08	ppa
RL1555	0.100309	0.000899992	rpsF
RL4409	0.0994422	0.0012048	atpA
RL0926	0.0966102	0.000180997	atpE
RL2937	0.0956161	0.00239428
RL1691	0.094299	0.000575651	hupA1
RL3664	0.0935774	0.000466782	pssN
RL1761	0.0902894	3.18572e-05	rplK
RL1783	0.0891368	9.81103e-05	rpsQ
RL3677	0.0857113	0.000242928	lspL
RL0824	0.0826776	0.00186322
RL3624	0.0645911	1.10457e-05
pRL100451	0.062171	9.49732e-06	rapA2
*The normalised expression ratio of experimental sample to control was
calculated by taking the natural log of the ratio for each replicate experiment,
averaging this for all replicates and then calculating the natural antilog.

[truncated: 10 more sheets: 7d pea rh 3 dpi vs FL UP, 7d pea rh 3 dpi vs FL DOWN, low inoc vs FL UP, low inoc vs FL DOWN, 7d pea rh vs 7d alf rh UP, 7d pea rh vs 7d alf rh DOWN, 7d pea rh vs 7d SB rh UP, 7d pea rh vs 7d SB rh DOWN, 7d alf rh vs 7d SB rh UP, 7d alf rh vs 7d SB rh DOWN]
